# Supplementary material for: Correction: Understanding climate change from a global analysis of city analogues
Source: PLoS One. 2019 Oct 16;14(10):e0224120. doi: 10.1371/journal.pone.0224120 (PMC6795430; doi:10.1371/journal.pone.0224120)
Supplement: S1 File — (R) [file pone.0224120.s001.R]

### Latitudinal change 

temp_full6$Lat_change=0
temp_full6$Lat_change=sqrt(temp_full6$FC1_source_lat^2)-sqrt(temp_full6$LATITUDE^2)


# create simplified ecoregions

# temp_full7<-temp_full6
temp_full7$simple_gez<-NA
unique(levels(temp_full7$gez_name))

levels(temp_full7$simple_gez)<-c("Boreal","Temperate","Subtropical","Tropical")

temp_full7[temp_full7$gez_name%in%c("Boreal coniferous forest","Boreal mountain system"),"simple_gez"]<-"Boreal"
temp_full7[temp_full7$gez_name%in%c("Subtropical desert","Subtropical dry forest","Subtropical humid forest","Subtropical mountain system","Subtropical steppe"),"simple_gez"]<-"Subtropical"
temp_full7[temp_full7$gez_name%in%c("Temperate continental forest","Temperate desert","Temperate mountain system",
                                    "Temperate oceanic forest","Temperate steppe"),"simple_gez"]<-"Temperate"
temp_full7[temp_full7$gez_name%in%c("Tropical desert","Tropical dry forest","Tropical moist forest","Tropical mountain system",
                                    "Tropical rainforest","Tropical shrubland"),"simple_gez"]<-"Tropical"

boxplot(temp_full7$Lat_change~temp_full7$simple_gez)


temp_full7$LATITUDE_sq<-sqrt(temp_full7$LATITUDE^2)
plot(temp_full7$LATITUDE_sq, temp_full7$Lat_change)
abline(h=0,col="red")


sub=temp_full7[,c("LATITUDE","LATITUDE_sq","Lat_change","simple_gez")]
p<-ggplot(sub, aes(x=LATITUDE_sq, y=Lat_change)) + geom_point(aes(colour=factor(simple_gez)))+
       scale_colour_manual(breaks = c("Tropical", "Subtropical", "Temperate","Boreal"),values=c( "steelblue", "coral", "forestgreen","red"))+
       theme(panel.background = element_rect(fill = "white",colour = "white",size = 0.5, linetype = "solid"),
       axis.line = element_line(colour = "grey"))+
       xlab("Distance to equator")+ylab("Change in latitude")+  
       geom_smooth(method="lm",color="black")+coord_fixed()+
       geom_hline(yintercept=c(0), linetype="dotted")
        
ggsave("change_lat_vs_lat.pdf", plot = p, device = NULL, path = getwd(),width = 7, height = 7,dpi = 300, limitsize = FALSE)

# 
# ?tapply
# 
# table(temp_full7$out_hull_4axes,temp_full7$simple_gez)
# tapply(temp_full7$out_hull_4axes,temp_full7$simple_gez,function(x)mean(x,na.rm=TRUE)) # 64% in the tropics
# 
# 
# tapply(temp_full7$Annual_Mean_Temperature-temp_full7$future_Annual_Mean_Temperature,temp_full7$simple_gez,function(x)mean(x,na.rm=TRUE)) # 64% in the tropics
# tapply(temp_full7$Min_Temperature_of_Coldest_Month-temp_full7$future_Min_Temperature_of_Coldest_Month,temp_full7$simple_gez,function(x)mean(x,na.rm=TRUE)) # 64% in the tropics
# tapply(temp_full7$Max_Temperature_of_Warmest_Month-temp_full7$future_Max_Temperature_of_Warmest_Month,temp_full7$simple_gez,function(x)mean(x,na.rm=TRUE)) # 64% in the tropics
# 
# tapply(temp_full7$Annual_Precipitation-temp_full7$future_Annual_Precipitation,temp_full7$simple_gez,function(x)mean(x,na.rm=TRUE)) # 64% in the tropics
# a=tapply(temp_full7$Precipitation_of_Wettest_Month-temp_full7$future_Precipitation_of_Wettest_Month,temp_full7$simple_gez,function(x)mean(x,na.rm=TRUE)) # 64% in the tropics
# aa=tapply(temp_full7$Precipitation_of_Wettest_Month,temp_full7$simple_gez,function(x)mean(x,na.rm=TRUE)) # 64% in the tropics
# a/aa
# 
# b=tapply(temp_full7$Precipitation_of_Driest_Month-temp_full7$future_Precipitation_of_Driest_Month,temp_full7$simple_gez,function(x)mean(x,na.rm=TRUE)) # 64% in the tropics
# bb=tapply(temp_full7$Precipitation_of_Driest_Month,temp_full7$simple_gez,function(x)mean(x,na.rm=TRUE)) # 64% in the tropics
# b/bb
# 
# 
# 
# c=tapply(temp_full7$Annual_Precipitation-temp_full7$future_Annual_Precipitation,temp_full7$simple_gez,function(x)mean(x,na.rm=TRUE)) # 64% in the tropics
# cc=tapply(temp_full7$Annual_Precipitation,temp_full7$simple_gez,function(x)mean(x,na.rm=TRUE)) # 64% in the tropics
# c/cc

# table(temp_full6$current_biome_ref)
# future=rowSums(table(temp_full6$current_biome_ref,temp_full6$future_biome_ref))
# present=colSums(table(temp_full6$current_biome_ref,temp_full6$future_biome_ref))
# (future-present)/(future+present/2)
# 
# table(temp_full6$gez_name)
# future=rowSums(table(temp_full6$gez_name,temp_full6$future_gez))
# present=colSums(table(temp_full6$gez_name,temp_full6$future_gez))
# (future-present)/(future+present/2)
# 
# temp_full6$future_continent
# temp_full6$future_gez


# 22.1+(0.66*40)
# 
# ### Test graph 
# temp_full6$Lat_change=sqrt((temp_full6$FC1_source_lat)^2)-sqrt((temp_full6$LATITUDE)^2)


# sub=temp_full6[temp_full6$CONTINENT=="Europe",]
# bp<-boxplot(sub$Lat_change)
# pdf("bp_europe4.pdf",height=6,width=3)
# boxplot(sub$Lat_change, yaxt="n", ylim=c(-20,20))
# axis(2,las=1)
# dev.off()
# 
# sub=temp_full6[temp_full6$CONTINENT=="North America",]
# bp<-boxplot(sub$Lat_change)
# pdf("bp_Nam2.pdf",height=6,width=3)
# boxplot(sub$Lat_change, yaxt="n", ylim=c(-20,20))
# axis(2,las=1)
# dev.off()


# MAKE A GRAPH/COLOR FOR EACH CONTINENT/BIOME

###################################
### CONTROL OF SPATIAL DISTRIBUTION
###################################

# # I need to calculate the distance 
# mat_current=as.matrix(temp_full2[,c("LONGITUDE","LATITUDE")])
# mat_future=as.matrix(temp_full2[,c("future_LONGITUDE","future_LATITUDE")])
# 
# # Distance between current and future, to check if distance is related to dissimilarity
# library(raster)
# temp_full2$dist_future_current=pointDistance(mat_current, mat_future, lonlat=FALSE)
# plot(temp_full2$dist_future_current,temp_full2$future_city_dist)
# abline(lm(temp_full2$future_city_dist~temp_full2$dist_future_current))
# summary(lm(temp_full2$future_city_dist~temp_full2$dist_future_current))
# 
# # RESULT : geographic distance between current and future city do not explain the difference
# 
# 
# # Distance to the closest point, to check if isolation is related to dissimilarity
# library(sp)
# library(rgeos)
# sp.mydata <- data.frame(mat_current)
# colnames(sp.mydata)<-c("long","lat")
# rownames(sp.mydata)<-temp_full2$NAMEASCII
# temp_full2$NAMEASCII[duplicated(temp_full2$NAMEASCII)]
# coordinates(sp.mydata) <- ~long+lat
# # 
# d <- gDistance(sp.mydata, byid=T)
# # Find second shortest distance (closest distance is of point to itself, therefore use second shortest)
# # 
# min.d <- apply(d, 1, function(x) order(x, decreasing=F)[2])
# temp_full2$min_distance<-d[min.d]
# 
# 
# temp_full2=temp_full2[complete.cases(temp_full2),]
# plot(temp_full2$min_distance,temp_full2$future_city_dist)
# abline(lm(temp_full2$future_city_dist~temp_full2$min_distance))
# summary(lm(temp_full2$future_city_dist~temp_full2$min_distance))
# db_fin<-temp_full2
# # Slight effect of isolated cities
# # Isolation explain 1.9 % of dissimilarity between current and future
# 
# #### NEED TO INCLUDE THE 0 of the former town being the closest to the new towns !!!!!
# 
# # Figure 1 - plot PCA axis1/2 current - future with boxplot
# # a - level of cities
# p<-ggplot() + geom_point(data = PCA_current$li, aes(x = Axis1, y = Axis2),colour = "blue", fill="blue", alpha=0.3, pch = 21)
# p<-p + geom_point(data = PCA_future, aes(x = Axis1, y = Axis2),colour = "red", fill="red", alpha=0.3, pch = 21)
# db_bp <- data.frame(matrix(NA, ncol=5,nrow=length(db_fin$current_axis1)))
# db_bp[,1]<-"current"
# db_bp[,c(2:5)]<-db_fin[,c("current_axis1","current_axis2","current_axis3","current_axis4")]
# db_bp_f <- data.frame(matrix(NA, ncol=5,nrow=length(db_fin$current_axis1)))
# db_bp_f[,1]<-"future"
# db_bp_f[,c(2:5)]<-db_fin[,c("future_axis1","future_axis2","future_axis3","future_axis4")]
# db_bp<-rbind(db_bp,db_bp_f)
# colnames(db_bp)<-c("period","axis1","axis2","axis3","axis4")
# m_db=melt(db_bp, value=c("axis1","axis2","axis3","axis4"))
# p1<-ggplot(data=m_db[m_db$variable=="axis1",],aes(x=period,y=value, fill=period))+geom_boxplot()+scale_fill_manual(values=c("blue","red"))+ scale_x_discrete(labels=c("future" = "F", "current" = "C"))+ coord_flip()
# p2<-ggplot(data=m_db[m_db$variable=="axis2",],aes(x=period,y=value, fill=period))+geom_boxplot()+scale_fill_manual(values=c("blue","red"))+ scale_x_discrete(labels=c("future" = "F", "current" = "C"))
# p1<-p1+theme(legend.position="none")
# p2<-p2+theme(legend.position="none")
# m1<-marrangeGrob(list(p,p2,p1),widths=c(2,1),heights=c(2,1),top=NULL,ncol = 2, nrow=2)
# # b - levels of continent
# db_bp <- data.frame(matrix(NA, ncol=5,nrow=length(db_fin$current_axis1)))
# db_bp[,c(1:5)]<-db_fin[,c("CONTINENT","current_axis1","current_axis2","current_axis3","current_axis4")]
# colnames(db_bp)<-c("CONTINENT","axis1","axis2","axis3","axis4")
# agg=aggregate(.~CONTINENT,db_bp,mean,na.rm=TRUE)
# m_agg=melt(agg)
# m_agg2=cbind("current",m_agg)
# colnames(m_agg2)<-c("period",colnames(m_agg))
# 
# db_bp_f <- data.frame(matrix(NA, ncol=5,nrow=length(db_fin$current_axis1)))
# db_bp_f[,c(1:5)]<-db_fin[,c("CONTINENT","future_axis1","future_axis2","future_axis3","future_axis4")]
# colnames(db_bp_f)<-c("CONTINENT","axis1","axis2","axis3","axis4")
# agg_f=aggregate(.~CONTINENT,db_bp_f,mean,na.rm=TRUE)
# m_agg_f=melt(agg_f)
# m_agg2_f=cbind("future",m_agg_f)
# colnames(m_agg2_f)<-c("period",colnames(m_agg_f))
# 
# agg=cbind("current",agg)
# agg_f=cbind("future",agg_f)
# colnames(agg)<-c("period","CONTINENT","axis1","axis2","axis3","axis4")
# colnames(agg_f)<-c("period","CONTINENT","axis1","axis2","axis3","axis4")
# 
# 
# # Axis 1 and 2
# p_cont<-ggplot() + geom_point(data=agg, aes(x = axis1, y = axis2),colour = "blue", fill="blue", pch = 21, size=3)+geom_text(data=agg, aes(x = axis1, y = axis2,label=factor(CONTINENT)),hjust = 0, nudge_x = 0.05)
# p_cont<-p_cont + geom_point(data = agg_f, aes(x = axis1, y = axis2),colour = "red", fill="red", pch = 21,size=3)+geom_text(data=agg_f, aes(x = axis1, y = axis2,label=factor(CONTINENT)),hjust = 0, nudge_x = 0.05)
# diff_agg=agg_f[,c(3:6)]-agg[,c(3:6)]
# diff_agg=cbind(agg[,c(1:2)],diff_agg)
# diff_agg_axis1=diff_agg[,c(1:3)]
# diff_agg_axis1$colour <- ifelse(diff_agg_axis1$axis1 < 0, "negative","positive")
# barplot_cont_a1<-ggplot(diff_agg_axis1[-1,],aes(reorder(CONTINENT, -axis1),axis1,label=""))+
#   geom_bar(stat="identity",position="identity",aes(fill = colour))+
#   scale_fill_manual(values=c(positive="grey",negative="black"))+ 
#   theme(axis.text.x = element_text(angle = 30, hjust = 1))+
#   xlab("Continent")+ylim(-1,1)+theme(legend.position="none")+coord_flip()
# diff_agg_axis2=diff_agg[,c(1:2,4)]
# diff_agg_axis2$colour <- ifelse(diff_agg_axis2$axis2 < 0, "negative","positive")
# barplot_cont_a2<-ggplot(diff_agg_axis2[-1,],aes(reorder(CONTINENT, axis2),axis2,label=""))+
#   geom_bar(stat="identity",position="identity",aes(fill = colour))+
#   scale_fill_manual(values=c(positive="grey",negative="black"))+ 
#   theme(axis.text.x = element_text(angle = 30, hjust = 1))+
#   xlab("Continent")+ylim(-1,1)+theme(legend.position="none")
# plot_a1a2_continent<-marrangeGrob(list(p_cont,barplot_cont_a2,barplot_cont_a1),widths=c(1,1),heights=c(1,1),top=NULL,ncol = 2, nrow=2)
# 
# # Axis 3 and 4
# p_cont_b<-ggplot() + geom_point(data=agg, aes(x = axis3, y = axis4),colour = "blue", fill="blue", pch = 21, size=3)+geom_text(data=agg, aes(x = axis3, y = axis4,label=factor(CONTINENT)),hjust = 0, nudge_x = 0.05)
# p_cont_b<-p_cont_b + geom_point(data = agg_f, aes(x = axis3, y = axis4),colour = "red", fill="red", pch = 21,size=3)+geom_text(data=agg_f, aes(x = axis3, y = axis4,label=factor(CONTINENT)),hjust = 0, nudge_x = 0.05)
# diff_agg_axis3=diff_agg[,c(1:2,5)]
# diff_agg_axis3$colour <- ifelse(diff_agg_axis3$axis3 < 0, "negative","positive")
# barplot_cont_a3<-ggplot(diff_agg_axis3[-1,],aes(reorder(CONTINENT, -axis3),axis3,label=""))+
#   geom_bar(stat="identity",position="identity",aes(fill = colour))+
#   scale_fill_manual(values=c(positive="grey",negative="black"))+ 
#   theme(axis.text.x = element_text(angle = 30, hjust = 1))+
#   xlab("Continent")+ylim(-1,1)+theme(legend.position="none")+coord_flip()
# diff_agg_axis4=diff_agg[,c(1:2,6)]
# diff_agg_axis4$colour <- ifelse(diff_agg_axis4$axis4 < 0, "negative","positive")
# barplot_cont_a4<-ggplot(diff_agg_axis4[-1,],aes(reorder(CONTINENT, -axis4),axis4,label=""))+
#   geom_bar(stat="identity",position="identity",aes(fill = colour))+
#   scale_fill_manual(values=c(positive="grey",negative="black"))+ 
#   theme(axis.text.x = element_text(angle = 30, hjust = 1))+
#   xlab("Continent")+ylim(-1,1)+theme(legend.position="none")
# 
# plot_a3a4_continent<-marrangeGrob(list(p_cont_b,barplot_cont_a4,barplot_cont_a3),widths=c(1,1),heights=c(1,1),top=NULL,ncol = 2, nrow=2)
# # Cities of Europe will undergo a lot of change
# # General move towards decrease in seasonality, and higher average temperature, cooler coldedst month and warmer driest month (axis 1) - Led by 1-Europe, 2-Asia, 3-NA
# # General move towards less precipitation during the driest month, higher temperature of the warmest month, more variation in diurnal range of temperature, and more variation in precipitation seasonality  (axis 2) - Led by 1-Europe 2-SA 3-Australia
# # Axis 3 : nothing
# # General Axis 4 : increase of max temp of the warmest month. precipitation of the driest month, mean diurnal range - led by Europe/North America/ Australia
# 
# 
# ggplot()+geom_barplot
# colnames(temp_full6)
# 
# # m1<-marrangeGrob(list(p,p2,p1),widths=c(2,1),heights=c(2,1),top=NULL,ncol = 2, nrow=2)
# 
# # c - levels of ecoZ
# db_bp <- data.frame(matrix(NA, ncol=5,nrow=length(db_fin$current_axis1)))
# db_bp[,c(1:5)]<-db_fin[,c("gez_name","current_axis1","current_axis2","current_axis3","current_axis4")]
# colnames(db_bp)<-c("gez_name","axis1","axis2","axis3","axis4")
# agg=aggregate(.~gez_name,db_bp,mean,na.rm=TRUE)
# m_agg=melt(agg)
# m_agg2=cbind("current",m_agg)
# colnames(m_agg2)<-c("period",colnames(m_agg))
# 
# db_bp_f <- data.frame(matrix(NA, ncol=5,nrow=length(db_fin$current_axis1)))
# table(db_bp$gez_name)
# 
# table(db_bp_f$X1)
# db_bp_f[,c(1:5)]<-db_fin[,c("future_gez","future_axis1","future_axis2","future_axis3","future_axis4")]
# colnames(db_bp_f)<-c("gez_name","axis1","axis2","axis3","axis4")
# agg_f=aggregate(.~gez_name,db_bp_f,mean,na.rm=TRUE)
# m_agg_f=melt(agg_f)
# m_agg2_f=cbind("future",m_agg_f)
# colnames(m_agg2_f)<-c("period",colnames(m_agg_f))
# 
# agg=cbind("current",agg)
# agg_f=cbind("future",agg_f)
# colnames(agg)<-c("period","gez_name","axis1","axis2","axis3","axis4")
# colnames(agg_f)<-c("period","gez_name","axis1","axis2","axis3","axis4")
# 
# p_gez<-ggplot() + geom_point(data=agg, aes(x = axis1, y = axis2),colour = "blue", fill="blue", pch = 21, size=3)+geom_text(data=agg, aes(x = axis1, y = axis2,label=factor(gez_name)),hjust = 0, nudge_x = 0.05)+xlim(-6,6)+ylim(-3,3)
# p_gez<-p_gez + geom_point(data = agg_f, aes(x = axis1, y = axis2),colour = "red", fill="red", pch = 21,size=3)+geom_text(data=agg_f, aes(x = axis1, y = axis2,label=factor(gez_name)),hjust = 0, nudge_x = 0.05)
# 
# diff_agg=0
# diff_agg=agg_f[,c(3:6)]-agg[agg$gez_name%in%agg_f$gez_name,c(3:6)]
# diff_agg=cbind(agg[agg$gez_name%in%agg_f$gez_name,c(1:2)],diff_agg)
# diff_agg_axis1=diff_agg[,c(1:3)]
# diff_agg_axis1$colour <- ifelse(diff_agg_axis1$axis1 < 0, "negative","positive")
# barplot_gez_a1<-ggplot(diff_agg_axis1[-1,],aes(reorder(gez_name, -axis1),axis1,label=""))+
#   geom_bar(stat="identity",position="identity",aes(fill = colour))+
#   scale_fill_manual(values=c(positive="grey",negative="black"))+ 
#   theme(axis.text.x = element_text(angle = 30, hjust = 1))+
#   xlab("Global ecological zones")+ylim(-1,1)+theme(legend.position="none")+coord_flip()
# diff_agg_axis2=diff_agg[,c(1:2,4)]
# diff_agg_axis2$colour <- ifelse(diff_agg_axis2$axis2 < 0, "negative","positive")
# barplot_gez_a2<-ggplot(diff_agg_axis2[-1,],aes(reorder(gez_name, axis2),axis2,label=""))+
#   geom_bar(stat="identity",position="identity",aes(fill = colour))+
#   scale_fill_manual(values=c(positive="grey",negative="black"))+ 
#   theme(axis.text.x = element_text(angle = 30, hjust = 1))+
#   xlab("Global ecological zones")+ylim(-1,1)+theme(legend.position="none")
# plot_a1a2_gez<-marrangeGrob(list(p_gez,barplot_gez_a2,barplot_gez_a1),widths=c(1,1),heights=c(1,1),top=NULL,ncol = 2, nrow=2)
# 
# p_gez_b<-ggplot() + geom_point(data=agg, aes(x = axis3, y = axis4),colour = "blue", fill="blue", pch = 21, size=3)+geom_text(data=agg, aes(x = axis3, y = axis4,label=factor(gez_name)),hjust = 0, nudge_x = 0.05)+xlim(-3,3)+ylim(-2,2)
# p_gez_b<-p_gez_b + geom_point(data = agg_f, aes(x = axis3, y = axis4),colour = "red", fill="red", pch = 21,size=3)+geom_text(data=agg_f, aes(x = axis3, y = axis4,label=factor(gez_name)),hjust = 0, nudge_x = 0.05)
# 
# diff_agg_axis3=diff_agg[,c(1:2,5)]
# diff_agg_axis3$colour <- ifelse(diff_agg_axis3$axis3 < 0, "negative","positive")
# barplot_gez_a3<-ggplot(diff_agg_axis3[-1,],aes(reorder(gez_name, -axis3),axis3,label=""))+
#   geom_bar(stat="identity",position="identity",aes(fill = colour))+
#   scale_fill_manual(values=c(positive="grey",negative="black"))+ 
#   theme(axis.text.x = element_text(angle = 30, hjust = 1))+
#   xlab("Global ecological zones")+ylim(-1,1)+theme(legend.position="none")+coord_flip()
# diff_agg_axis4=diff_agg[,c(1:2,6)]
# diff_agg_axis4$colour <- ifelse(diff_agg_axis4$axis4 < 0, "negative","positive")
# barplot_gez_a4<-ggplot(diff_agg_axis4[-1,],aes(reorder(gez_name, axis4),axis4,label=""))+
#   geom_bar(stat="identity",position="identity",aes(fill = colour))+
#   scale_fill_manual(values=c(positive="grey",negative="black"))+ 
#   theme(axis.text.x = element_text(angle = 30, hjust = 1))+
#   xlab("Global ecological zones")+ylim(-1,1)+theme(legend.position="none")
# plot_a3a4_gez<-marrangeGrob(list(p_gez_b,barplot_gez_a4,barplot_gez_a3),widths=c(1,1),heights=c(1,1),top=NULL,ncol = 2, nrow=2)
# # Cities of Europe will undergo a lot of change
# # General move towards decrease in seasonality, and higher average temperature, cooler coldedst month and warmer driest month (axis 1) - Led by temperate gez (steppe, continental forest, mountain and then oceanic forest / followed by subtropical and tropical)
# # Temperate desert might get colder
# 
# # General move towards less precipitation during the driest month, higher temperature of the warmest month, more variation in diurnal range of temperature, and more variation in precipitation seasonality  (axis 2) 
# # Led by Temperate steppe, tropical mountain, temperated continental forest
# # High precipitation in dry months, lower temperature warmest month and less diurnal variations in subtropical steppe and temperate mountain systems
# 
# # Axis 3 : temp of driest quarter increases in temperate mountain / decreases in temperate desert where precip warmest quarter increase
# # General Axis 4 : increase of max temp of the warmest month. precipitation of the driest month, mean diurnal range 
# 
# ### BIOME
# 
# db_fin<-temp_full4
# db_bp <- data.frame(matrix(NA, ncol=5,nrow=length(db_fin$current_axis1)))
# db_bp[,c(1:5)]<-db_fin[,c("current_biome_ref","current_axis1","current_axis2","current_axis3","current_axis4")]
# colnames(db_bp)<-c("biome_name","axis1","axis2","axis3","axis4")
# agg=aggregate(.~biome_name,db_bp,mean,na.rm=TRUE)
# m_agg=melt(agg)
# m_agg2=cbind("current",m_agg)
# colnames(m_agg2)<-c("period",colnames(m_agg))
# 
# db_bp_f <- data.frame(matrix(NA, ncol=5,nrow=length(db_fin$current_axis1)))
# db_bp_f[,c(1:5)]<-db_fin[,c("future_biome_ref","future_axis1","future_axis2","future_axis3","future_axis4")]
# colnames(db_bp_f)<-c("biome_name","axis1","axis2","axis3","axis4")
# agg_f=aggregate(.~biome_name,db_bp_f,mean,na.rm=TRUE)
# m_agg_f=melt(agg_f)
# m_agg2_f=cbind("future",m_agg_f)
# colnames(m_agg2_f)<-c("period",colnames(m_agg_f))
# 
# agg=cbind("current",agg)
# agg_f=cbind("future",agg_f)
# colnames(agg)<-c("period","biome_name","axis1","axis2","axis3","axis4")
# colnames(agg_f)<-c("period","biome_name","axis1","axis2","axis3","axis4")
# 
# head(agg)
# p_biome<-ggplot() + geom_point(data=agg, aes(x = axis1, y = axis2),colour = "blue", fill="blue", pch = 21, size=3)+geom_text(data=agg, aes(x = axis1, y = axis2,label=factor(biome_name)),hjust = 0, nudge_x = 0.05)+xlim(-6,6)+ylim(-3,3)
# p_biome<-p_biome + geom_point(data = agg_f, aes(x = axis1, y = axis2),colour = "red", fill="red", pch = 21,size=3)+geom_text(data=agg_f, aes(x = axis1, y = axis2,label=factor(biome_name)),hjust = 0, nudge_x = 0.05)
# 
# diff_agg=0
# diff_agg=agg_f[,c(3:6)]-agg[agg$biome_name%in%agg_f$biome_name,c(3:6)]
# diff_agg=cbind(agg[agg$biome_name%in%agg_f$biome_name,c(1:2)],diff_agg)
# diff_agg_axis1=diff_agg[,c(1:3)]
# diff_agg_axis1$colour <- ifelse(diff_agg_axis1$axis1 < 0, "negative","positive")
# barplot_biome_a1<-ggplot(diff_agg_axis1[-1,],aes(reorder(biome_name, -axis1),axis1,label=""))+
#   geom_bar(stat="identity",position="identity",aes(fill = colour))+
#   scale_fill_manual(values=c(positive="grey",negative="black"))+ 
#   theme(axis.text.x = element_text(angle = 30, hjust = 1))+
#   xlab("Global ecological zones")+ylim(-1,1)+theme(legend.position="none")+coord_flip()
# diff_agg_axis2=diff_agg[,c(1:2,4)]
# diff_agg_axis2$colour <- ifelse(diff_agg_axis2$axis2 < 0, "negative","positive")
# barplot_biome_a2<-ggplot(diff_agg_axis2[-1,],aes(reorder(biome_name, axis2),axis2,label=""))+
#   geom_bar(stat="identity",position="identity",aes(fill = colour))+
#   scale_fill_manual(values=c(positive="grey",negative="black"))+ 
#   theme(axis.text.x = element_text(angle = 30, hjust = 1))+
#   xlab("Global ecological zones")+ylim(-1,1)+theme(legend.position="none")
# plot_a1a2_biome<-marrangeGrob(list(p_biome,barplot_biome_a2,barplot_biome_a1),widths=c(1,1),heights=c(1,1),top=NULL,ncol = 2, nrow=2)
# 
# p_biome_b<-ggplot() + geom_point(data=agg, aes(x = axis3, y = axis4),colour = "blue", fill="blue", pch = 21, size=3)+geom_text(data=agg, aes(x = axis3, y = axis4,label=factor(biome_name)),hjust = 0, nudge_x = 0.05)+xlim(-3,3)+ylim(-2,2)
# p_biome_b<-p_biome_b + geom_point(data = agg_f, aes(x = axis3, y = axis4),colour = "red", fill="red", pch = 21,size=3)+geom_text(data=agg_f, aes(x = axis3, y = axis4,label=factor(biome_name)),hjust = 0, nudge_x = 0.05)
# 
# diff_agg_axis3=diff_agg[,c(1:2,5)]
# diff_agg_axis3$colour <- ifelse(diff_agg_axis3$axis3 < 0, "negative","positive")
# barplot_biome_a3<-ggplot(diff_agg_axis3[-1,],aes(reorder(biome_name, -axis3),axis3,label=""))+
#   geom_bar(stat="identity",position="identity",aes(fill = colour))+
#   scale_fill_manual(values=c(positive="grey",negative="black"))+ 
#   theme(axis.text.x = element_text(angle = 30, hjust = 1))+
#   xlab("Global ecological zones")+ylim(-1,1)+theme(legend.position="none")+coord_flip()
# diff_agg_axis4=diff_agg[,c(1:2,6)]
# diff_agg_axis4$colour <- ifelse(diff_agg_axis4$axis4 < 0, "negative","positive")
# barplot_biome_a4<-ggplot(diff_agg_axis4[-1,],aes(reorder(biome_name, axis4),axis4,label=""))+
#   geom_bar(stat="identity",position="identity",aes(fill = colour))+
#   scale_fill_manual(values=c(positive="grey",negative="black"))+ 
#   theme(axis.text.x = element_text(angle = 30, hjust = 1))+
#   xlab("Global ecological zones")+ylim(-1,1)+theme(legend.position="none")
# plot_a3a4_biome<-marrangeGrob(list(p_biome_b,barplot_biome_a4,barplot_biome_a3),widths=c(1,1),heights=c(1,1),top=NULL,ncol = 2, nrow=2)
# 
# 
# ### Correlogram Change vs Change
# 
# clim_change=db_comp_current_rcp85_2050_future-db_comp_current_rcp85_2050_current
# 
# df_change=db_fin[db_fin$NAMEASCII%in%rownames(clim_change),c("NAMEASCII","change_axis1","change_axis2","change_axis3","change_axis4")]
# df_change=merge(df_change,clim_change,by.x="NAMEASCII",by.y="row.names",all.x=TRUE)
# corr=cor(df_change[,-1])
# ggcorrplot(corr, method = "circle")
# 
# # Figure 3 - barplot of what becoming what 
# # a - continent
# # b - ecoZ
# # c - biomes
# 
# df_barplot=cbind(table(db_fin$current_biome_ref),table(db_fin$future_biome_ref))
# df_barplot=data.frame(as.matrix(df_barplot))
# colnames(df_barplot)<-c("current","future")
# # df_barplot$diff<-df_barplot$future-df_barplot$current
# # 
# # df_barplot$id<-rownames(df_barplot)
# # m_df_barplot=melt(df_barplot[,c(3,4)])
# # m_df_barplot=m_df_barplot[complete.cases(m_df_barplot),]
# # ggplot(m_df_barplot[-1,], aes(x=reorder(id, value), y = value)) +
# #   geom_bar(stat="identity", position="identity")+
# #   scale_fill_manual(values=c(positive="grey",negative="black"))+ 
# #   theme(axis.text.x = element_text(angle = 45, hjust = 1))+
# #   xlab("Global ecological zones")+theme(legend.position="none")
# # df_barplot$rel<-df_barplot$diff/df_barplot$current
# # m_df_barplot=melt(df_barplot[,c(4,5)])
# # m_df_barplot=m_df_barplot[complete.cases(m_df_barplot),]
# # m_df_barplot=m_df_barplot[!m_df_barplot$id=="Water",]
# # ggplot(m_df_barplot[-1,], aes(x=reorder(id, value), y = value)) +
# #   geom_bar(stat="identity", position="identity")+
# #   scale_fill_manual(values=c(positive="grey",negative="black"))+ 
# #   theme(axis.text.x = element_text(angle = 45, hjust = 1))+
# #   xlab("Global ecological zones")+theme(legend.position="none")
# 
# 
# df_barplot$id<-rownames(df_barplot)
# m_df_barplot=melt(df_barplot)
# m_df_barplot=m_df_barplot[complete.cases(m_df_barplot),]
# m_df_barplot=m_df_barplot[!m_df_barplot$id=="Water",]
# 
# ggplot(m_df_barplot[-1,], aes(x=variable, y = value,fill = id)) +
#   geom_bar(stat="identity")
# 
# ## CONT
# df_barplot=cbind(table(db_fin$CONTINENT),table(db_fin$future_continent))
# df_barplot=data.frame(as.matrix(df_barplot))
# colnames(df_barplot)<-c("current","future")
# df_barplot$id<-rownames(df_barplot)
# m_df_barplot=melt(df_barplot)
# m_df_barplot=m_df_barplot[complete.cases(m_df_barplot),]
# m_df_barplot=m_df_barplot[!m_df_barplot$id=="Water",]
# 
# ggplot(m_df_barplot[-1,], aes(x=variable, y = value,fill = id)) +
#   geom_bar(stat="identity")
# 
# par(mar=c(2,2,1,1))
# par(mfrow=c(2,2))
# plot(sqrt(temp_full4$future_LATITUDE^2)-sqrt(temp_full4$LATITUDE^2),temp_full4$change_axis1)
# plot(sqrt(temp_full4$future_LATITUDE^2)-sqrt(temp_full4$LATITUDE^2),temp_full4$change_axis2)
# plot(sqrt(temp_full4$future_LATITUDE^2)-sqrt(temp_full4$LATITUDE^2),temp_full4$change_axis3)
# plot(sqrt(temp_full4$future_LATITUDE^2)-sqrt(temp_full4$LATITUDE^2),temp_full4$change_axis4)
# 
# abline(h=0,col="red")
# 
# plot(temp_full4$future_LONGITUDE,temp_full4$LONGITUDE)
# 
# plot(temp_full4$future_LATITUDE-temp_full4$LATITUDE,temp_full4$change_axis1)
# plot(temp_full4$future_LATITUDE-temp_full4$LATITUDE,temp_full4$change_axis2)
# plot(temp_full4$future_LATITUDE-temp_full4$LATITUDE,temp_full4$change_axis3)
# plot(temp_full4$future_LATITUDE-temp_full4$LATITUDE,temp_full4$change_axis4)
# 
# # Figure 4 - New position of capital cities of europe
# 
# # List the champions of change
# 
# 
# 
# par(mfrow=c(2,2))
# par(mar=c(2,2,2,2))
# boxplot(temp_full$change_axis1~temp_full$CONTINENT)
# boxplot(temp_full$change_axis2~temp_full$CONTINENT)
# boxplot(temp_full$change_axis3~temp_full$CONTINENT)
# boxplot(temp_full$change_axis4~temp_full$CONTINENT)
# 
# par(mfrow=c(2,2))
# par(mar=c(2,2,2,2))
# boxplot(temp_full$change_axis1~temp_full$gez_name)
# boxplot(temp_full$change_axis2~temp_full$gez_name)
# boxplot(temp_full$change_axis3~temp_full$gez_name)
# boxplot(temp_full$change_axis4~temp_full$gez_name)
# 
# 
# 
# par(mfrow=c(3,1))
# par(mar=c(2,2,2,2))
# plot(temp_full$LATITUDE,temp_full$change_axis1)
# abline(lm(temp_full$change_axis1~temp_full$LATITUDE),col="red")
# plot(temp_full$LATITUDE,temp_full$change_axis2)
# abline(lm(temp_full$change_axis2~temp_full$LATITUDE),col="red")
# plot(temp_full$LATITUDE,temp_full$change_axis4)
# abline(lm(temp_full$change_axis4~temp_full$LATITUDE),col="red")
# 
# head(temp)
# 
# db_current$LATITUDE
# temp$LATITUDE
# plot(temp$LATITUDE,temp$y)
# plot(temp$Temperature_Seasonality,temp$y)
# 
# db<-read.csv("cities_rcp85_2050.csv",sep=";")
# db[1,]
# 
# 
