# Supplementary material for: Correction: Understanding climate change from a global analysis of city analogues
Source: PLoS One. 2019 Oct 16;14(10):e0224120. doi: 10.1371/journal.pone.0224120 (PMC6795430; doi:10.1371/journal.pone.0224120)
Supplement: S2 File — (CSV) [file pone.0224120.s002.csv]

system:index	AREA	Annual_Mean_Temperature	Annual_Precipitation	BIOME	BIOME_1	CONTINENT	Distance	ECO_ID	ECO_NAME	ECO_NUM	ECO_SYM	FID_	FID_1	FID_2	G200_BIOME	G200_BIO_1	G200_NUM	G200_REGIO	G200_STAT	GBL_STAT	Isothermality	LATITUDE	LONGITUDE	Max_Temperature_of_Warmest_Month	Mean_Diurnal_Range	Mean_Temperature_of_Coldest_Quarter	Mean_Temperature_of_Driest_Quarter	Mean_Temperature_of_Warmest_Quarter	Mean_Temperature_of_Wettest_Quarter	Min_Temperature_of_Coldest_Month	NAMEASCII	OBJECTID	PERIMETER	PER_area	PER_area_1	PER_area_2	POP2015	POP2020	POP2050	Precipitation_Seasonality	Precipitation_of_Coldest_Quarter	Precipitation_of_Driest_Month	Precipitation_of_Driest_Quarter	Precipitation_of_Warmest_Quarter	Precipitation_of_Wettest_Month	Precipitation_of_Wettest_Quarter	REALM	REALM_1	Shape_Area
00008c7aa2b69490cd41	101715.834154	24.533333333333335	1345.3333333333333	0.0	1.0	South America	0.0	60160.0	Serra do Mar coastal forests	60.0	59.0	0	518	3395	0.0	1.0	48.0	Atlantic Forests	0.0	1.0	54.666666666666664	-22.9250231742	-43.2250207942	31.4	7.6	22.1	22.4	27.133333333333333	27.06666666666667	17.633333333333333	Rio de Janeiro	2958	57.986	0.0	0.0	0.0	12171.0	12775.0	13413.0	33.666666666666664	211.66666666666666	61.0	206.0	475.0	183.0	476.6666666666667		NT	9.07579730504
0000a63ce3736533d79c	219136.063594	22.966666666666665	1472.6666666666667	0.0	1.0	South America	0.0	60104.0	Bahia interior forests	4.0	75.0	0	463	3287	0.0	1.0	48.0	Atlantic Forests	0.0	1.0	67.0	-19.9150260225	-43.9150045182	30.7	12.233333333333333	20.166666666666664	20.466666666666665	24.666666666666664	24.4	12.466666666666667	Belo Horizonte	2815	77.522	0.0	0.0	0.0	5941.0	6356.0	6748.0	89.0	49.0	9.333333333333334	33.0	675.6666666666666	311.0	851.3333333333334		NT	18.7511958329
0000701336bfc08b18f1	106330.20889	26.366666666666667	1120.0	0.0	1.0	South America	0.0	60103.0	Bahia coastal forests	3.0	61.0	0	510	3288	0.0	1.0	48.0	Atlantic Forests	0.0	1.0	59.0	-20.3239933077	-40.3659963395	33.266666666666666	7.8	24.266666666666666	24.266666666666666	28.5	27.8	20.1	Vitoria	2816	43.383	0.0	0.0	0.0	1829.0	1975.0	2132.0	50.0	158.33333333333334	44.333333333333336	149.33333333333334	314.6666666666667	188.66666666666666	488.0		NT	9.01798854972
0000af655223a4e5f9ca	146.648243886	26.26666666666667	1610.6666666666667	0.0	14.0	South America	0.0	61406.0	Southern Atlantic mangroves	6.0	119.0	0	513	3133	0.0	0.0	0.0		0.0	2.0	68.66666666666667	-9.6199955049	-35.7299744075	31.2	6.8	24.7	26.866666666666667	27.46666666666667	25.1	21.333333333333336	Maceio	2565	0.787	0.0	0.0	0.0	1281.0	1391.0	1510.0	65.33333333333333	653.6666666666666	26.0	97.33333333333333	291.3333333333333	274.6666666666667	756.0		NT	0.0120804329768
00004dea9bb3c73d77d4	106330.20889	26.8	1548.0	0.0	1.0	South America	0.0	60103.0	Bahia coastal forests	3.0	61.0	0	516	3288	0.0	1.0	48.0	Atlantic Forests	0.0	1.0	64.66666666666667	-12.9699719047	-38.4799874283	32.13333333333333	6.7333333333333325	25.1	26.833333333333332	28.166666666666668	26.46666666666667	21.8	Salvador	2816	43.383	0.0	0.0	0.0	3695.0	3951.0	4222.0	50.0	452.3333333333333	57.333333333333336	202.0	334.6666666666667	253.66666666666666	667.6666666666666		NT	9.01798854972
0000170c14825342bc40	141366.01876	29.73333333333333	1376.0	0.0	1.0	South America	0.0	60139.0	Maranh�o Baba�u forests	39.0	75.0	0	448	2665	0.0	0.0	0.0		0.0	1.0	70.66666666666667	-5.0950003877	-42.7800091975	39.0	11.6	28.4	30.866666666666667	31.56666666666667	28.43333333333333	22.633333333333333	Teresina	2127	27.21	0.0	0.0	0.0	958.0	1029.0	1121.0	98.33333333333333	807.6666666666666	4.333333333333333	20.666666666666668	72.66666666666667	340.0	837.3333333333334		NT	11.5170840812
0000c27481fd8c0185d5	1502.79338016	27.46666666666667	1672.3333333333333	0.0	14.0	South America	0.0	61406.0	Southern Atlantic mangroves	6.0	119.0	0	517	2024	0.0	0.0	0.0		0.0	2.0	67.0	-8.07564532586	-34.915605511	32.0	6.366666666666666	25.96666666666667	28.03333333333333	28.56666666666667	26.366666666666667	22.566666666666666	Recife	1434	2.651	0.0	0.0	0.0	3831.0	4072.0	4347.0	64.33333333333333	646.6666666666666	24.666666666666668	94.0	382.6666666666667	280.0	752.3333333333334		NT	0.123268395185
0000d4bc903be98a3bf0	221.771461154	27.333333333333332	1736.0	0.0	14.0	South America	0.0	61406.0	Southern Atlantic mangroves	6.0	119.0	0	511	3045	0.0	0.0	0.0		0.0	2.0	65.66666666666667	-7.10113512954	-34.8760711664	32.7	7.7333333333333325	25.666666666666668	27.96666666666667	28.3	26.53333333333333	20.966666666666665	Joao Pessoa	2477	0.656	0.0	0.0	0.0	1012.0	1088.0	1183.0	66.0	632.6666666666666	26.666666666666668	95.0	429.6666666666667	283.0	783.6666666666666		NT	0.0181500891737
0000fae3900dae3b2d11	1367.7011582	27.633333333333333	1321.3333333333333	0.0	1.0	South America	0.0	60102.0	Atlantic Coast restingas	2.0	122.0	0	413	2998	0.0	1.0	48.0	Atlantic Forests	0.0	1.0	72.33333333333333	-5.78002317416	-35.2400043147	33.13333333333333	8.5	26.06666666666667	27.866666666666667	28.76666666666667	28.03333333333333	21.466666666666665	Natal	2430	2.674	0.0	0.0	0.0	1161.0	1254.0	1362.0	74.33333333333333	436.0	10.0	49.333333333333336	307.6666666666667	232.0	645.6666666666666		NT	0.111645195131
0000a57c952f5ad12e4c	713569.317848	27.96666666666667	1341.3333333333333	0.0	13.0	South America	0.0	61304.0	Caatinga	4.0	113.0	0	418	2777	0.0	0.0	0.0		0.0	2.0	79.33333333333333	-3.75001788444	-38.5799813248	32.03333333333333	6.866666666666667	27.333333333333332	28.2	28.6	27.6	23.433333333333334	Fortaleza	2255	103.569	0.0	0.0	0.0	3599.0	3852.0	4117.0	99.66666666666667	279.6666666666667	7.0	30.0	54.666666666666664	332.3333333333333	837.3333333333334		NT	58.7039261107
0000b85ac4039e6bbd66	269.123713383	28.8	1870.6666666666667	0.0	1.0	South America	0.0	60139.0	Maranh�o Baba�u forests	39.0	75.0	0	446	2653	0.0	0.0	0.0		0.0	1.0	83.66666666666667	-2.51598468131	-44.2659908463	33.63333333333333	7.6	28.133333333333333	29.26666666666667	29.4	28.333333333333332	24.6	Sao Luis	2115	0.842	0.0	0.0	0.0	1106.0	1192.0	1296.0	87.0	864.3333333333334	4.0	22.0	28.666666666666668	371.3333333333333	1024.3333333333333		NT	0.021884961726
0000bddae97f5254b10e	1189.08110058	26.4	188.66666666666666	2.0	2.0	Africa	0.0	30201.0	Cape Verde Islands dry forests	1.0	87.0	0	67	8754	0.0	0.0	0.0		0.0	1.0	61.0	14.9166980173	-23.516688885	32.1	7.3	24.533333333333335	25.4	28.46666666666667	28.46666666666667	20.266666666666666	Praia	8215	1.429	0.0	0.0	0.0	0.0	0.0	0.0	150.0	2.3333333333333335	0.0	0.0	170.66666666666666	73.66666666666667	170.66666666666666	AT	AT	0.0999345444809
0000ec9d914a3ca6562b	818.188075034	18.833333333333336	957.0	4.0	4.0	Europe	0.0	80403.0	Azores temperate mixed forests	3.0	65.0	0	63	8264	0.0	0.0	0.0		0.0	1.0	39.333333333333336	37.7483018179	-25.6665834976	27.166666666666668	5.933333333333334	15.466666666666665	21.3	23.0	17.566666666666666	12.233333333333333	Ponta Delgada	7887	1.693	0.0	0.0	0.0	0.0	0.0	0.0	44.333333333333336	294.3333333333333	30.333333333333332	104.66666666666667	142.0	144.66666666666666	378.0	PA	PA	0.0836960053271
00003c717010ca4f431d	97394.8135073	21.8	25.666666666666668	12.0	12.0	Africa	0.0	81212.0	Mediterranean acacia-argania dry woodlands and succulent thickets	12.0	107.0	0	68	8843	12.0	12.0	123.0	Mediterranean Forests, Woodlands and Scrub	1.0	1.0	55.666666666666664	27.1499823191	-13.2000059422	31.46666666666667	11.0	17.9	25.233333333333334	25.233333333333334	21.3	11.966666666666667	Laayoune	8339	27.676	0.0	0.0	0.0	0.0	0.0	0.0	93.33333333333333	12.0	0.0	0.0	1.6666666666666667	7.666666666666667	18.0	PA	PA	9.14580564712
0000f2d77ab9310523fd	748.295808633	20.3	482.3333333333333	4.0	4.0	Africa	0.0	80425.0	Madeira evergreen forests	25.0	70.0	0	29	6506	12.0	12.0	123.0	Mediterranean Forests, Woodlands and Scrub	1.0	1.0	47.0	32.6499825226	-16.880039715	26.866666666666667	5.866666666666666	17.5	22.6	23.5	19.6	14.5	Funchal	5884	1.358	0.0	0.0	0.0	0.0	0.0	0.0	74.33333333333333	183.0	2.0	14.333333333333334	25.0	86.66666666666667	238.66666666666666	PA	PA	0.0719958631643
0000738488ca7d930036	71123.32819			0.0	12.0		0.02613779	81221.0	Southwest Iberian Mediterranean sclerophyllous and mixed forests	21.0	99.0	0	122	8090	0.0	12.0	123.0	Mediterranean Forests, Woodlands and Scrub	1.0	1.0		36.132434946	-5.37807482973								Gibraltar	7657	39.0	0.0	0.0	0.0	0.0	0.0	0.0									PA	7.3130084341
00006f3d1d316d356083	71123.32819	18.466666666666665	670.3333333333334	0.0	12.0	Europe	0.0	81221.0	Southwest Iberian Mediterranean sclerophyllous and mixed forests	21.0	99.0	0	197	8090	0.0	12.0	123.0	Mediterranean Forests, Woodlands and Scrub	1.0	1.0	42.0	38.7227228779	-9.14486630549	29.3	8.333333333333332	13.466666666666665	23.366666666666667	23.733333333333334	13.466666666666665	9.733333333333333	Lisbon	7657	39.0	0.0	0.0	0.0	2890.0	2996.0	3086.0	73.0	331.6666666666667	3.0	23.333333333333332	25.666666666666668	119.0	331.6666666666667		PA	7.3130084341
00001151b5055463fd84	79823.582016	16.4	1092.6666666666667	0.0	4.0	Europe	0.0	80406.0	Cantabrian mixed forests	6.0	272.0	0	361	2074	0.0	0.0	0.0		0.0	2.0	44.666666666666664	41.1500063264	-8.62000126284	27.333333333333332	9.4	11.1	21.6	21.7	11.1	6.566666666666667	Porto	2242	35.448	0.0	0.0	0.0	1380.0	1438.0	1497.0	62.666666666666664	504.6666666666667	10.666666666666666	61.666666666666664	71.33333333333333	178.66666666666666	504.6666666666667		PA	8.76818630015
0000085dc09e799a7ce5	297955.64836	16.766666666666666	424.6666666666667	0.0	12.0	Europe	0.0	81209.0	Iberian sclerophyllous and semi-deciduous forests	9.0	108.0	0	199	8022	0.0	12.0	123.0	Mediterranean Forests, Woodlands and Scrub	1.0	1.0	33.666666666666664	40.4000262645	-3.683351686	35.8	11.033333333333333	7.7666666666666675	26.666666666666668	26.666666666666668	10.8	3.1	Madrid	7573	107.917	0.0	0.0	0.0	5764.0	5918.0	5935.0	43.333333333333336	147.66666666666666	7.333333333333333	41.0	41.0	55.333333333333336	152.66666666666666		PA	31.3403425835
00004bf1a0160eda0c12	315418.6691	20.433333333333334	315.6666666666667	0.0	12.0	Africa	0.0	81214.0	Mediterranean woodlands and forests	14.0	110.0	0	204	8530	0.0	12.0	123.0	Mediterranean Forests, Woodlands and Scrub	1.0	1.0	30.333333333333332	35.7100024608	-0.61997277974	30.46666666666667	6.133333333333334	14.866666666666665	26.56666666666667	26.9	15.766666666666666	10.533333333333333	Oran	7945	103.656	0.0	0.0	0.0	852.0	944.0	1105.0	66.66666666666667	123.0	0.6666666666666666	10.0	17.0	59.0	143.66666666666666		PA	31.072430245
000041c45da1942bfdbb	315418.6691	20.8	443.6666666666667	0.0	12.0	Africa	0.0	81214.0	Mediterranean woodlands and forests	14.0	110.0	0	202	8530	0.0	12.0	123.0	Mediterranean Forests, Woodlands and Scrub	1.0	1.0	42.333333333333336	34.0545996287	-5.00037723939	39.3	14.133333333333335	13.0	29.03333333333333	29.03333333333333	14.566666666666666	6.3	Fez	7945	103.656	0.0	0.0	0.0	1060.0	1152.0	1332.0	67.66666666666667	161.33333333333334	0.3333333333333333	11.0	12.333333333333334	80.66666666666667	197.0		PA	31.072430245
00007e0bded2486cf9e3	315418.6691	19.833333333333336	438.3333333333333	0.0	12.0		0.0	81214.0	Mediterranean woodlands and forests	14.0	110.0	0	210	8530	0.0	12.0	123.0	Mediterranean Forests, Woodlands and Scrub	1.0	1.0	50.333333333333336	34.0252990916	-6.83613082013	29.96666666666667	10.366666666666667	15.0	24.066666666666666	24.533333333333335	16.266666666666666	9.566666666666666	Rabat	7945	103.656	0.0	0.0	0.0	1793.0	1938.0	2222.0	86.0	208.0	0.0	5.666666666666667	7.333333333333333	91.0	229.66666666666666		PA	31.072430245
0000a6cb3bdaa9b0b6b9	315418.6691	19.566666666666666	337.6666666666667	0.0	12.0	Africa	0.0	81214.0	Mediterranean woodlands and forests	14.0	110.0	0	206	8530	0.0	12.0	123.0	Mediterranean Forests, Woodlands and Scrub	1.0	1.0	49.0	33.5999762156	-7.61636743309	28.96666666666667	9.766666666666667	14.833333333333334	23.7	24.133333333333333	15.666666666666666	9.233333333333333	Casablanca	7945	103.656	0.0	0.0	0.0	3267.0	3475.0	3949.0	85.0	160.33333333333334	1.0	6.666666666666667	8.333333333333334	71.33333333333333	178.0		PA	31.072430245
000058ed1dfc697ebd5d	97394.8135073	22.2	190.66666666666666	0.0	12.0	Africa	0.0	81212.0	Mediterranean acacia-argania dry woodlands and succulent thickets	12.0	107.0	0	293	8843	0.0	12.0	123.0	Mediterranean Forests, Woodlands and Scrub	1.0	1.0	44.333333333333336	31.629993102	-7.9999874282	40.96666666666667	15.466666666666665	14.466666666666665	30.0	30.2	17.333333333333336	6.566666666666667	Marrakesh	8339	27.676	0.0	0.0	0.0	923.0	1005.0	1163.0	61.333333333333336	61.666666666666664	1.0	7.333333333333333	8.666666666666666	32.333333333333336	82.0		PA	9.14580564712
0000fc41647731f12249	1665545.39887	25.6	30.0	13.0	13.0	Africa	0.0	81321.0	North Saharan steppe and woodlands	21.0	337.0	0	66	8665	0.0	0.0	0.0		0.0	2.0	45.0	26.119166686	-9.65252221825	44.03333333333333	15.633333333333335	17.6	30.633333333333333	33.96666666666667	25.3	9.666666666666668	Bir Lehlou	8109	151.972	0.0	0.0	0.0	0.0	0.0	0.0	80.66666666666667	6.666666666666667	0.0	0.6666666666666666	8.333333333333334	7.0	18.333333333333332	PA	PA	154.109160477
0000ce6aa527d0f46a2b	1631858.4188	30.5	845.0	0.0	7.0	Africa	0.0	30722.0	West Sudanian savanna	22.0	218.0	0	408	2960	0.0	0.0	0.0		0.0	2.0	57.666666666666664	12.3703159779	-1.5247237563	41.3	13.166666666666666	28.366666666666667	28.46666666666667	33.8	28.73333333333333	18.8	Ouagadougou	5902	84.457	0.0	0.0	0.0	1324.0	1676.0	2632.0	112.0	2.6666666666666665	0.0	2.3333333333333335	106.33333333333333	233.0	575.3333333333334		AT	135.446646371
0000e1b88158ffb870fa	1631858.4188	30.3	935.6666666666666	0.0	7.0	Africa	0.0	30722.0	West Sudanian savanna	22.0	218.0	0	442	2960	0.0	0.0	0.0		0.0	2.0	62.333333333333336	12.6500146677	-8.00003910464	41.266666666666666	14.066666666666666	28.2	28.56666666666667	33.5	28.7	18.833333333333336	Bamako	5902	84.457	0.0	0.0	0.0	1708.0	2130.0	3214.0	118.66666666666667	8.0	0.0	1.3333333333333333	65.66666666666667	272.3333333333333	680.6666666666666		AT	135.446646371
0000fa0af50105e128d3	39672.5537399	27.666666666666668	96.66666666666667	13.0	13.0	Africa	0.0	81304.0	Atlantic coastal desert	4.0	109.0	0	71	9365	0.0	0.0	0.0		0.0	3.0	58.333333333333336	18.0864270212	-15.9753404149	38.16666666666667	13.166666666666666	24.233333333333334	26.23333333333333	30.633333333333333	29.7	15.766666666666666	Nouakchott	9010	30.303	0.0	0.0	0.0	0.0	0.0	0.0	150.0	3.3333333333333335	0.0	1.0	78.0	41.333333333333336	82.33333333333333	PA	PA	3.47806745385
00004a7c812016f4ef11	1631858.4188	26.26666666666667	370.6666666666667	0.0	7.0	Africa	0.0	30722.0	West Sudanian savanna	22.0	218.0	0	531	2960	0.0	0.0	0.0		0.0	2.0	53.0	14.715831725	-17.4731301284	32.4	7.4	23.3	23.766666666666666	28.866666666666667	28.76666666666667	18.5	Dakar	5902	84.457	0.0	0.0	0.0	2856.0	3275.0	4225.0	159.0	1.3333333333333333	0.0	0.0	302.6666666666667	155.33333333333334	320.6666666666667		AT	135.446646371
0000d67bc0abd923e43b	557.470065431	28.2	702.3333333333334	14.0	14.0	Africa	0.0	31403.0	Guinean mangroves	3.0	119.0	0	80	10140	0.0	0.0	0.0		0.0	2.0	66.0	13.4538764603	-16.5917014892	35.96666666666667	11.766666666666667	26.76666666666667	27.46666666666667	29.1	28.866666666666667	18.233333333333334	Banjul	9881	1.839	0.0	0.0	0.0	0.0	0.0	0.0	149.66666666666666	0.6666666666666666	0.0	0.0	220.0	279.3333333333333	590.3333333333334	AT	AT	0.0465104528083
00001edca98b7ae83746	6503.77667791	28.1	1453.6666666666667	14.0	14.0	Africa	0.0	31403.0	Guinean mangroves	3.0	119.0	0	82	10215	0.0	0.0	0.0		0.0	2.0	64.66666666666667	11.865023823	-15.5983608413	35.266666666666666	10.1	27.06666666666667	27.53333333333333	28.93333333333333	27.666666666666668	19.766666666666666	Bissau	9956	9.533	0.0	0.0	0.0	0.0	0.0	0.0	135.66666666666666	2.3333333333333335	0.0	1.0	151.33333333333334	490.6666666666667	1157.0	AT	AT	0.539986148873
000038987cf0037edc1a	203931.420706	27.6	3814.3333333333335	0.0	1.0	Africa	0.0	30130.0	Western Guinean lowland forests	30.0	74.0	0	501	3245	0.0	1.0	1.0	Guinean Moist Forests	1.0	1.0	73.33333333333333	8.47001141249	-13.2342157404	31.8	5.9	26.5	27.866666666666667	28.43333333333333	26.5	23.8	Freetown	2735	38.813	0.0	0.0	0.0	894.0	1029.0	1406.0	107.33333333333333	2549.0	6.333333333333333	28.666666666666668	336.6666666666667	970.3333333333334	2549.0		AT	16.6922112499
000095caed081d57ceca	203931.420706	27.26666666666667	4960.333333333333	0.0	1.0	Africa	0.0	30130.0	Western Guinean lowland forests	30.0	74.0	0	506	3245	0.0	1.0	1.0	Guinean Moist Forests	1.0	1.0	75.66666666666667	6.31055665987	-10.8047516291	33.53333333333333	9.233333333333333	26.2	28.1	28.2	26.4	21.4	Monrovia	2735	38.813	0.0	0.0	0.0	1185.0	1457.0	2083.0	85.0	2249.6666666666665	48.333333333333336	197.0	290.0	1096.6666666666667	2577.6666666666665		AT	16.6922112499
0000a273aaf9ba769214	203931.420706	29.43333333333333	3659.0	0.0	1.0		0.0	30130.0	Western Guinean lowland forests	30.0	74.0	0	521	3245	0.0	1.0	1.0	Guinean Moist Forests	1.0	1.0	64.0	9.53152284641	-13.6802350275	36.266666666666666	7.666666666666667	27.76666666666667	29.9	31.0	27.76666666666667	24.366666666666667	Conakry	2735	38.813	0.0	0.0	0.0	1645.0	1984.0	2856.0	125.33333333333333	2723.3333333333335	1.0	5.333333333333333	147.66666666666666	1114.6666666666667	2723.3333333333335		AT	16.6922112499
00008954bfd00e90b87f	180211.695439	27.9	1112.3333333333333	1.0	1.0	Africa	0.0	30111.0	Eastern Guinean forests	11.0	70.0	0	84	10845	1.0	1.0	1.0	Guinean Moist Forests	1.0	1.0	70.0	6.81838096	-5.27550256491	35.8	9.933333333333334	26.56666666666667	27.46666666666667	29.7	28.6	21.733333333333334	Yamoussoukro	10668	25.297	0.0	0.0	0.0	0.0	0.0	0.0	57.666666666666664	357.0	15.333333333333334	71.66666666666667	253.0	186.0	423.3333333333333	AT	AT	14.7289819605
000031810fa0dc98524d	180211.695439	28.3	1803.3333333333333	0.0	1.0	Africa	0.0	30111.0	Eastern Guinean forests	11.0	70.0	0	507	10845	0.0	1.0	1.0	Guinean Moist Forests	1.0	1.0	64.33333333333333	5.31999696749	-4.04004825989	33.93333333333333	7.1	26.7	29.06666666666667	29.5	27.866666666666667	23.0	Abidjan	10668	25.297	0.0	0.0	0.0	4175.0	4810.0	6031.0	105.33333333333333	258.0	23.666666666666668	166.66666666666666	262.6666666666667	636.6666666666666	1042.6666666666667		AT	14.7289819605
000015ebe5e3d16d6120	180211.695439	28.1	1435.0	0.0	1.0	Africa	0.0	30111.0	Eastern Guinean forests	11.0	70.0	0	491	10845	0.0	1.0	1.0	Guinean Moist Forests	1.0	1.0	67.33333333333333	6.68999086398	-1.6300144871	35.13333333333333	8.8	26.366666666666667	28.6	29.5	27.96666666666667	22.133333333333333	Kumasi	10668	25.297	0.0	0.0	0.0	1826.0	2112.0	2667.0	51.0	385.6666666666667	20.666666666666668	130.33333333333334	323.6666666666667	237.0	534.3333333333334		AT	14.7289819605
000062026772d312885f	663962.220634	28.56666666666667	821.3333333333334	0.0	7.0	Africa	0.0	30707.0	Guinean forest-savanna mosaic	7.0	69.0	0	409	10141	0.0	0.0	0.0		0.0	1.0	64.66666666666667	5.55003460583	-0.21671574035	33.9	6.9	26.6	29.4	29.93333333333333	29.0	23.366666666666667	Accra	9882	123.05	0.0	0.0	0.0	2332.0	2688.0	3382.0	85.33333333333333	121.66666666666667	12.666666666666666	75.33333333333333	163.66666666666666	228.0	447.0		AT	54.5941297149
000042373901c0348ad2	663962.220634	28.46666666666667	890.0	0.0	7.0	Africa	0.0	30707.0	Guinean forest-savanna mosaic	7.0	69.0	0	499	10141	0.0	0.0	0.0		0.0	1.0	73.0	6.13193707166	1.22275711936	33.733333333333334	7.4	26.9	28.76666666666667	29.666666666666668	28.866666666666667	23.633333333333333	Lome	9882	123.05	0.0	0.0	0.0	1669.0	2038.0	2791.0	86.66666666666667	169.66666666666666	8.0	49.0	183.0	242.33333333333334	490.0		AT	54.5941297149
000025bcd58c11abbbc0	663962.220634	28.6	1265.0	0.0	7.0	Africa	0.0	30707.0	Guinean forest-savanna mosaic	7.0	69.0	0	435	10141	0.0	0.0	0.0		0.0	1.0	64.0	8.49001019178	4.5499958889	37.96666666666667	11.166666666666668	26.8	28.7	30.6	27.2	20.6	Ilorin	9882	123.05	0.0	0.0	0.0	835.0	970.0	1277.0	71.33333333333333	529.3333333333334	13.333333333333334	45.666666666666664	175.33333333333334	236.33333333333334	539.6666666666666		AT	54.5941297149
0000d7faecc190e4da8b	663962.220634	27.76666666666667	1268.3333333333333	0.0	7.0	Africa	0.0	30707.0	Guinean forest-savanna mosaic	7.0	69.0	0	496	10141	0.0	0.0	0.0		0.0	1.0	66.33333333333333	8.13000632622	4.23998897158	36.56666666666667	10.633333333333333	25.96666666666667	28.2	29.6	26.56666666666667	20.666666666666664	Ogbomosho	9882	123.05	0.0	0.0	0.0	1031.0	1199.0	1575.0	63.666666666666664	479.6666666666667	12.0	57.333333333333336	255.33333333333334	220.0	506.3333333333333		AT	54.5941297149
0000683bdc71748f18ae	67043.145665	28.2	1383.0	0.0	1.0	Africa	0.0	30123.0	Nigerian lowland forests	23.0	65.0	0	495	10678	0.0	0.0	0.0		0.0	2.0	68.66666666666667	7.38002626437	3.92998205427	35.5	9.0	26.366666666666667	28.76666666666667	29.7	27.06666666666667	22.5	Ibadan	10485	11.652	0.0	0.0	0.0	2835.0	3270.0	4234.0	63.333333333333336	520.0	7.0	51.333333333333336	253.0	208.33333333333334	557.0		AT	5.48488234232
0000e997bdfc8e1de7d8	663962.220634	29.03333333333333	1396.0	7.0	7.0	Africa	0.0	30707.0	Guinean forest-savanna mosaic	7.0	69.0	0	81	10141	0.0	0.0	0.0		0.0	1.0	68.0	6.48331097302	2.61662552757	34.266666666666666	6.7	27.46666666666667	29.633333333333333	30.46666666666667	28.4	24.466666666666665	Porto-Novo	9882	123.05	0.0	0.0	0.0	0.0	0.0	0.0	76.66666666666667	354.6666666666667	15.666666666666666	84.33333333333333	235.0	336.0	690.0	AT	AT	54.5941297149
0000651cc417585d152a	19341.3209978	28.7	1773.6666666666667	0.0	14.0		0.0	31401.0	Central African mangroves	1.0	119.0	0	523	10977	0.0	14.0	135.0	Gulf of Guinea Mangroves	1.0	1.0	67.66666666666667	6.44326165348	3.39153107121	33.4	6.2	27.23333333333333	29.333333333333332	30.0	28.166666666666668	24.333333333333336	Lagos	10817	19.099	0.0	0.0	0.0	10572.0	12403.0	15796.0	75.0	502.3333333333333	25.333333333333332	106.0	278.6666666666667	410.3333333333333	911.0		AT	1.57750489225
00006d957b1b9b1f5f79	663962.220634	28.633333333333333	1376.3333333333333	0.0	7.0	Africa	0.0	30707.0	Guinean forest-savanna mosaic	7.0	69.0	0	504	10141	0.0	0.0	0.0		0.0	1.0	66.33333333333333	6.40000856417	2.51999059918	33.5	6.0	27.166666666666668	29.133333333333333	30.1	27.96666666666667	24.5	Cotonou	9882	123.05	0.0	0.0	0.0	841.0	1004.0	1411.0	83.0	327.3333333333333	16.666666666666668	75.33333333333333	228.66666666666666	358.3333333333333	709.6666666666666		AT	54.5941297149
00006367a58107a4c000	67043.145665	28.06666666666667	2165.3333333333335	0.0	1.0	Africa	0.0	30123.0	Nigerian lowland forests	23.0	65.0	0	492	10678	0.0	0.0	0.0		0.0	2.0	76.0	6.34047731417	5.62000809594	34.1	8.566666666666666	26.56666666666667	28.366666666666667	29.133333333333333	26.56666666666667	22.9	Benin City	10485	11.652	0.0	0.0	0.0	1302.0	1520.0	1991.0	67.33333333333333	987.6666666666666	9.0	88.33333333333333	486.0	381.0	987.6666666666666		AT	5.48488234232
000096fe81a0198c4b79	1631858.4188	27.3	1207.0	0.0	7.0	Africa	0.0	30722.0	West Sudanian savanna	22.0	218.0	0	437	2960	0.0	0.0	0.0		0.0	2.0	62.333333333333336	10.5200154815	7.44000036483	37.3	12.466666666666667	25.8	26.3	29.866666666666667	25.8	17.4	Kaduna	5902	84.457	0.0	0.0	0.0	1560.0	1807.0	2360.0	101.0	754.6666666666666	0.0	2.6666666666666665	198.33333333333334	285.6666666666667	754.6666666666666		AT	135.446646371
0000866befc6fde33903	663962.220634	27.366666666666667	1474.3333333333333	0.0	7.0	Africa	0.0	30707.0	Guinean forest-savanna mosaic	7.0	69.0	0	439	10141	0.0	0.0	0.0		0.0	1.0	64.33333333333333	9.08333314914	7.53332800155	36.46666666666667	11.166666666666668	25.6	27.2	29.56666666666667	25.6	19.2	Abuja	9882	123.05	0.0	0.0	0.0	1994.0	2558.0	3358.0	91.0	851.0	1.6666666666666667	13.333333333333334	169.0	325.0	851.0		AT	54.5941297149
0000342eff4baa476d22	1539.67546608	28.1	3947.0	0.0	14.0	Africa	0.0	31401.0	Central African mangroves	1.0	119.0	0	493	11309	0.0	14.0	135.0	Gulf of Guinea Mangroves	1.0	1.0	68.66666666666667	4.06040976859	9.70999100611	33.8	7.066666666666667	26.6	28.96666666666667	29.133333333333333	26.6	23.633333333333333	Douala	11096	3.225	0.0	0.0	0.0	2108.0	2425.0	2996.0	71.0	2006.6666666666667	50.0	185.0	369.3333333333333	723.3333333333334	2006.6666666666667		AT	0.125373023225
00000ef854eeae82f320	1815.21929632	26.76666666666667	2559.6666666666665	1.0	1.0	Africa	0.0	30107.0	Cross-Sanaga-Bioko coastal forests	7.0	68.0	0	95	11430	1.0	1.0	2.0	Congolian Coastal Forests	1.0	1.0	80.0	3.75001527803	8.78327754582	32.43333333333333	7.933333333333333	25.96666666666667	27.333333333333332	27.53333333333333	25.96666666666667	22.533333333333335	Malabo	11114	2.652	0.0	0.0	0.0	0.0	0.0	0.0	51.0	1010.3333333333334	58.666666666666664	204.66666666666666	409.6666666666667	397.3333333333333	1010.3333333333334	AT	AT	0.147738109618
0000d498418e74ce2ba5	14343.2756448	28.23333333333333	2817.0	0.0	1.0	Africa	0.0	30122.0	Niger Delta swamp forests	22.0	75.0	0	494	11014	0.0	0.0	0.0		0.0	1.0	78.66666666666667	4.8100022572	7.01000077173	33.66666666666667	8.0	27.26666666666667	28.666666666666668	28.93333333333333	27.26666666666667	23.6	Port Harcourt	10854	4.986	0.0	0.0	0.0	1104.0	1280.0	1680.0	60.333333333333336	1216.0	39.0	166.33333333333334	415.3333333333333	458.0	1216.0		AT	1.16980750223
00002c160915ca05ef7e	839.048403956	27.03333333333333	1500.6666666666667	1.0	1.0	Africa	0.0	30127.0	Sao Tome, Principe and Annobon moist lowland forests	27.0	75.0	0	39	7382	1.0	1.0	2.0	Congolian Coastal Forests	1.0	2.0	71.0	0.33340211883	6.73332515323	31.76666666666667	7.0	25.866666666666667	25.866666666666667	27.93333333333333	27.26666666666667	21.966666666666665	Sao Tome	11442	1.051	0.0	0.0	0.0	0.0	0.0	0.0	64.66666666666667	41.666666666666664	3.6666666666666665	41.666666666666664	497.0	254.66666666666666	586.3333333333334	AT	AT	0.0681657100514
0000183a5cbbbb4186ce	3501.38797942	27.96666666666667	3091.6666666666665	14.0	14.0	Africa	0.0	31401.0	Central African mangroves	1.0	119.0	0	96	11779	14.0	14.0	135.0	Gulf of Guinea Mangroves	1.0	1.0	70.66666666666667	0.38538860972	9.45796504582	32.46666666666667	6.233333333333333	26.866666666666667	26.9	28.666666666666668	28.0	23.7	Libreville	11347	4.012	0.0	0.0	0.0	0.0	0.0	0.0	68.66666666666667	75.66666666666667	2.0	30.666666666666668	991.0	539.6666666666666	1371.3333333333333	AT	AT	0.284483646998
00008fdc7d89edb9716e	432190.134979	25.9	1733.6666666666667	0.0	1.0	Africa	0.0	30126.0	Northwestern Congolian lowland forests	26.0	70.0	0	503	10687	0.0	1.0	6.0	Western Congo Basin moist forests	2.0	2.0	77.0	3.86670066214	11.5166507555	31.76666666666667	8.533333333333333	25.0	26.56666666666667	26.76666666666667	25.266666666666666	20.8	Yaounde	10494	61.656	0.0	0.0	0.0	1787.0	2058.0	2549.0	62.333333333333336	699.6666666666666	28.0	114.0	274.0	322.0	718.6666666666666		AT	35.1507703539
00002e279a78d2769c56	432190.134979	28.2	1631.0	1.0	1.0	Africa	0.0	30126.0	Northwestern Congolian lowland forests	26.0	70.0	0	83	10687	1.0	1.0	6.0	Western Congo Basin moist forests	2.0	2.0	74.0	4.36664430635	18.5582881253	36.0	10.833333333333332	27.3	28.5	29.333333333333332	27.3	21.466666666666665	Bangui	10494	61.656	0.0	0.0	0.0	0.0	0.0	0.0	53.333333333333336	651.0	21.333333333333332	98.33333333333333	291.6666666666667	247.0	651.0	AT	AT	35.1507703539
0000fe3900506329c387	1631858.4188	27.93333333333333	756.0	0.0	7.0	Africa	0.0	30722.0	West Sudanian savanna	22.0	218.0	0	526	2960	0.0	0.0	0.0		0.0	2.0	57.0	11.849960143	13.1600129788	40.3	14.9	24.566666666666666	24.933333333333334	31.43333333333333	27.333333333333332	14.3	Maiduguri	5902	84.457	0.0	0.0	0.0	969.0	1125.0	1479.0	133.33333333333334	0.0	0.0	0.0	150.66666666666666	257.3333333333333	585.0		AT	135.446646371
0000571026c94fd23160	3019198.13516	30.0	596.0	0.0	7.0	Africa	0.0	30713.0	Sahelian Acacia savanna	13.0	79.0	0	528	9790	0.0	0.0	0.0		0.0	2.0	54.666666666666664	12.1130965362	15.0491483141	42.93333333333333	15.066666666666666	26.2	28.03333333333333	34.1	29.1	15.6	Ndjamena	9506	239.714	0.0	0.0	0.0	1127.0	1405.0	2172.0	138.0	0.0	0.0	0.0	61.0	210.33333333333334	472.3333333333333		AT	253.68425413
0000f1cb56b5e903499d	1631858.4188	28.43333333333333	877.3333333333334	0.0	7.0	Africa	0.0	30722.0	West Sudanian savanna	22.0	218.0	0	530	2960	0.0	0.0	0.0		0.0	2.0	55.333333333333336	11.9999768259	8.52003779973	40.46666666666667	14.0	25.166666666666664	25.4	32.06666666666667	28.03333333333333	15.5	Kano	5902	84.457	0.0	0.0	0.0	3393.0	3914.0	5056.0	129.66666666666666	0.0	0.0	0.0	173.0	287.0	652.0		AT	135.446646371
0000546e1dbe1f63a7ab	1631858.4188	27.03333333333333	1088.3333333333333	0.0	7.0	Africa	0.0	30722.0	West Sudanian savanna	22.0	218.0	0	436	2960	0.0	0.0	0.0		0.0	2.0	62.0	11.0799813018	7.71000972355	37.36666666666667	12.766666666666667	25.4	25.533333333333335	29.833333333333332	25.4	16.833333333333336	Zaria	5902	84.457	0.0	0.0	0.0	963.0	1118.0	1470.0	108.66666666666667	723.0	0.0	1.3333333333333333	160.0	273.0	723.0		AT	135.446646371
00008ae8b2b2abc07255	1631858.4188	31.633333333333333	572.6666666666666	0.0	7.0	Africa	0.0	30722.0	West Sudanian savanna	22.0	218.0	0	527	2960	0.0	0.0	0.0		0.0	2.0	55.0	13.5167059519	2.11665604514	43.66666666666667	14.3	28.166666666666668	28.46666666666667	35.36666666666667	30.3	17.966666666666665	Niamey	5902	84.457	0.0	0.0	0.0	1027.0	1258.0	2028.0	128.33333333333334	0.0	0.0	0.0	97.66666666666667	172.0	434.0		AT	135.446646371
0000f75361cef314f873	315418.6691	20.4	611.6666666666666	0.0	12.0	Africa	0.0	81214.0	Mediterranean woodlands and forests	14.0	110.0	0	205	8530	0.0	12.0	123.0	Mediterranean Forests, Woodlands and Scrub	1.0	1.0	35.333333333333336	36.763064798	3.05055252952	32.56666666666667	8.0	14.433333333333334	26.73333333333333	27.3	15.433333333333334	10.333333333333332	Algiers	7945	103.656	0.0	0.0	0.0	3574.0	3922.0	4499.0	66.33333333333333	252.66666666666666	1.6666666666666667	21.0	42.0	108.0	286.3333333333333		PA	31.072430245
000002d5081df250021a	85786.7629903	18.766666666666666	578.6666666666666	0.0	12.0	Europe	0.0	81215.0	Northeastern Spain and Southern France Mediterranean forests	15.0	110.0	0	196	7789	0.0	12.0	123.0	Mediterranean Forests, Woodlands and Scrub	1.0	1.0	32.0	41.3832995799	2.18337031923	30.9	7.2	12.366666666666667	25.166666666666664	26.03333333333333	18.433333333333334	8.5	Barcelona	7417	52.132	0.0	0.0	0.0	5057.0	5169.0	5183.0	42.333333333333336	134.66666666666666	17.666666666666668	81.66666666666667	122.66666666666667	90.33333333333333	235.66666666666666		PA	9.45384756093
0000196d073ed1a36977	25930.1211643	11.833333333333332	867.3333333333334	4.0	4.0	Europe	0.0	80433.0	Pyrenees conifer and mixed forests	33.0	77.0	0	57	7987	5.0	5.0	77.0	European-Mediterranean montane forests	1.0	2.0	33.666666666666664	42.5000014435	1.51648596051	27.366666666666667	9.2	4.366666666666666	10.233333333333333	20.333333333333336	11.866666666666667	0.26666666666666666	Andorra	7538	17.54	0.0	0.0	0.0	0.0	0.0	0.0	21.333333333333332	191.33333333333334	46.666666666666664	175.0	202.66666666666666	106.0	264.0	PA	PA	2.84849915489
0000cbfd59d59dcf46cb	85786.7629903	16.4	575.0	0.0	12.0	Europe	0.0	81215.0	Northeastern Spain and Southern France Mediterranean forests	15.0	110.0	0	195	7789	0.0	12.0	123.0	Mediterranean Forests, Woodlands and Scrub	1.0	1.0	34.0	43.289979064	5.37501013044	31.633333333333333	9.433333333333334	8.7	24.8	24.8	12.666666666666668	4.033333333333333	Marseille	7417	52.132	0.0	0.0	0.0	1418.0	1445.0	1490.0	43.333333333333336	191.66666666666666	10.666666666666666	59.666666666666664	59.666666666666664	79.33333333333333	215.0		PA	9.45384756093
00009a74a3379767cf87	102224.626456	15.9	787.3333333333334	12.0	12.0	Europe	0.0	81211.0	Italian sclerophyllous and semi-deciduous forests	11.0	102.0	0	55	7929	12.0	12.0	123.0	Mediterranean Forests, Woodlands and Scrub	1.0	1.0	33.0	43.7396456879	7.40691317347	29.0	8.133333333333333	9.066666666666666	23.466666666666665	23.633333333333333	12.966666666666665	4.833333333333334	Monaco	7448	58.018	0.0	0.0	0.0	0.0	0.0	0.0	43.0	236.33333333333334	19.333333333333332	87.66666666666667	109.33333333333333	117.33333333333333	305.3333333333333	PA	PA	11.256527749
00005357a35b79710c21	315418.6691	20.233333333333334	424.3333333333333	12.0	12.0	Africa	0.0	81214.0	Mediterranean woodlands and forests	14.0	110.0	0	65	8530	12.0	12.0	123.0	Mediterranean Forests, Woodlands and Scrub	1.0	1.0	38.0	36.8027781362	10.1796780992	35.1	10.4	13.233333333333334	27.666666666666668	28.133333333333333	16.7	8.3	Tunis	7945	103.656	0.0	0.0	0.0	0.0	0.0	0.0	60.666666666666664	164.66666666666666	1.3333333333333333	19.0	36.666666666666664	68.33333333333333	181.0	PA	PA	31.072430245
0000a04ddb8c6d82cef8	285.596480117	20.833333333333336	511.3333333333333	0.0	12.0	Europe	0.01880879	81222.0	Tyrrhenian-Adriatic Sclerophyllous and mixed forests	22.0	109.0	0	120	8629	0.0	12.0	123.0	Mediterranean Forests, Woodlands and Scrub	1.0	1.0	33.666666666666664	35.8997324819	14.5147106513	33.13333333333333	7.466666666666667	14.733333333333334	25.666666666666668	27.866666666666667	19.266666666666666	11.266666666666667	Valletta	8057	0.862	0.0	0.0	0.0	0.0	0.0	0.0	83.66666666666667	177.66666666666666	0.0	9.666666666666666	41.333333333333336	96.33333333333333	264.6666666666667		PA	0.0285010952502
0000e7409168efdefaf6	102224.626456	15.733333333333334	732.3333333333334	12.0	12.0	Europe	0.0	81211.0	Italian sclerophyllous and semi-deciduous forests	11.0	102.0	0	54	7929	12.0	12.0	123.0	Mediterranean Forests, Woodlands and Scrub	1.0	1.0	29.333333333333332	43.9171500845	12.4666702867	32.233333333333334	8.933333333333334	6.9	19.633333333333333	25.366666666666667	13.7	2.5	San Marino	7448	58.018	0.0	0.0	0.0	0.0	0.0	0.0	24.0	165.66666666666666	40.666666666666664	140.33333333333334	147.33333333333334	93.33333333333333	230.0	PA	PA	11.256527749
00008f4e4b4e337a7321	102224.626456	18.133333333333333	776.3333333333334	0.0	12.0	Europe	0.0	81211.0	Italian sclerophyllous and semi-deciduous forests	11.0	102.0	0	201	7929	0.0	12.0	123.0	Mediterranean Forests, Woodlands and Scrub	1.0	1.0	36.0	41.8959556265	12.4832584215	34.13333333333333	10.433333333333334	10.566666666666666	26.56666666666667	26.56666666666667	15.2	5.7	Rome	7448	58.018	0.0	0.0	0.0	3333.0	3330.0	3330.0	51.333333333333336	245.0	13.0	66.33333333333333	86.66666666666667	125.33333333333333	328.3333333333333		PA	11.256527749
000019980e6c0974f835	102224.626456	18.066666666666666	767.0	12.0	12.0	Europe	0.0	81211.0	Italian sclerophyllous and semi-deciduous forests	11.0	102.0	0	53	7929	12.0	12.0	123.0	Mediterranean Forests, Woodlands and Scrub	1.0	1.0	36.0	41.9000122264	12.4478083889	33.83333333333333	10.333333333333332	10.533333333333333	26.43333333333333	26.43333333333333	15.166666666666666	5.6	Vatican City	7448	58.018	0.0	0.0	0.0	0.0	0.0	0.0	51.666666666666664	245.0	12.666666666666666	64.33333333333333	64.33333333333333	124.0	325.0	PA	PA	11.256527749
0000167bbf3013ce4a09	4298.17020236			0.0	12.0	Europe	0.0	81222.0	Tyrrhenian-Adriatic Sclerophyllous and mixed forests	22.0	109.0	0	198	4827	0.0	12.0	123.0	Mediterranean Forests, Woodlands and Scrub	1.0	1.0		40.8400252473	14.2450113512								Naples	6908	6.395	0.0	0.0	0.0	2253.0	2254.0	2254.0									PA	0.459976954473
0000a2dbf002f45cb4e5	40638.9089772	18.033333333333335	1583.3333333333333	12.0	12.0	Europe	0.0	81210.0	Illyrian deciduous forests	10.0	108.0	0	48	7765	12.0	12.0	123.0	Mediterranean Forests, Woodlands and Scrub	1.0	1.0	32.0	42.4659725129	19.2663069241	36.766666666666666	10.8	8.533333333333333	28.366666666666667	28.4	12.233333333333333	3.4	Podgorica	7393	38.598	0.0	0.0	0.0	0.0	0.0	0.0	45.666666666666664	539.0	39.0	171.66666666666666	177.66666666666666	247.0	618.6666666666666	PA	PA	4.44111517774
00000476ac651a33fb88	40638.9089772	17.4	1176.3333333333333	12.0	12.0	Europe	0.0	81210.0	Illyrian deciduous forests	10.0	108.0	0	49	7765	12.0	12.0	123.0	Mediterranean Forests, Woodlands and Scrub	1.0	1.0	32.333333333333336	41.3275407095	19.8188830146	33.266666666666666	9.433333333333334	9.333333333333332	26.166666666666668	26.333333333333332	10.333333333333332	4.6	Tirana	7393	38.598	0.0	0.0	0.0	0.0	0.0	0.0	44.666666666666664	415.3333333333333	31.666666666666668	125.66666666666667	129.66666666666666	177.33333333333334	465.6666666666667	PA	PA	4.44111517774
00008636ec20ff468121	224767.870852	14.966666666666665	557.6666666666666	4.0	4.0	Europe	0.0	80404.0	Balkan mixed forests	4.0	75.0	0	51	7923	0.0	0.0	0.0		0.0	1.0	33.0	42.0000061229	21.4334614651	34.93333333333333	12.133333333333333	4.266666666666667	25.2	25.4	12.566666666666666	-1.1333333333333333	Skopje	7442	65.175	0.0	0.0	0.0	0.0	0.0	0.0	25.0	137.33333333333334	29.666666666666668	100.33333333333333	118.0	70.0	172.33333333333334	PA	PA	24.8174152319
0000f37069a1ea811520	224767.870852	12.8	734.3333333333334	4.0	4.0	Europe	0.0	80404.0	Balkan mixed forests	4.0	75.0	0	52	7923	0.0	0.0	0.0		0.0	1.0	32.0	42.6667096141	21.1659842516	31.46666666666667	11.066666666666666	2.6	22.533333333333335	22.733333333333334	10.533333333333333	-2.433333333333333	Pristina	7442	65.175	0.0	0.0	0.0	0.0	0.0	0.0	22.0	182.33333333333334	41.0	138.66666666666666	159.33333333333334	87.66666666666667	220.66666666666666	PA	PA	24.8174152319
0000dab535bce3a639c0	12541.5374233			0.0	12.0	Africa	0.0	81214.0	Mediterranean woodlands and forests	14.0	110.0	0	294	6500	0.0	12.0	123.0	Mediterranean Forests, Woodlands and Scrub	1.0	1.0		32.1167334178	20.0667231839								Banghazi	5878	5.823	0.0	0.0	0.0	1271.0	1398.0	1590.0									PA	1.20211168306
0000711e78db7fdf1899	39249.7088129	21.866666666666667	244.66666666666666	0.0	12.0	Africa	0.0	81213.0	Mediterranean dry woodlands and steppe	13.0	103.0	0	296	8835	0.0	12.0	123.0	Mediterranean Forests, Woodlands and Scrub	1.0	2.0	41.333333333333336	32.8925000194	13.1800117581	33.93333333333333	10.233333333333333	15.2	27.833333333333332	28.333333333333332	16.2	9.566666666666666	Tripoli	8331	13.885	0.0	0.0	0.0	2322.0	2532.0	2855.0	90.33333333333333	128.66666666666666	0.0	1.0	9.333333333333334	56.666666666666664	131.66666666666666		PA	3.75345777177
00000bbfdac37140e8eb	50828.4540445	23.8	18.0	0.0	9.0	Africa	0.0	80904.0	Nile Delta flooded savanna	4.0	60.0	0	399	14421	0.0	0.0	0.0		0.0	1.0	47.333333333333336	30.0499603465	31.2499682197	37.86666666666667	13.666666666666666	16.333333333333336	28.866666666666667	30.43333333333333	17.5	9.133333333333333	Cairo	14818	27.342	0.0	0.0	0.0	12503.0	13465.0	15561.0	87.66666666666667	11.333333333333334	0.0	0.0	0.0	4.666666666666667	12.0		PA	4.69328306975
0000b4316a4384e9c66b	52611.5690358	20.366666666666667	401.6666666666667	0.0	12.0	Europe	0.0	81201.0	Aegean and Western Turkey sclerophyllous and mixed forests	1.0	111.0	0	200	8051	0.0	12.0	123.0	Mediterranean Forests, Woodlands and Scrub	1.0	1.0	30.0	37.9833262319	23.7333210843	36.3	8.666666666666668	12.133333333333333	29.43333333333333	29.56666666666667	14.9	7.9	Athens	7618	42.486	0.0	0.0	0.0	3256.0	3278.0	3326.0	64.33333333333333	162.66666666666666	4.666666666666667	21.333333333333332	24.0	67.0	181.33333333333334		PA	5.53808043737
000070c7986b79a21700	41635.1153458	20.066666666666666	663.6666666666666	0.0	12.0	Asia	0.0	81201.0	Aegean and Western Turkey sclerophyllous and mixed forests	1.0	111.0	0	191	8117	0.0	12.0	123.0	Mediterranean Forests, Woodlands and Scrub	1.0	1.0	35.0	38.4361496823	27.1517940105	36.83333333333333	10.866666666666667	11.533333333333333	29.366666666666667	29.366666666666667	11.533333333333333	6.4	Izmir	7684	42.143	0.0	0.0	0.0	2724.0	2920.0	3223.0	81.66666666666667	359.0	2.3333333333333335	14.666666666666666	14.666666666666666	137.66666666666666	359.0		PA	4.2837956387
0000ece579d0d8064c90	17306.5742604	21.233333333333334	931.3333333333334	0.0	12.0	Asia	0.0	81207.0	Eastern Mediterranean conifer-sclerophyllous-broadleaf forests	7.0	110.0	0	189	8505	0.0	12.0	123.0	Mediterranean Forests, Woodlands and Scrub	1.0	1.0	36.0	36.8899821157	30.6999759509	37.3	10.833333333333332	13.2	29.833333333333332	30.06666666666667	13.7	7.566666666666667	Antalya	7920	17.974	0.0	0.0	0.0	839.0	910.0	1021.0	95.0	559.0	2.3333333333333335	13.666666666666666	14.666666666666666	223.66666666666666	559.3333333333334		PA	1.74986165141
00002e39f831b706fbc9	77617.5855169	16.566666666666666	643.6666666666666	0.0	12.0	Asia	0.0	81202.0	Anatolian conifer and deciduous mixed forests	2.0	109.0	0	249	8105	0.0	12.0	123.0	Mediterranean Forests, Woodlands and Scrub	1.0	1.0	36.0	40.1999867951	29.0699979235	34.1	11.466666666666667	8.133333333333333	25.333333333333336	25.566666666666666	8.6	2.7	Bursa	7672	32.02	0.0	0.0	0.0	1589.0	1713.0	1906.0	41.333333333333336	234.0	16.666666666666668	66.0	81.66666666666667	86.33333333333333	242.0		PA	8.08682560208
000096e36611631a7a57	224767.870852	16.133333333333333	874.6666666666666	0.0	4.0	Asia	0.0	80404.0	Balkan mixed forests	4.0	75.0	0	314	7923	0.0	0.0	0.0		0.0	1.0	29.333333333333332	41.1049961538	29.0100015856	30.0	7.633333333333333	8.166666666666668	23.766666666666666	24.6	10.166666666666668	4.333333333333334	Istanbul	7442	65.175	0.0	0.0	0.0	10530.0	11177.0	12102.0	54.333333333333336	299.3333333333333	22.333333333333332	90.33333333333333	91.0	143.66666666666666	389.6666666666667		PA	24.8174152319
0000525279bfe0de9783	101492.55184	13.933333333333334	322.0	0.0	4.0	Asia	0.0	80410.0	Central Anatolian steppe and woodlands	10.0	75.0	0	250	8106	0.0	12.0	123.0	Mediterranean Forests, Woodlands and Scrub	1.0	2.0	35.666666666666664	37.8750124299	32.4750097237	34.2	13.433333333333334	3.166666666666667	24.4	24.566666666666666	9.0	-3.166666666666667	Konya	7673	56.53	0.0	0.0	0.0	978.0	1058.0	1185.0	49.0	108.66666666666667	3.3333333333333335	20.333333333333332	35.666666666666664	47.666666666666664	115.66666666666667		PA	10.5216393268
0000616ab5727d7bb5db	101492.55184	14.1	384.0	0.0	4.0	Asia	0.0	80410.0	Central Anatolian steppe and woodlands	10.0	75.0	0	255	8106	0.0	12.0	123.0	Mediterranean Forests, Woodlands and Scrub	1.0	2.0	36.333333333333336	39.9272385855	32.864391641	34.63333333333333	13.5	3.7	24.233333333333334	24.333333333333336	3.7	-2.333333333333333	Ankara	7673	56.53	0.0	0.0	0.0	3908.0	4178.0	4589.0	43.333333333333336	133.33333333333334	9.0	37.666666666666664	52.333333333333336	53.666666666666664	133.33333333333334		PA	10.5216393268
00004c2d0989f0f6df4e	9272.64138733	20.933333333333334	307.6666666666667	12.0	12.0	Asia	0.0	81206.0	Cyprus Mediterranean forests	6.0	111.0	0	28	6496	12.0	12.0	123.0	Mediterranean Forests, Woodlands and Scrub	1.0	1.0	42.333333333333336	35.1666764517	33.3666348864	38.266666666666666	13.4	12.833333333333334	29.166666666666668	29.2	12.833333333333334	6.7333333333333325	Nicosia	5874	6.628	0.0	0.0	0.0	0.0	0.0	0.0	77.66666666666667	160.66666666666666	0.6666666666666666	8.0	8.333333333333334	65.33333333333333	160.66666666666666	PA	PA	0.916110729332
0000d9218aa34f5b60a0	3665.63540697	22.7	157.66666666666666	0.0	12.0	Africa	0.0	81213.0	Mediterranean dry woodlands and steppe	13.0	103.0	0	295	8879	0.0	12.0	123.0	Mediterranean Forests, Woodlands and Scrub	1.0	2.0	39.666666666666664	31.2000193471	29.949995889	33.43333333333333	8.733333333333333	16.566666666666666	28.26666666666667	28.666666666666668	17.233333333333334	11.733333333333333	Alexandria	8403	4.802	0.0	0.0	0.0	4421.0	4817.0	5652.0	116.0	100.66666666666667	0.0	0.0	1.3333333333333333	46.0	115.0		PA	0.346479557947
00007fb5306174a28461	118613.668067	22.1	302.3333333333333	12.0	12.0	Asia	0.0	81207.0	Eastern Mediterranean conifer-sclerophyllous-broadleaf forests	7.0	110.0	0	62	8229	12.0	12.0	123.0	Mediterranean Forests, Woodlands and Scrub	1.0	1.0	40.666666666666664	31.5299992055	34.4450186755	32.8	8.933333333333334	16.366666666666667	27.333333333333332	27.76666666666667	17.6	10.933333333333334	Gaza	7837	53.482	0.0	0.0	0.0	0.0	0.0	0.0	110.66666666666667	171.0	0.0	0.0	1.0	78.66666666666667	199.0	PA	PA	11.8424680411
0000e140d3c204f6de66	118613.668067	19.6	431.6666666666667	12.0	12.0	Asia	0.0	81207.0	Eastern Mediterranean conifer-sclerophyllous-broadleaf forests	7.0	110.0	0	61	8229	12.0	12.0	123.0	Mediterranean Forests, Woodlands and Scrub	1.0	1.0	43.0	31.7784078156	35.2066259346	33.56666666666667	11.666666666666668	12.0	26.0	26.26666666666667	12.0	6.666666666666667	Jerusalem	7837	53.482	0.0	0.0	0.0	0.0	0.0	0.0	108.66666666666667	279.0	0.0	0.0	0.0	103.33333333333333	279.0	PA	PA	11.8424680411
00000f6e53d6c44658b5	686.024047853	19.4	183.0	0.0	13.0	Asia	0.0	81320.0	Mesopotamian shrub desert	20.0	147.0	0	283	4895	0.0	0.0	0.0		0.0	2.0	42.666666666666664	33.5000339956	36.299995889	39.1	15.4	10.133333333333333	28.26666666666667	28.26666666666667	10.666666666666668	3.4333333333333336	Damascus	8299	1.183	0.0	0.0	0.0	2675.0	2981.0	3605.0	95.0	109.33333333333333	0.0	0.0	0.0	42.333333333333336	109.66666666666667		PA	0.0665361352897
0000544853e75d44a101	118613.668067	19.433333333333334	287.6666666666667	0.0	12.0	Asia	0.0	81207.0	Eastern Mediterranean conifer-sclerophyllous-broadleaf forests	7.0	110.0	0	253	8229	0.0	12.0	123.0	Mediterranean Forests, Woodlands and Scrub	1.0	1.0	41.666666666666664	31.9500252472	35.9332999255	35.33333333333333	12.666666666666668	10.833333333333332	26.9	27.166666666666668	10.933333333333334	5.1	Amman	7837	53.482	0.0	0.0	0.0	1106.0	1185.0	1359.0	104.33333333333333	181.0	0.0	0.0	0.0	69.0	182.33333333333334		PA	11.8424680411
0000384ab7ef26621c82	118613.668067	18.8	498.0	12.0	12.0	Asia	0.0	81207.0	Eastern Mediterranean conifer-sclerophyllous-broadleaf forests	7.0	110.0	0	60	8229	12.0	12.0	123.0	Mediterranean Forests, Woodlands and Scrub	1.0	1.0	42.0	31.9029447514	35.2062093782	32.46666666666667	11.133333333333333	11.233333333333333	25.2	25.366666666666667	11.266666666666667	6.233333333333333	Ramallah	7837	53.482	0.0	0.0	0.0	0.0	0.0	0.0	108.66666666666667	316.6666666666667	0.0	0.0	0.0	122.33333333333333	322.3333333333333	PA	PA	11.8424680411
0000f23510082f878fa9	118613.668067	22.4	502.0	0.0	12.0	Asia	0.0	81207.0	Eastern Mediterranean conifer-sclerophyllous-broadleaf forests	7.0	110.0	0	284	8229	0.0	12.0	123.0	Mediterranean Forests, Woodlands and Scrub	1.0	1.0	44.0	32.0799914744	34.7700117582	34.66666666666667	10.8	16.133333333333333	27.9	28.73333333333333	16.7	10.366666666666667	Tel Aviv-Yafo	7837	53.482	0.0	0.0	0.0	3256.0	3453.0	3726.0	117.33333333333333	346.0	0.0	0.0	1.0	143.0	348.3333333333333		PA	11.8424680411
0000b9d0a14392a804eb	118613.668067	22.066666666666666	563.0	0.0	12.0	Asia	0.0	81207.0	Eastern Mediterranean conifer-sclerophyllous-broadleaf forests	7.0	110.0	0	272	8229	0.0	12.0	123.0	Mediterranean Forests, Woodlands and Scrub	1.0	1.0	39.666666666666664	32.8204113963	34.980024779	33.5	9.266666666666667	15.5	27.7	28.23333333333333	16.333333333333336	10.433333333333334	Haifa	7837	53.482	0.0	0.0	0.0	1043.0	1104.0	1210.0	110.66666666666667	327.0	0.0	0.0	2.6666666666666665	153.66666666666666	376.0		PA	11.8424680411
0000985891161c5ce58d	118613.668067	22.766666666666666	754.0	0.0	12.0	Asia	0.0	81207.0	Eastern Mediterranean conifer-sclerophyllous-broadleaf forests	7.0	110.0	0	193	8229	0.0	12.0	123.0	Mediterranean Forests, Woodlands and Scrub	1.0	1.0	35.666666666666664	33.871975117	35.50970821	34.36666666666667	8.1	16.3	28.633333333333333	29.26666666666667	16.4	12.033333333333333	Beirut	7837	53.482	0.0	0.0	0.0	1941.0	2051.0	2173.0	96.33333333333333	411.3333333333333	0.0	2.0	5.666666666666667	170.33333333333334	448.3333333333333		PA	11.8424680411
0000ce27ecc1e3da6471	118613.668067	18.766666666666666	374.6666666666667	0.0	12.0	Asia	0.0	81207.0	Eastern Mediterranean conifer-sclerophyllous-broadleaf forests	7.0	110.0	0	275	8229	0.0	12.0	123.0	Mediterranean Forests, Woodlands and Scrub	1.0	1.0	38.666666666666664	34.7299589224	36.7200219307	34.9	12.266666666666667	9.5	27.166666666666668	27.46666666666667	9.5	3.6	Hims	7837	53.482	0.0	0.0	0.0	1095.0	1228.0	1504.0	92.0	221.0	0.0	1.0	2.0	82.0	221.0		PA	11.8424680411
0000fbf85b1b98ef7dfb	17306.5742604	21.833333333333336	625.3333333333334	0.0	12.0	Asia	0.0	81207.0	Eastern Mediterranean conifer-sclerophyllous-broadleaf forests	7.0	110.0	0	192	8505	0.0	12.0	123.0	Mediterranean Forests, Woodlands and Scrub	1.0	1.0	37.333333333333336	36.9949886261	35.320004027	37.86666666666667	12.033333333333333	12.533333333333333	30.76666666666667	30.76666666666667	12.533333333333333	6.0	Adana	7920	17.974	0.0	0.0	0.0	1362.0	1466.0	1635.0	71.0	310.3333333333333	5.666666666666667	26.0	26.0	124.33333333333333	310.3333333333333		PA	1.74986165141
0000b0772520637eb589	118613.668067	19.633333333333333	306.3333333333333	0.0	12.0	Asia	0.0	81207.0	Eastern Mediterranean conifer-sclerophyllous-broadleaf forests	7.0	110.0	0	282	8229	0.0	12.0	123.0	Mediterranean Forests, Woodlands and Scrub	1.0	1.0	37.666666666666664	36.2299707225	37.1700203031	39.43333333333333	14.066666666666666	8.8	30.1	30.133333333333333	8.8	2.433333333333333	Aleppo	7837	53.482	0.0	0.0	0.0	2968.0	3306.0	3993.0	79.66666666666667	158.0	0.0	1.6666666666666667	2.0	57.666666666666664	158.0		PA	11.8424680411
0000640a49f427167126	118613.668067	17.866666666666667	504.6666666666667	0.0	12.0	Asia	0.0	81207.0	Eastern Mediterranean conifer-sclerophyllous-broadleaf forests	7.0	110.0	0	190	8229	0.0	12.0	123.0	Mediterranean Forests, Woodlands and Scrub	1.0	1.0	33.333333333333336	37.0749837433	37.3849942614	39.1	13.133333333333335	6.333333333333334	29.5	29.56666666666667	6.333333333333334	0.23333333333333334	Gaziantep	7837	53.482	0.0	0.0	0.0	1109.0	1199.0	1340.0	76.66666666666667	248.66666666666666	1.0	6.333333333333333	9.0	90.33333333333333	248.66666666666666		PA	11.8424680411
000018036cf93ca9a6f0	1772219.71616	25.5	174.66666666666666	0.0	13.0	Asia	0.0	81303.0	Arabian Desert and East Sahero-Arabian xeric shrublands	3.0	24.0	0	182	8809	0.0	0.0	0.0		0.0	1.0	38.0	33.3386484975	44.3938687732	46.8	15.633333333333335	13.7	36.53333333333333	36.53333333333333	16.0	6.366666666666666	Baghdad	8288	170.519	0.0	0.0	0.0	5891.0	6618.0	8060.0	87.33333333333333	87.0	0.0	0.0	0.0	35.333333333333336	90.66666666666667		PA	158.541217521
00001796799a64ac2416	469937.295663	30.23333333333333	55.666666666666664	0.0	13.0	Asia	0.0	81325.0	Red Sea Nubo-Sindian tropical desert and semi-desert	25.0	103.0	0	390	9101	0.0	0.0	0.0		0.0	1.0	48.0	24.499989033	39.5800023995	46.03333333333333	15.866666666666665	21.566666666666666	37.9	37.9	22.866666666666667	13.166666666666666	Medina	8660	93.114	0.0	0.0	0.0	1105.0	1243.0	1474.0	98.66666666666667	19.333333333333332	0.0	0.0	0.0	16.0	31.666666666666668		PA	40.8147371843
0000f78273a825ed4cf3	86631.8103229	32.6	87.33333333333333	0.0	13.0	Asia	0.0	31321.0	Southwestern Arabian montane woodlands	21.0	89.0	0	394	9642	0.0	13.0	127.0	Arabian Highlands woodlands and shrublands	2.0	2.0	50.0	21.4300213816	39.8200394275	44.5	12.566666666666666	26.5	37.6	37.6	27.866666666666667	19.666666666666664	Makkah	9356	23.942	0.0	0.0	0.0	1486.0	1651.0	1948.0	106.0	36.0	0.0	1.0	1.0	25.666666666666668	56.333333333333336		AT	7.38301916049
000024b34f54cfe66e19	30730.3036555	30.76666666666667	67.66666666666667	0.0	13.0	Asia	0.0	31302.0	Arabian Peninsula coastal fog desert	2.0	150.0	0	393	9608	0.0	13.0	127.0	Arabian Highlands woodlands and shrublands	2.0	1.0	59.0	21.5168894643	39.2191975492	41.33333333333333	13.133333333333335	26.4	34.6	34.6	27.866666666666667	19.3	Jeddah	9322	31.85	0.0	0.0	0.0	3239.0	3590.0	4190.0	130.0	30.0	0.0	0.0	0.0	26.0	55.333333333333336		AT	2.60620550149
00001dddd1eae945ce96	86631.8103229	18.466666666666665	274.6666666666667	0.0	13.0	Asia	0.0	31321.0	Southwestern Arabian montane woodlands	21.0	89.0	0	456	9642	0.0	13.0	127.0	Arabian Highlands woodlands and shrublands	2.0	2.0	62.333333333333336	15.3547332957	44.2065933826	30.93333333333333	16.2	14.833333333333334	15.466666666666665	22.066666666666666	21.4	5.1	Sanaa	9356	23.942	0.0	0.0	0.0	2345.0	2955.0	4382.0	103.0	15.666666666666666	2.6666666666666665	13.333333333333334	128.33333333333334	76.33333333333333	138.0		AT	7.38301916049
0000459163583822feef	30730.3036555	31.633333333333333	68.0	0.0	13.0	Asia	0.0	31302.0	Arabian Peninsula coastal fog desert	2.0	150.0	0	389	9608	0.0	13.0	127.0	Arabian Highlands woodlands and shrublands	2.0	1.0	53.333333333333336	14.7979455759	42.9529748116	40.6	9.6	27.633333333333333	31.633333333333333	35.5	33.86666666666667	22.666666666666664	Al Hudaydah	9322	31.85	0.0	0.0	0.0	951.0	1232.0	1854.0	57.333333333333336	13.333333333333334	1.0	9.0	18.333333333333332	13.333333333333334	33.0		AT	2.60620550149
0000320872eb8f9c495b	273757.558727	26.53333333333333	419.6666666666667	0.0	13.0	Asia	0.0	31320.0	Southwestern Arabian foothills savanna	20.0	106.0	0	454	9463	0.0	13.0	127.0	Arabian Highlands woodlands and shrublands	2.0	1.0	64.66666666666667	13.6044525339	44.0394201241	36.0	12.966666666666665	23.0	23.033333333333335	29.3	28.76666666666667	16.033333333333335	Taizz	9136	73.776	0.0	0.0	0.0	902.0	1159.0	1743.0	71.33333333333333	15.333333333333334	3.6666666666666665	14.333333333333334	148.33333333333334	74.33333333333333	190.66666666666666		AT	23.319774546
0000b8b02dae73070d02	151248.786602	32.13333333333333	152.66666666666666	13.0	13.0		0.0	31305.0	Ethiopian xeric grasslands and shrublands	5.0	113.0	0	75	9956	0.0	0.0	0.0		0.0	2.0	35.666666666666664	11.5950144643	43.1480016671	43.233333333333334	6.633333333333333	28.03333333333333	36.46666666666667	36.86666666666667	29.93333333333333	24.866666666666667	Djibouti	9636	35.623	0.0	0.0	0.0	0.0	0.0	0.0	62.333333333333336	34.0	0.0	15.0	15.333333333333334	31.333333333333332	65.0	AT	AT	12.5891843111
0000746c726563347ec3	1047534.48466	24.2	414.0	7.0	7.0	Africa	0.0	30715.0	Somali Acacia-Commiphora bushlands and thickets	15.0	84.0	0	76	9965	7.0	7.0	86.0	Horn of Africa Acacia Savannas	2.0	1.0	62.0	9.56002239882	44.0653100167	33.86666666666667	12.433333333333334	20.7	20.8	26.6	25.8	13.933333333333334	Hargeysa	9645	109.627	0.0	0.0	0.0	0.0	0.0	0.0	74.0	13.0	2.3333333333333335	12.666666666666666	119.66666666666667	79.0	190.66666666666666	AT	AT	85.6644926297
000066ab5c9a9c4e7a07	149338.254028	17.733333333333334	1209.6666666666667	0.0	10.0	Africa	0.0	31007.0	Ethiopian montane grasslands and woodlands	7.0	122.0	0	460	10084	0.0	10.0	102.0	Ethiopian Highlands	1.0	1.0	69.66666666666667	9.03331036268	38.700004434	26.866666666666667	13.3	16.233333333333334	16.233333333333334	19.366666666666667	17.366666666666667	7.9	Addis Ababa	9727	84.7	0.0	0.0	0.0	3453.0	4184.0	6156.0	82.66666666666667	51.0	9.666666666666666	45.0	257.3333333333333	272.0	689.3333333333334		AT	12.3634048304
0000805dece097f93637	149338.254028	19.0	487.6666666666667	10.0	10.0	Africa	0.0	31007.0	Ethiopian montane grasslands and woodlands	7.0	122.0	0	78	10084	10.0	10.0	102.0	Ethiopian Highlands	1.0	1.0	69.66666666666667	15.3333392527	38.9333235258	28.56666666666667	14.066666666666666	17.0	17.433333333333334	20.9	19.533333333333335	8.466666666666667	Asmara	9727	84.7	0.0	0.0	0.0	0.0	0.0	0.0	135.66666666666666	15.333333333333334	2.0	8.333333333333334	89.66666666666667	176.33333333333334	359.0	AT	AT	12.3634048304
000007f883b788d1e041	3019198.13516	32.13333333333333	152.33333333333334	0.0	7.0	Africa	0.0	30713.0	Sahelian Acacia savanna	13.0	79.0	0	529	9790	0.0	0.0	0.0		0.0	2.0	54.0	15.5880782257	32.5341792386	44.06666666666667	14.233333333333334	26.6	27.8	35.86666666666667	34.06666666666667	17.9	Khartoum	9506	239.714	0.0	0.0	0.0	5185.0	6077.0	7937.0	162.0	0.0	0.0	0.0	53.0	71.33333333333333	137.0		AT	253.68425413
0000a5fc56e6bd7666dd	178951.585845	29.43333333333333	932.0	9.0	9.0	Africa	0.0	30905.0	Saharan flooded grasslands	5.0	47.0	0	19	3248	9.0	9.0	97.0	Sudd-Sahelian flooded grasslands and savannas	1.0	2.0	74.33333333333333	4.82997519828	31.5800255928	39.33333333333333	13.633333333333335	27.866666666666667	30.133333333333333	31.03333333333333	27.93333333333333	21.1	Juba	2738	19.901	0.0	0.0	0.0	0.0	0.0	0.0	64.0	379.3333333333333	7.0	28.0	150.66666666666666	140.0	381.3333333333333	AT	AT	14.6736816383
000003a3dd06d79222c9	153788.034942	23.6	1392.3333333333333	0.0	7.0	Africa	0.0	30721.0	Victoria Basin forest-savanna mosaic	21.0	245.0	0	500	10361	0.0	0.0	0.0		0.0	1.0	83.33333333333333	0.31665895477	32.5833235257	30.26666666666667	10.633333333333333	22.966666666666665	22.966666666666665	24.333333333333336	23.666666666666664	17.533333333333335	Kampala	11173	33.543	0.0	0.0	0.0	1597.0	1979.0	3198.0	31.666666666666668	240.66666666666666	64.0	240.66666666666666	318.3333333333333	196.33333333333334	464.3333333333333		AT	12.4975207923
00006a8fea3d16d3547d	314152.78679	20.933333333333334	920.3333333333334	0.0	7.0	Africa	0.0	30711.0	Northern Acacia-Commiphora bushlands and thickets	11.0	107.0	0	461	10745	0.0	7.0	87.0	East African Acacia Savannas	2.0	1.0	73.66666666666667	-1.28334674185	36.8166568591	29.133333333333333	11.933333333333334	19.133333333333333	19.333333333333336	22.2	21.866666666666667	13.1	Nairobi	10552	62.084	0.0	0.0	0.0	3363.0	4052.0	5871.0	73.33333333333333	61.333333333333336	12.666666666666666	49.333333333333336	320.6666666666667	195.66666666666666	449.6666666666667		AT	25.5510852122
00009bc4b420c9fa4d73	431.873460483	28.333333333333332	1231.0	0.0	14.0	Africa	0.0	31402.0	East African mangroves	2.0	119.0	0	440	12568	0.0	14.0	136.0	East African Mangroves	1.0	1.0	63.0	-4.04002602246	39.6899181709	34.7	7.8	26.43333333333333	29.7	30.03333333333333	28.6	22.433333333333334	Mombasa	12093	1.212	0.0	0.0	0.0	985.0	1196.0	1763.0	67.33333333333333	221.66666666666666	17.666666666666668	135.33333333333334	229.66666666666666	295.0	577.3333333333334		AT	0.0351727792127
00006015d798345aa066	128604.448573	24.566666666666666	554.0	7.0	7.0	Africa	0.0	30716.0	Southern Acacia-Commiphora bushlands and thickets	16.0	104.0	0	99	12379	7.0	7.0	87.0	East African Acacia Savannas	2.0	1.0	68.0	-6.18330605177	35.7500036201	33.86666666666667	13.133333333333335	22.333333333333336	22.333333333333336	26.2	25.6	14.766666666666666	Dodoma	11999	26.115	0.0	0.0	0.0	0.0	0.0	0.0	114.33333333333333	0.0	0.0	0.0	180.66666666666666	137.0	373.0	AT	AT	10.5015357334
00009cceae24162172f9	106900.534979	27.56666666666667	1108.3333333333333	0.0	1.0	Africa	0.0	30125.0	Northern Zanzibar-Inhambane coastal forest mosaic	25.0	69.0	0	505	11734	0.0	1.0	8.0	East African coastal forests	1.0	1.0	66.0	-6.80001259474	39.2683418363	33.3	8.666666666666668	25.566666666666666	25.566666666666666	29.366666666666667	28.3	20.3	Dar es Salaam	11302	41.526	0.0	0.0	0.0	3319.0	4020.0	5688.0	73.0	66.66666666666667	19.666666666666668	66.66666666666667	341.3333333333333	237.66666666666666	567.3333333333334		AT	8.71839990329
00003a59c72e4ade1ea2	1031.48485336	26.866666666666667	2438.3333333333335	1.0	1.0	Africa	0.0	30105.0	Comoros forests	5.0	69.0	0	90	11181	0.0	0.0	0.0		0.0	1.0	63.666666666666664	-11.7041576957	43.2402440987	31.8	7.0	24.866666666666667	26.2	28.43333333333333	28.43333333333333	20.9	Moroni	10946	1.498	0.0	0.0	0.0	0.0	0.0	0.0	59.666666666666664	329.3333333333333	52.666666666666664	183.33333333333334	1036.0	423.6666666666667	1049.0	AT	AT	0.0855180552189
0000d5d0d01bb73686d9	150614.112381	22.433333333333334	838.0	7.0	7.0	Africa	0.0	30719.0	Southern Miombo woodlands	19.0	106.0	0	104	13108	0.0	0.0	0.0		0.0	2.0	56.666666666666664	-13.9832950655	33.78330196	32.66666666666667	12.666666666666668	18.8	18.8	25.266666666666666	24.133333333333333	10.466666666666667	Lilongwe	12776	51.92	0.0	0.0	0.0	0.0	0.0	0.0	119.0	3.3333333333333335	0.0	3.3333333333333335	239.66666666666666	222.66666666666666	604.6666666666666	AT	AT	12.6538618852
0000d8ae409f26fc9224	213486.005906	20.566666666666666	881.0	0.0	7.0	Africa	0.0	30719.0	Southern Miombo woodlands	19.0	106.0	0	406	13425	0.0	0.0	0.0		0.0	2.0	57.666666666666664	-17.8177896944	31.0447094307	30.8	12.866666666666665	16.7	17.266666666666666	23.366666666666667	22.333333333333336	8.566666666666666	Harare	13182	45.267	0.0	0.0	0.0	1663.0	1839.0	2247.0	113.0	11.333333333333334	1.0	5.666666666666667	319.0	231.33333333333334	609.0		AT	18.2605918448
00004782b3958f92fb2e	150614.112381	22.6	839.6666666666666	0.0	7.0	Africa	0.0	30719.0	Southern Miombo woodlands	19.0	106.0	0	405	13108	0.0	0.0	0.0		0.0	2.0	54.0	-15.4166442679	28.2833275947	33.86666666666667	12.366666666666667	19.133333333333333	19.266666666666666	25.633333333333333	23.533333333333335	11.2	Lusaka	12776	51.92	0.0	0.0	0.0	1421.0	1587.0	2047.0	122.0	2.3333333333333335	0.0	0.0	180.66666666666666	229.66666666666666	627.3333333333334		AT	12.6538618852
000025691b256b9918d8	1178710.5298	22.766666666666666	1251.6666666666667	0.0	7.0	Africa	0.0	30704.0	Central Zambezian Miombo woodlands	4.0	98.0	0	441	12267	0.0	7.0	88.0	Central and Eastern Miombo woodlands	2.0	2.0	57.666666666666664	-11.6800248018	27.4800174548	34.766666666666666	14.766666666666666	19.533333333333335	19.566666666666666	25.133333333333333	23.666666666666664	9.366666666666667	Lubumbashi	11871	160.47	0.0	0.0	0.0	1544.0	1938.0	2943.0	108.33333333333333	3.0	0.0	0.6666666666666666	205.33333333333334	281.0	814.0		AT	97.2298360935
0000423dd89b026e3152	567187.287188	27.7	1658.0	0.0	7.0	Africa	0.0	30718.0	Southern Congolian forest-savanna mosaic	18.0	75.0	0	498	11144	0.0	0.0	0.0		0.0	2.0	77.66666666666667	-6.15002642937	23.599995889	34.86666666666667	11.466666666666667	27.26666666666667	27.43333333333333	28.3	27.3	20.166666666666664	Mbuji-Mayi	11868	47.477	0.0	0.0	0.0	1489.0	1876.0	2851.0	56.666666666666664	468.0	12.333333333333334	82.0	466.6666666666667	247.66666666666666	652.3333333333334		AT	46.3218043088
0000b006bf78385cf0e2	1178710.5298	26.53333333333333	1007.3333333333334	7.0	7.0	Africa	0.0	30704.0	Central Zambezian Miombo woodlands	4.0	98.0	0	98	12267	7.0	7.0	88.0	Central and Eastern Miombo woodlands	2.0	2.0	74.0	-3.37608722037	29.3600060615	33.8	9.733333333333333	25.833333333333332	26.666666666666668	27.53333333333333	26.06666666666667	20.7	Bujumbura	11871	160.47	0.0	0.0	0.0	0.0	0.0	0.0	65.66666666666667	375.3333333333333	2.6666666666666665	25.666666666666668	122.66666666666667	163.66666666666666	431.6666666666667	AT	AT	97.2298360935
0000c0cb14ca69fe0e6c	153788.034942	22.7	1097.0	0.0	7.0	Africa	0.0	30721.0	Victoria Basin forest-savanna mosaic	21.0	245.0	0	458	10361	0.0	0.0	0.0		0.0	1.0	79.0	-1.95359006868	30.0605317777	30.133333333333333	10.966666666666667	22.033333333333335	23.233333333333334	23.5	22.533333333333335	16.366666666666667	Kigali	11173	33.543	0.0	0.0	0.0	947.0	1152.0	1715.0	51.666666666666664	334.3333333333333	7.666666666666667	65.33333333333333	116.0	179.0	412.3333333333333		AT	12.4975207923
0000f01593890a069d24	567187.287188	27.133333333333333	1827.3333333333333	0.0	7.0	Africa	0.0	30718.0	Southern Congolian forest-savanna mosaic	18.0	75.0	0	497	11144	0.0	0.0	0.0		0.0	2.0	77.66666666666667	-5.89004229851	22.4000174547	34.03333333333333	10.466666666666667	26.633333333333333	27.166666666666668	27.8	26.7	20.6	Kananga	11868	47.477	0.0	0.0	0.0	879.0	1109.0	1698.0	49.0	487.0	28.333333333333332	142.66666666666666	549.3333333333334	253.66666666666666	669.0		AT	46.3218043088
00001fdc6542f08276a9	74040.5749016	25.866666666666667	576.6666666666666	0.0	10.0	Africa	0.0	31002.0	Angolan scarp savanna and woodlands	2.0	87.0	0	410	10772	0.0	0.0	0.0		0.0	2.0	46.666666666666664	-8.83828611363	13.2344270413	31.43333333333333	5.7	22.433333333333334	22.433333333333334	28.03333333333333	28.03333333333333	19.266666666666666	Luanda	10579	22.59	0.0	0.0	0.0	4775.0	6036.0	8236.0	124.0	0.0	0.0	0.0	381.3333333333333	171.0	381.3333333333333		AT	6.09640979006
000098c133b3d6b6bbbe	407086.363891	27.73333333333333	1412.0	0.0	7.0	Africa	0.0	30723.0	Western Congolian forest-savanna mosaic	23.0	90.0	0	502	8797	0.0	0.0	0.0		0.0	1.0	69.33333333333333	-4.25918577181	15.2846894925	34.33333333333333	9.7	25.866666666666667	25.866666666666667	28.93333333333333	27.9	20.466666666666665	Brazzaville	8276	60.85	0.0	0.0	0.0	1505.0	1729.0	2150.0	69.33333333333333	13.0	2.0	13.0	514.3333333333334	246.0	585.0		AT	33.2448368561
0000bbb8b8d94765da65	407086.363891	27.633333333333333	1405.3333333333333	0.0	7.0	Africa	0.0	30723.0	Western Congolian forest-savanna mosaic	23.0	90.0	0	508	8797	0.0	0.0	0.0		0.0	1.0	69.0	-4.32972410189	15.3149718818	34.06666666666667	9.433333333333334	25.866666666666667	25.866666666666667	28.76666666666667	27.866666666666667	20.466666666666665	Kinshasa	8276	60.85	0.0	0.0	0.0	9052.0	11313.0	16762.0	70.0	11.0	2.0	11.0	524.0	244.33333333333334	577.3333333333334		AT	33.2448368561
0000f7eba4c322a3844c	657515.464441	21.266666666666666	1500.0	0.0	7.0	Africa	0.0	30701.0	Angolan Miombo woodlands	1.0	267.0	0	443	12746	0.0	0.0	0.0		0.0	2.0	62.666666666666664	-12.7499853324	15.7600093167	31.166666666666668	13.366666666666665	19.2	19.6	22.666666666666664	21.6	10.0	Huambo	12316	76.57	0.0	0.0	0.0	1035.0	1310.0	1824.0	86.0	18.666666666666668	0.0	2.3333333333333335	344.0	288.6666666666667	753.6666666666666		AT	54.7205883367
0000d74cd47d6fa1e24c	586846.004082	22.066666666666666	336.6666666666667	13.0	13.0	Africa	0.0	31309.0	Kalahari xeric savanna	9.0	105.0	0	109	13711	0.0	0.0	0.0		0.0	3.0	60.0	-22.5700060844	17.0835461005	34.9	17.0	17.0	17.633333333333333	25.76666666666667	24.666666666666664	6.833333333333333	Windhoek	13616	46.112	0.0	0.0	0.0	0.0	0.0	0.0	109.0	5.0	0.0	2.0	128.66666666666666	90.33333333333333	233.33333333333334	AT	AT	52.398039851
0000fb915e55598e73f3	368.973666611	18.5	683.6666666666666	0.0	12.0	Africa	0.0	31203.0	Montane fynbos and renosterveld	3.0	110.0	0	207	12228	0.0	12.0	118.0	Fynbos	1.0	2.0	54.666666666666664	-33.9200109672	18.4349881578	27.633333333333333	10.066666666666666	14.566666666666666	21.766666666666666	22.033333333333335	14.766666666666666	9.3	Cape Town	14224	1.363	0.0	0.0	0.0	3357.0	3504.0	3744.0	67.66666666666667	339.3333333333333	17.333333333333332	61.666666666666664	62.0	130.33333333333334	345.6666666666667		AT	0.03605480165
00004860b5e8da868bb4	641.822818207	19.133333333333333	546.6666666666666	0.0	12.0	Africa	0.0	31202.0	Lowland fynbos and renosterveld	2.0	103.0	0	203	13835	0.0	12.0	118.0	Fynbos	1.0	1.0	56.666666666666664	-33.9700337537	25.600028848	26.6	9.533333333333333	16.1	22.166666666666664	22.233333333333334	18.433333333333334	9.933333333333334	Port Elizabeth	13858	4.091	0.0	0.0	0.0	1053.0	1102.0	1197.0	20.0	136.33333333333334	31.333333333333332	109.0	112.33333333333333	65.0	168.33333333333334		AT	0.0625527867304
00008c0426e0c589b2f0	185863.217348	17.633333333333333	683.0	10.0	10.0	Africa	0.0	31009.0	Highveld grasslands	9.0	149.0	0	114	13961	0.0	0.0	0.0		0.0	1.0	52.333333333333336	-29.3166743787	27.48327307	30.4	15.533333333333335	11.066666666666666	11.066666666666666	22.966666666666665	22.833333333333336	1.0	Maseru	14092	37.651	0.0	0.0	0.0	0.0	0.0	0.0	65.0	37.333333333333336	9.666666666666666	37.333333333333336	305.6666666666667	118.0	308.3333333333333	AT	AT	16.9992883024
0000de013a5b54d3a366	185863.217348	18.733333333333334	550.0	10.0	10.0	Africa	0.0	31009.0	Highveld grasslands	9.0	149.0	0	113	13961	0.0	0.0	0.0		0.0	1.0	54.0	-29.1199938774	26.2299128812	32.3	16.766666666666666	11.833333333333332	11.833333333333332	24.3	24.3	1.5666666666666667	Bloemfontein	14092	37.651	0.0	0.0	0.0	0.0	0.0	0.0	68.66666666666667	29.0	7.0	29.0	260.0	99.33333333333333	260.0	AT	AT	16.9992883024
0000d83f36cb186296bf	185863.217348	19.0	664.6666666666666	0.0	10.0	Africa	0.0	31009.0	Highveld grasslands	9.0	149.0	0	270	13961	0.0	0.0	0.0		0.0	1.0	54.333333333333336	-26.6496020317	27.9599881579	30.4	15.533333333333335	12.566666666666666	12.633333333333333	23.566666666666666	23.333333333333336	2.2	Vereeniging	14092	37.651	0.0	0.0	0.0	1127.0	1185.0	1286.0	77.33333333333333	29.666666666666668	4.666666666666667	24.666666666666668	330.3333333333333	126.33333333333333	342.3333333333333		AT	16.9992883024
00004c5f3600e6c04ca3	185863.217348	18.566666666666666	798.0	0.0	10.0	Africa	0.0	31009.0	Highveld grasslands	9.0	149.0	0	271	13961	0.0	0.0	0.0		0.0	1.0	57.666666666666664	-26.17004474	28.0300097236	28.333333333333332	13.4	13.566666666666666	13.7	21.866666666666667	21.633333333333333	5.4	Johannesburg	14092	37.651	0.0	0.0	0.0	3618.0	3785.0	4041.0	80.33333333333333	32.666666666666664	6.333333333333333	24.0	401.3333333333333	164.33333333333334	418.0		AT	16.9992883024
0000242a2b2027410ce4	185863.217348	18.133333333333333	733.0	0.0	10.0	Africa	0.0	31009.0	Highveld grasslands	9.0	149.0	0	269	13961	0.0	0.0	0.0		0.0	1.0	59.0	-26.1495808728	28.3299397367	28.06666666666667	14.1	13.033333333333335	13.1	21.733333333333334	21.433333333333334	4.233333333333333	Benoni	14092	37.651	0.0	0.0	0.0	3157.0	3309.0	3539.0	82.66666666666667	25.333333333333332	5.666666666666667	22.333333333333332	368.6666666666667	156.33333333333334	391.6666666666667		AT	16.9992883024
000003e072f2153791ee	327239.864385	22.866666666666667	453.6666666666667	7.0	7.0	Africa	0.0	30709.0	Kalahari Acacia-Baikiaea woodlands	9.0	243.0	0	100	12489	0.0	0.0	0.0		0.0	2.0	54.333333333333336	-24.6463134574	25.9119477933	34.766666666666666	15.933333333333334	16.2	17.1	27.3	27.3	5.733333333333333	Gaborone	13452	47.324	0.0	0.0	0.0	0.0	0.0	0.0	87.0	14.666666666666666	2.6666666666666665	12.333333333333334	248.0	99.33333333333333	252.33333333333334	AT	AT	28.4340621102
00008edf768cb5b03e6a	185863.217348	20.233333333333334	720.6666666666666	0.0	10.0	Africa	0.0	31009.0	Highveld grasslands	9.0	149.0	0	407	13961	0.0	0.0	0.0		0.0	1.0	57.666666666666664	-25.7069205538	28.2294290758	31.4	15.6	14.466666666666665	14.533333333333335	24.166666666666664	23.933333333333334	4.533333333333333	Pretoria	14092	37.651	0.0	0.0	0.0	1409.0	1482.0	1604.0	84.66666666666667	23.333333333333332	5.333333333333333	19.333333333333332	369.0	155.0	397.6666666666667		AT	16.9992883024
000098fc6ae2ed76e219	30095.9397274	24.633333333333333	863.3333333333334	0.0	1.0	Africa	0.0	30119.0	Maputaland coastal forest mosaic	19.0	77.0	0	438	13954	0.0	0.0	0.0		0.0	1.0	58.333333333333336	-25.9552774874	32.5891629626	32.5	10.4	21.166666666666664	21.166666666666664	27.56666666666667	27.53333333333333	14.766666666666666	Maputo	14083	12.803	0.0	0.0	0.0	1621.0	1921.0	2560.0	83.33333333333333	58.0	15.0	58.0	470.6666666666667	224.66666666666666	474.0		AT	2.7219216816
0000e1bb266a012a3c16	171969.20276	18.7	1369.3333333333333	10.0	10.0	Africa	0.0	31004.0	Drakensberg montane grasslands, woodlands and forests	4.0	122.0	0	111	13942	10.0	10.0	105.0	Drakensberg Montane Woodlands and Grasslands	1.0	1.0	61.333333333333336	-26.3166507784	31.1333345121	26.6	11.5	14.966666666666665	15.0	21.433333333333334	21.366666666666667	8.0	Mbabane	14071	105.835	0.0	0.0	0.0	0.0	0.0	0.0	73.66666666666667	82.66666666666667	22.0	79.66666666666667	683.6666666666666	279.3333333333333	684.0	AT	AT	16.0116819555
0000ec80d1b804e9a04c	171969.20276	20.966666666666665	1074.0	10.0	10.0	Africa	0.0	31004.0	Drakensberg montane grasslands, woodlands and forests	4.0	122.0	0	112	13942	10.0	10.0	105.0	Drakensberg Montane Woodlands and Grasslands	1.0	1.0	59.333333333333336	-26.4666674614	31.1999971097	29.366666666666667	12.033333333333333	17.1	17.1	23.966666666666665	23.766666666666666	9.3	Lobamba	14071	105.835	0.0	0.0	0.0	0.0	0.0	0.0	71.66666666666667	61.0	18.0	58.666666666666664	515.3333333333334	205.33333333333334	518.0	AT	AT	16.0116819555
0000dfac9419479f8906	192.230555753	22.333333333333336	1015.6666666666666	0.0	14.0	Africa	0.0	31405.0	Southern Africa mangroves	5.0	119.0	0	236	13993	0.0	0.0	0.0		0.0	2.0	53.333333333333336	-29.8650130017	30.9800105374	29.26666666666667	8.633333333333333	19.1	19.1	25.333333333333336	25.166666666666664	13.2	Durban	14131	0.958	0.0	0.0	0.0	2839.0	2962.0	3173.0	47.666666666666664	103.66666666666667	25.333333333333332	103.66666666666667	389.6666666666667	147.66666666666666	405.0		AT	0.0179405349399
000088c336352c7d677d	1786.95407818	25.266666666666666	1521.3333333333333	1.0	1.0	Africa	0.0	30120.0	Mascarene forests	20.0	71.0	0	94	11336	1.0	1.0	11.0	Seychelles and Mascarenes Moist Forests	1.0	1.0	56.0	-20.1666385714	57.4999938546	31.73333333333333	7.7	22.433333333333334	24.333333333333336	27.93333333333333	27.833333333333332	18.033333333333335	Port Louis	11758	1.555	0.0	0.0	0.0	0.0	0.0	0.0	64.0	220.0	38.0	130.0	732.6666666666666	294.0	762.0	AT	AT	0.154480509957
000058af9a736d950651	194183.501944	20.633333333333333	1376.3333333333333	0.0	1.0	Africa	0.0	30118.0	Madagascar subhumid forests	18.0	71.0	0	459	13180	0.0	1.0	10.0	Madagascar Forests and Shrublands	1.0	1.0	62.333333333333336	-18.9166373506	47.5166239001	29.366666666666667	11.233333333333333	17.3	17.433333333333334	23.1	23.1	11.466666666666667	Antananarivo	12897	69.054	0.0	0.0	0.0	1877.0	2229.0	3118.0	104.66666666666667	24.0	7.333333333333333	23.333333333333332	802.6666666666666	331.3333333333333	849.3333333333334		AT	16.6913804147
00009c3a9f0e433a2ba6	169.239115325			1.0	1.0	Africa	0.0	30113.0	Granitic Seychelles forests	13.0	67.0	0	101	12583	1.0	1.0	11.0	Seychelles and Mascarenes Moist Forests	1.0	1.0		-4.61663165397	55.4499897856								Victoria	12137	0.715	0.0	0.0	0.0	0.0	0.0	0.0								AT	AT	0.0137936017416
000060950a4ef264c84f	15214.0500549	20.3	669.3333333333334	0.0	12.0	Australia	0.0	11205.0	Swan Coastal Plain Scrub and Woodlands	5.0	111.0	0	209	13999	0.0	12.0	119.0	Southwestern Australia Forests and Scrub	1.0	1.0	48.333333333333336	-31.9550146293	115.839998738	32.5	10.766666666666667	15.366666666666665	25.333333333333336	25.7	16.1	10.3	Perth	14137	11.072	0.0	0.0	0.0	1598.0	1683.0	1800.0	86.66666666666667	371.6666666666667	7.333333333333333	32.666666666666664	35.333333333333336	155.33333333333334	384.0		AA	1.44495753926
0000635455f37a20b214	28636.6128402	29.133333333333333	789.6666666666666	2.0	2.0	Asia	0.0	10204.0	Timor and Wetar deciduous forests	4.0	89.0	0	102	12930	2.0	2.0	52.0	Nusu Tenggara dry forests	1.0	1.0	72.0	-8.55938840855	125.579455932	33.9	7.666666666666667	27.93333333333333	27.93333333333333	29.9	29.53333333333333	23.333333333333336	Dili	12563	10.724	0.0	0.0	0.0	0.0	0.0	0.0	75.0	32.333333333333336	6.333333333333333	32.333333333333336	320.3333333333333	141.0	396.3333333333333	AA	AA	2.35639312066
0000448e016d9efe7bcf	94077.4485968	27.8	2996.0	0.0	1.0	Asia	0.0	10123.0	Sulawesi lowland rain forests	23.0	73.0	0	481	11736	0.0	1.0	12.0	Sulawesi moist forests	1.0	3.0	74.33333333333333	-5.13995888379	119.432027546	32.63333333333333	8.066666666666666	27.23333333333333	27.3	28.166666666666668	27.633333333333333	21.833333333333336	Ujungpandang	11304	102.722	0.0	0.0	0.0	1374.0	1559.0	1837.0	99.33333333333333	53.666666666666664	8.333333333333334	50.666666666666664	745.3333333333334	687.3333333333334	1872.6666666666667		AA	7.65222474238
00000bfa4f85a26e2686	45598.4686403	28.866666666666667	1600.6666666666667	0.0	1.0	Asia	0.0	40113.0	Eastern Java-Bali rain forests	13.0	344.0	0	484	12436	0.0	0.0	0.0		0.0	1.0	75.66666666666667	-7.24923582065	112.750833292	34.766666666666666	8.8	28.2	28.633333333333333	29.633333333333333	28.5	23.2	Surabaya	12356	24.936	0.0	0.0	0.0	3035.0	3402.0	3962.0	80.66666666666667	339.3333333333333	7.666666666666667	52.666666666666664	321.0	321.3333333333333	843.3333333333334		IM	3.73642718823
000082a625763649ade4	81025.5970407	29.26666666666667	2714.6666666666665	0.0	1.0	Asia	0.0	40160.0	Sumatran peat swamp forests	60.0	84.0	0	480	11498	0.0	0.0	0.0		0.0	1.0	80.66666666666667	-2.98003904329	104.750029662	35.13333333333333	8.866666666666667	28.7	29.23333333333333	29.73333333333333	28.9	24.233333333333334	Palembang	11211	40.306	0.0	0.0	0.0	1903.0	2154.0	2526.0	45.666666666666664	953.6666666666666	83.0	284.6666666666667	555.3333333333334	394.6666666666667	997.3333333333334		IM	6.58680318136
0000d16e8aa904b0fba8	243772.441199	28.1	2066.0	0.0	1.0	Asia	0.0	40158.0	Sumatran lowland rain forests	58.0	73.0	0	475	11195	0.0	1.0	26.0	Sumatran Islands lowland and montane forests	1.0	1.0	87.66666666666667	-5.43001869825	105.269997924	33.36666666666667	9.266666666666667	27.76666666666667	27.96666666666667	28.43333333333333	27.833333333333332	22.866666666666667	Bandar Lampung	10976	113.303	0.0	0.0	0.0	937.0	1064.0	1260.0	49.0	870.0	77.0	250.33333333333334	491.6666666666667	319.3333333333333	885.0		IM	19.8327449731
00007777a43cede43850	26170.8335718	25.1	2010.3333333333333	0.0	1.0	Asia	0.0	40167.0	Western Java montane rain forests	67.0	65.0	0	457	11349	0.0	1.0	36.0	Western Java montane forests	1.0	1.0	78.0	-6.95002927768	107.570012572	31.23333333333333	9.933333333333334	24.5	24.6	25.433333333333334	25.066666666666666	18.533333333333335	Bandung	12361	10.613	0.0	0.0	0.0	2568.0	2887.0	3370.0	51.333333333333336	183.0	48.333333333333336	172.33333333333334	612.6666666666666	277.0	776.0		IM	2.14211502675
000037b6c93f93ddfa77	41326.7030715	27.666666666666668	3540.3333333333335	0.0	1.0	Asia	0.0	40168.0	Western Java rain forests	68.0	73.0	0	473	10766	0.0	0.0	0.0		0.0	1.0	80.33333333333333	-6.57000079461	106.750010945	33.733333333333334	9.466666666666667	27.06666666666667	27.633333333333333	28.0	27.133333333333333	22.033333333333335	Bogor	10573	26.7	0.0	0.0	0.0	1003.0	1142.0	1351.0	29.333333333333332	1133.3333333333333	174.0	563.6666666666666	812.6666666666666	429.3333333333333	1139.6666666666667		IM	3.38154495647
0000cf7950da456e0b49	41326.7030715	29.333333333333332	1752.6666666666667	0.0	1.0	Asia	0.0	40168.0	Western Java rain forests	68.0	73.0	0	487	10766	0.0	0.0	0.0		0.0	1.0	81.66666666666667	-6.17441770541	106.829437621	35.33333333333333	9.166666666666668	28.46666666666667	29.6	29.866666666666667	28.5	24.2	Jakarta	10573	26.7	0.0	0.0	0.0	9703.0	10792.0	12363.0	70.0	888.0	50.333333333333336	157.33333333333334	252.33333333333334	405.3333333333333	896.3333333333334		IM	3.38154495647
0000c552b9b7e4262bb5	45598.4686403	28.666666666666668	2085.3333333333335	0.0	1.0		0.0	40113.0	Eastern Java-Bali rain forests	13.0	344.0	0	520	12436	0.0	0.0	0.0		0.0	1.0	75.66666666666667	-6.96661741245	110.42001949	35.93333333333333	10.2	27.73333333333333	29.06666666666667	29.46666666666667	27.9	22.5	Semarang	12356	24.936	0.0	0.0	0.0	1462.0	1633.0	1921.0	66.0	962.6666666666666	27.333333333333332	142.0	361.6666666666667	410.6666666666667	986.0		IM	3.73642718823
0000c26b5117c459cfcf	9032.75805298	25.333333333333336	1986.6666666666667	0.0	1.0	Asia	0.0	40112.0	Eastern Java-Bali montane rain forests	12.0	64.0	0	476	12840	0.0	0.0	0.0		0.0	1.0	75.66666666666667	-7.97999224969	112.610015014	32.03333333333333	10.566666666666666	24.633333333333333	24.733333333333334	25.7	25.433333333333334	18.166666666666664	Malang	12473	5.662	0.0	0.0	0.0	857.0	967.0	1146.0	73.33333333333333	113.66666666666667	17.666666666666668	89.33333333333333	429.3333333333333	357.6666666666667	992.3333333333334		IM	0.740860304647
00006ff359213236ddc9	243772.441199	28.6	4020.6666666666665	0.0	1.0	Asia	0.0	40158.0	Sumatran lowland rain forests	58.0	73.0	0	479	11195	0.0	1.0	26.0	Sumatran Islands lowland and montane forests	1.0	1.0	88.33333333333333	-0.960007305	100.360013386	33.46666666666667	8.4	28.133333333333333	28.46666666666667	28.96666666666667	28.166666666666668	24.0	Padang	10976	113.303	0.0	0.0	0.0	931.0	1059.0	1254.0	25.666666666666668	1070.3333333333333	182.33333333333334	740.0	1033.6666666666667	480.6666666666667	1343.3333333333333		IM	19.8327449731
0000b740f0b449fd300f	243772.441199	28.53333333333333	2339.3333333333335	0.0	1.0	Asia	0.0	40158.0	Sumatran lowland rain forests	58.0	73.0	0	482	11195	0.0	1.0	26.0	Sumatran Islands lowland and montane forests	1.0	1.0	84.0	3.57997397757	98.6500402415	34.53333333333333	9.666666666666668	27.7	28.166666666666668	29.23333333333333	28.2	23.1	Medan	10976	113.303	0.0	0.0	0.0	2264.0	2545.0	2977.0	38.333333333333336	621.3333333333334	91.33333333333333	304.6666666666667	511.0	326.3333333333333	901.3333333333334		IM	19.8327449731
0000729f3123303bc54f	253508.551148	27.76666666666667	3147.3333333333335	0.0	1.0	Asia	0.0	40120.0	Lower Gangetic Plains moist deciduous forests	20.0	67.0	0	485	9344	0.0	0.0	0.0		0.0	1.0	45.666666666666664	22.3299922882	91.7999674062	34.1	8.266666666666667	23.366666666666667	23.366666666666667	29.96666666666667	29.46666666666667	16.166666666666664	Chittagong	8989	47.61	4.35758011466	0.0	0.0	5012.0	5814.0	7639.0	105.33333333333333	30.666666666666668	5.666666666666667	30.666666666666668	965.0	835.3333333333334	2093.0		IM	22.6148787681
000055123e4ac1efd0bf	7991.12091029	29.2	2465.0	0.0	14.0	Asia	0.0	41404.0	Myanmar Coast mangroves	4.0	119.0	0	486	9972	0.0	0.0	0.0		0.0	1.0	49.666666666666664	16.7833541046	96.1666776113	39.06666666666667	9.5	27.5	27.9	31.5	28.56666666666667	20.1	Rangoon	9652	14.083	0.095932510459	0.0	0.0	4348.0	4841.0	5869.0	103.66666666666667	26.333333333333332	2.3333333333333335	24.333333333333332	265.0	589.0	1577.0		IM	0.675211427204
00008734732d45905660	129449.399071	28.96666666666667	1234.6666666666667	0.0	1.0	Asia	0.0	40117.0	Irrawaddy moist deciduous forests	17.0	78.0	0	422	9468	0.0	0.0	0.0		0.0	2.0	47.666666666666664	19.7665570261	96.1186185292	40.1	11.133333333333333	25.333333333333336	26.76666666666667	32.2	28.9	16.8	Naypyidaw	9141	39.957	4.81262676675	0.0	0.0	1024.0	1177.0	1461.0	92.66666666666667	16.333333333333332	2.0	15.666666666666666	155.66666666666666	270.6666666666667	705.6666666666666		IM	11.2928031613
0000c6aedf35e1c6f28b	129449.399071	29.03333333333333	897.3333333333334	0.0	1.0	Asia	0.0	40117.0	Irrawaddy moist deciduous forests	17.0	78.0	0	401	9468	0.0	0.0	0.0		0.0	2.0	43.0	21.9699884226	96.0850288483	39.733333333333334	10.7	23.466666666666665	25.9	32.96666666666667	30.3	15.266666666666666	Mandalay	9141	39.957	4.81262676675	0.0	0.0	1034.0	1168.0	1446.0	84.0	12.0	1.0	9.0	268.3333333333333	181.33333333333334	465.0		IM	11.2928031613
00002de3d77acf1b59a0	2728.00826107	30.06666666666667	1495.6666666666667	0.0	14.0	Asia	0.0	41402.0	Indochina mangroves	2.0	119.0	0	403	10119	0.0	0.0	0.0		0.0	1.0	59.666666666666664	13.7499992055	100.516644652	37.13333333333333	8.966666666666667	28.133333333333333	28.3	31.76666666666667	29.93333333333333	22.233333333333334	Bangkok	9860	4.797	0.282654892304	0.0	0.0	6918.0	7332.0	8332.0	84.66666666666667	76.66666666666667	8.0	39.333333333333336	278.3333333333333	339.3333333333333	815.6666666666666		IM	0.227736075803
000034ffcc48009c062d	36785.1115486	29.6	1421.6666666666667	0.0	2.0	Asia	0.0	40202.0	Central Indochina dry forests	2.0	384.0	0	402	10090	0.0	2.0	54.0	Indochina dry forests	1.0	2.0	61.333333333333336	11.5500301299	104.91663448	36.46666666666667	8.233333333333333	28.133333333333333	29.23333333333333	31.166666666666668	29.366666666666667	23.166666666666664	Phnom Penh	9831	27.57	11.1746033127	0.0	0.0	1651.0	2028.0	2911.0	71.33333333333333	191.33333333333334	7.0	48.666666666666664	263.0	283.3333333333333	678.6666666666666		IM	3.06266651116
000027f2dda980d01194	16794.3060102	27.46666666666667	1670.3333333333333	1.0	1.0	Asia	0.0	40138.0	Northern Khorat Plateau moist deciduous forests	38.0	71.0	0	74	9871	0.0	0.0	0.0		0.0	1.0	50.0	17.9666927276	102.59998002	36.03333333333333	10.433333333333334	23.6	23.733333333333334	29.96666666666667	28.8	15.4	Vientiane	9626	11.47	0.313590800732	0.0	0.0	0.0	0.0	0.0	91.66666666666667	23.666666666666668	4.0	22.0	553.0	348.3333333333333	944.0	IM	IM	1.43236920321
0000ebc828489899e089	10724.1427312	25.96666666666667	1816.3333333333333	0.0	1.0	Asia	0.0	40147.0	Red River freshwater swamp forests	47.0	352.0	0	423	9721	0.0	0.0	0.0		0.0	1.0	36.0	21.0333272491	105.8500142	35.56666666666667	7.4	19.566666666666666	19.566666666666666	31.166666666666668	30.7	15.3	Hanoi	9436	8.29	0.0	0.0	0.0	4723.0	5357.0	6754.0	84.33333333333333	64.33333333333333	16.0	64.33333333333333	955.6666666666666	381.6666666666667	1004.0		IM	0.930627338969
0000f3d4f2cbdeac14af	10724.1427312	26.166666666666668	1783.6666666666667	0.0	1.0	Asia	0.0	40147.0	Red River freshwater swamp forests	47.0	352.0	0	419	9721	0.0	0.0	0.0		0.0	1.0	35.0	20.8300063263	106.680092732	34.63333333333333	6.366666666666666	20.233333333333334	20.233333333333334	31.1	30.76666666666667	16.633333333333333	Haiphong	9436	8.29	0.0	0.0	0.0	2129.0	2428.0	3096.0	85.0	78.0	21.333333333333332	78.0	908.6666666666666	381.3333333333333	996.0		IM	0.930627338969
000040fb9e66e42c9d83	123784.067556	29.166666666666668	1933.6666666666667	0.0	2.0	Asia	0.0	40210.0	Southeastern Indochina dry evergreen forests	10.0	77.0	0	424	8988	0.0	2.0	54.0	Indochina dry forests	1.0	1.0	62.666666666666664	10.7800254506	106.695027221	36.4	8.666666666666668	27.866666666666667	28.9	30.633333333333333	28.9	22.7	Ho Chi Minh City	8531	70.382	8.15759680129	0.0	0.0	5723.0	6480.0	8149.0	80.0	194.33333333333334	3.0	28.0	228.66666666666666	331.6666666666667	910.6666666666666		IM	10.3247537087
0000e58c2c9908c81745	117978.661467	29.03333333333333	2483.0	0.0	1.0	Asia	0.0	40146.0	Peninsular Malaysian rain forests	46.0	245.0	0	483	10957	0.0	1.0	30.0	Peninsular Malaysia lowland and montane forests	2.0	2.0	83.66666666666667	3.1666658721	101.699983275	34.83333333333333	9.533333333333333	28.366666666666667	29.26666666666667	29.56666666666667	28.833333333333332	23.5	Kuala Lumpur	10797	45.294	0.0	0.0	0.0	1519.0	1670.0	1938.0	26.333333333333332	688.6666666666666	137.0	446.6666666666667	697.6666666666666	301.0	823.6666666666666		IM	9.61142237154
000074eda44db59be908	117978.661467	28.9	2299.0	0.0	1.0	Asia	0.0	40146.0	Peninsular Malaysian rain forests	46.0	245.0	0	471	10957	0.0	1.0	30.0	Peninsular Malaysia lowland and montane forests	2.0	2.0	82.0	3.02036989228	101.550018269	34.53333333333333	8.966666666666667	28.26666666666667	29.06666666666667	29.53333333333333	28.76666666666667	23.633333333333333	Kelang	10797	45.294	0.0	0.0	0.0	1128.0	1360.0	1603.0	26.0	674.3333333333334	121.0	395.6666666666667	623.0	278.0	761.6666666666666		IM	9.61142237154
000041d584fd731f492a	117978.661467	28.833333333333332	2313.3333333333335	1.0	1.0	Asia	0.0	40146.0	Peninsular Malaysian rain forests	46.0	245.0	0	88	10957	1.0	1.0	30.0	Peninsular Malaysia lowland and montane forests	2.0	2.0	81.66666666666667	2.91401979462	101.70194698	34.36666666666667	8.766666666666667	28.366666666666667	28.9	29.4	28.76666666666667	23.733333333333334	Putrajaya	10797	45.294	0.0	0.0	0.0	0.0	0.0	0.0	25.666666666666668	661.0	124.0	408.6666666666667	641.3333333333334	279.0	766.6666666666666	IM	IM	9.61142237154
000035fb7ebb6afd0172	2825.45510241	28.866666666666667	2775.0	0.0	1.0	Asia	0.0	40157.0	Sumatran freshwater swamp forests	57.0	351.0	0	472	11917	0.0	0.0	0.0		0.0	1.0	90.0	0.56496421193	101.425012979	34.3	9.666666666666668	28.366666666666667	28.93333333333333	29.3	28.5	23.633333333333333	Pekanbaru	11420	4.469	0.0	0.0	0.0	891.0	1023.0	1213.0	24.666666666666668	748.3333333333334	128.33333333333334	439.0	728.3333333333334	314.3333333333333	888.0		IM	0.229548404291
0000c72d7fc7fb172756	563.775354107	28.333333333333332	2399.3333333333335	0.0	1.0	Asia	0.0	40146.0	Peninsular Malaysian rain forests	46.0	245.0	0	488	11768	0.0	1.0	30.0	Peninsular Malaysia lowland and montane forests	2.0	2.0	83.33333333333333	1.29303346649	103.855820678	32.86666666666667	7.8	27.56666666666667	28.633333333333333	28.76666666666667	27.633333333333333	23.6	Singapore	11336	1.088	0.0	0.0	0.0	4592.0	4809.0	5104.0	25.666666666666668	759.0	152.0	484.3333333333333	535.6666666666666	304.0	846.3333333333334		IM	0.0458142325546
000022cb03146366336a	117978.661467	28.43333333333333	2575.3333333333335	0.0	1.0	Asia	0.0	40146.0	Peninsular Malaysian rain forests	46.0	245.0	0	470	10957	0.0	1.0	30.0	Peninsular Malaysia lowland and montane forests	2.0	2.0	87.66666666666667	1.48002463674	103.730040242	33.13333333333333	8.6	27.96666666666667	28.6	28.76666666666667	28.0	23.4	Johor Bahru	10797	45.294	0.0	0.0	0.0	999.0	1175.0	1382.0	23.333333333333332	828.0	154.0	508.0	593.0	316.6666666666667	859.6666666666666		IM	9.61142237154
0000ab58d2ecf152ca08	230.335179068	29.2	3362.3333333333335	1.0	1.0	Asia	0.0	40104.0	Borneo peat swamp forests	4.0	84.0	0	91	11214	0.0	0.0	0.0		0.0	1.0	85.66666666666667	4.88333111462	114.933284057	33.1	6.433333333333333	28.7	29.1	29.7	28.96666666666667	25.633333333333333	Bandar Seri Begawan	11024	1.316	0.0	0.0	0.0	0.0	0.0	0.0	27.666666666666668	873.0	177.0	577.6666666666666	687.0	429.3333333333333	1168.0	IM	IM	0.0187797266301
0000a8fb076195e07b6c	75831.3829559	28.5	1383.6666666666667	0.0	1.0	Asia	0.0	40129.0	Mindanao-Eastern Visayas rain forests	29.0	245.0	0	474	10540	0.0	1.0	27.0	Philippines moist forests	1.0	1.0	86.66666666666667	6.91997682589	122.08003129	33.83333333333333	9.3	28.166666666666668	28.43333333333333	28.833333333333332	28.43333333333333	23.166666666666664	Zamboanga	10297	51.405	0.0	0.0	0.0	856.0	988.0	1192.0	42.333333333333336	238.0	45.0	158.33333333333334	327.3333333333333	194.66666666666666	507.0		IM	6.21555682729
0000a2791ca7ea48aafb	374.935930862	29.03333333333333	3699.3333333333335	1.0	1.0	Oceania	0.0	70110.0	Palau tropical moist forests	10.0	70.0	0	64	8466	0.0	0.0	0.0		0.0	2.0	89.66666666666667	7.48739617298	134.626548467	32.96666666666667	6.966666666666667	28.76666666666667	29.0	29.26666666666667	29.0	25.233333333333334	Melekeok	10689	1.216	0.0	0.0	0.0	0.0	0.0	0.0	31.333333333333332	675.6666666666666	157.66666666666666	548.3333333333334	902.0	485.0	1297.3333333333333	OC	OC	0.0307161122864
00005d9314fa21e69394	75831.3829559	28.7	1952.6666666666667	0.0	1.0	Asia	0.0	40129.0	Mindanao-Eastern Visayas rain forests	29.0	245.0	0	478	10540	0.0	1.0	27.0	Philippines moist forests	1.0	1.0	82.66666666666667	7.11001690564	125.629995482	34.5	9.333333333333332	28.06666666666667	28.333333333333332	29.06666666666667	28.73333333333333	23.3	Davao	10297	51.405	0.0	0.0	0.0	1523.0	1728.0	2065.0	24.666666666666668	392.0	88.33333333333333	343.0	505.3333333333333	238.0	627.6666666666666		IM	6.21555682729
0000badbd92e09bd9c22	7052.45098692	21.133333333333333	3043.0	3.0	3.0	Asia	0.0	40302.0	Luzon tropical pine forests	2.0	275.0	0	77	9967	1.0	1.0	27.0	Philippines moist forests	1.0	1.0	65.33333333333333	16.4299906606	120.569942585	27.0	7.9	19.8	19.933333333333334	22.4	21.233333333333334	14.966666666666665	Baguio City	9647	5.914	0.0	0.0	0.0	0.0	0.0	0.0	97.66666666666667	44.333333333333336	7.666666666666667	41.0	774.6666666666666	790.6666666666666	1779.6666666666667	IM	IM	0.598397351979
0000653fa59e9b0e2378	89835.494561	28.9	2110.6666666666665	0.0	1.0	Asia	0.0	40123.0	Luzon rain forests	23.0	73.0	0	426	9872	0.0	1.0	27.0	Philippines moist forests	1.0	1.0	61.666666666666664	14.6041589548	120.982217162	35.8	8.1	27.26666666666667	27.7	30.56666666666667	29.1	22.766666666666666	Manila	9627	56.735	0.0	0.0	0.0	11662.0	12786.0	14808.0	91.66666666666667	95.66666666666667	8.666666666666666	36.666666666666664	444.0	460.3333333333333	1234.6666666666667		IM	7.58104561301
0000d15d38f3bba7d49a	4446.30187442	29.166666666666668	1739.3333333333333	0.0	1.0	Asia	0.0	40114.0	Greater Negros-Panay rain forests	14.0	71.0	0	477	10434	0.0	1.0	27.0	Philippines moist forests	1.0	1.0	73.0	10.3199760121	123.900075235	34.7	7.7	28.06666666666667	29.03333333333333	30.03333333333333	29.26666666666667	24.233333333333334	Cebu	10137	4.903	0.0	0.0	0.0	862.0	960.0	1153.0	37.0	346.0	57.666666666666664	217.66666666666666	343.3333333333333	223.33333333333334	602.3333333333334		IM	0.367003796551
00000c94709e37edc64b	201949.02979	24.466666666666665	1942.3333333333333	0.0	1.0	Asia	0.00945301	40149.0	South China-Vietnam subtropical evergreen forests	49.0	272.0	0	117	3787	0.0	1.0	23.0	Southeast China-Hainan moist forests	1.0	1.0	32.0	22.2029974558	113.54504838	33.6	6.5	17.766666666666666	18.966666666666665	30.0	29.53333333333333	13.733333333333334	Macau	9187	72.033	0.0	0.0	0.0	0.0	0.0	0.0	77.66666666666667	98.0	26.333333333333332	86.66666666666667	983.0	375.6666666666667	991.3333333333334		IM	17.7249993451
000048304e76848a34de	201949.02979	24.4	1938.6666666666667	0.0	1.0	Asia	0.0	40149.0	South China-Vietnam subtropical evergreen forests	49.0	272.0	0	133	3787	0.0	1.0	23.0	Southeast China-Hainan moist forests	1.0	1.0	35.0	23.1449813019	113.325010131	34.63333333333333	8.2	16.9	18.7	30.4	29.8	11.633333333333333	Guangzhou	9187	72.033	0.0	0.0	0.0	9447.0	10414.0	11835.0	71.33333333333333	134.66666666666666	31.666666666666668	109.66666666666667	884.0	361.0	940.3333333333334		IM	17.7249993451
0000cad618a2468bc112	201949.02979	24.466666666666665	1957.6666666666667	0.0	1.0	Asia	0.0	40149.0	South China-Vietnam subtropical evergreen forests	49.0	272.0	0	134	3787	0.0	1.0	23.0	Southeast China-Hainan moist forests	1.0	1.0	35.666666666666664	23.0488889	113.7447222	34.5	8.166666666666668	17.1	19.933333333333334	30.333333333333332	30.3	11.9	Dongguan	9187	72.033	0.0	0.0	0.0	4850.0	5366.0	6157.0	71.66666666666667	146.66666666666666	29.0	111.0	924.0	367.3333333333333	969.3333333333334		IM	17.7249993451
00002335728211bf40ee	201949.02979	24.7	2178.0	0.0	1.0	Asia	0.0	40149.0	South China-Vietnam subtropical evergreen forests	49.0	272.0	0	128	3787	0.0	1.0	23.0	Southeast China-Hainan moist forests	1.0	1.0	35.0	22.5523705111	114.122123088	33.733333333333334	7.3	17.933333333333334	19.033333333333335	30.2	30.2	13.166666666666666	Shenzhen	9187	72.033	0.0	0.0	0.0	8114.0	8952.0	10196.0	81.33333333333333	103.66666666666667	27.0	88.0	1167.3333333333333	443.3333333333333	1167.3333333333333		IM	17.7249993451
0000c2d059a7c9d45a07	201949.02979	24.566666666666666	2268.3333333333335	0.0	1.0		9.2511E-4	40149.0	South China-Vietnam subtropical evergreen forests	49.0	272.0	0	246	3787	0.0	1.0	23.0	Southeast China-Hainan moist forests	1.0	1.0	28.333333333333332	22.304980895	114.185009317	32.63333333333333	5.166666666666666	18.166666666666664	19.433333333333334	29.93333333333333	29.866666666666667	14.6	Hong Kong	9187	72.033	0.0	0.0	0.0	7419.0	7744.0	8305.0	82.33333333333333	93.0	25.0	79.66666666666667	1155.6666666666667	459.6666666666667	1210.6666666666667		IM	17.7249993451
0000d333ae7fa0566278	113.969148599	23.433333333333334	1207.3333333333333	0.0	1.0	Asia	0.0	40118.0	Jian Nan subtropical evergreen forests	18.0	70.0	0	126	9487	0.0	1.0	23.0	Southeast China-Hainan moist forests	1.0	1.0	27.333333333333332	24.4499920847	118.080017048	33.33333333333333	5.866666666666666	16.2	19.666666666666664	30.166666666666668	27.7	12.266666666666667	Xiamen	9173	0.503	0.0	0.0	0.0	2739.0	3064.0	3545.0	61.333333333333336	181.0	24.333333333333332	79.33333333333333	434.0	212.66666666666666	542.6666666666666		IM	0.0101505159211
0000ec253dd003bdc604	436023.067073	20.133333333333333	1507.3333333333333	0.0	4.0	Asia	0.0	80415.0	Changjiang Plain evergreen forests	15.0	69.0	0	136	8723	0.0	0.0	0.0		0.0	1.0	24.333333333333332	28.1999699087	112.969993041	36.66666666666667	8.033333333333333	8.433333333333334	10.1	30.93333333333333	24.266666666666666	4.0	Changsha	8184	60.382	0.0	0.0	0.0	2832.0	3167.0	3663.0	53.333333333333336	186.33333333333334	43.333333333333336	159.66666666666666	486.0	255.33333333333334	680.6666666666666		PA	41.0559772353
0000e902466a3fc5788b	436023.067073	19.6	1328.6666666666667	0.0	4.0	Asia	0.0	80415.0	Changjiang Plain evergreen forests	15.0	69.0	0	135	8723	0.0	0.0	0.0		0.0	1.0	25.333333333333332	30.5800313507	114.270017048	36.06666666666667	8.5	7.9	9.466666666666667	30.7	26.76666666666667	2.9	Wuhan	8184	60.382	0.0	0.0	0.0	7542.0	8199.0	9339.0	60.666666666666664	118.33333333333333	30.333333333333332	109.66666666666667	525.3333333333334	237.0	624.0		PA	41.0559772353
0000e2f296f0301eb0c6	436023.067073	19.966666666666665	638.6666666666666	0.0	4.0	Asia	0.0	80415.0	Changjiang Plain evergreen forests	15.0	69.0	0	137	8723	0.0	0.0	0.0		0.0	1.0	25.0	28.6799922882	115.879996296	35.86666666666667	7.933333333333333	9.166666666666668	10.733333333333333	30.26666666666667	23.433333333333334	4.533333333333333	Nanchang	8184	60.382	0.0	0.0	0.0	2585.0	2911.0	3373.0	45.666666666666664	77.66666666666667	20.666666666666668	71.66666666666667	188.33333333333334	93.33333333333333	266.3333333333333		PA	41.0559772353
0000b269a7a7a73b68f9	661454.879649	22.233333333333334	1480.6666666666667	0.0	1.0	Asia	0.0	40118.0	Jian Nan subtropical evergreen forests	18.0	70.0	0	132	9092	0.0	1.0	23.0	Southeast China-Hainan moist forests	1.0	1.0	27.333333333333332	26.0799959503	119.300045938	34.733333333333334	7.133333333333333	14.0	17.566666666666666	30.06666666666667	27.26666666666667	9.333333333333332	Fuzhou	8651	100.092	0.0	0.0	0.0	2834.0	3170.0	3666.0	61.666666666666664	189.33333333333334	31.666666666666668	102.66666666666667	540.0	270.0	625.0		IM	59.6694053454
00006f48135799853508	33322.3943476	23.666666666666664	2748.3333333333335	0.0	1.0	Asia	0.0	40172.0	Taiwan subtropical evergreen forests	72.0	272.0	0	222	9455	0.0	1.0	24.0	Taiwan montane forests	2.0	2.0	30.666666666666668	25.0358333333	121.568333333	33.4	6.0	17.566666666666666	19.433333333333334	29.366666666666667	28.8	14.1	Taipei	9128	8.893	0.0	0.0	0.0	2651.0	2862.0	3305.0	38.0	452.6666666666667	129.33333333333334	414.6666666666667	909.6666666666666	400.6666666666667	966.0		IM	2.95367484806
0000464cb343c825691e	436023.067073	19.033333333333335	1428.6666666666667	0.0	4.0	Asia	0.0	80415.0	Changjiang Plain evergreen forests	15.0	69.0	0	139	8723	0.0	0.0	0.0		0.0	1.0	24.666666666666668	30.2499739777	120.170018676	35.733333333333334	8.266666666666667	7.966666666666667	11.8	29.666666666666668	27.9	2.933333333333333	Hangzhou	8184	60.382	0.0	0.0	0.0	3269.0	3654.0	4217.0	48.666666666666664	186.66666666666666	40.0	146.33333333333334	494.6666666666667	222.66666666666666	540.6666666666666		PA	41.0559772353
00009ed96943a0014f7d	661454.879649	20.566666666666666	1859.3333333333333	0.0	1.0		9.0963E-4	40118.0	Jian Nan subtropical evergreen forests	18.0	70.0	0	142	9092	0.0	1.0	23.0	Southeast China-Hainan moist forests	1.0	1.0	25.0	28.019980895	120.650092732	34.5	7.1	11.2	12.833333333333334	29.76666666666667	28.73333333333333	6.666666666666667	Wenzhou	8651	100.092	0.0	0.0	0.0	2556.0	2860.0	3313.0	64.33333333333333	161.66666666666666	38.0	132.33333333333334	783.3333333333334	339.3333333333333	823.6666666666666		IM	59.6694053454
00001b5afd6a7f2ba1be	33322.3943476	23.866666666666667	1854.0	0.0	1.0	Asia	0.0	40172.0	Taiwan subtropical evergreen forests	72.0	272.0	0	218	9455	0.0	1.0	24.0	Taiwan montane forests	2.0	2.0	38.333333333333336	24.1520774526	120.681667032	32.8	7.5	17.866666666666667	22.166666666666664	28.9	28.833333333333332	13.433333333333334	Taichung	9128	8.893	0.0	0.0	0.0	1151.0	1280.0	1499.0	93.0	101.0	15.0	55.0	1038.6666666666667	428.0	1116.6666666666667		IM	2.95367484806
00002ae63c682283d4ed	33322.3943476	25.133333333333333	2099.0	0.0	1.0	Asia	0.0	40172.0	Taiwan subtropical evergreen forests	72.0	272.0	0	219	9455	0.0	1.0	24.0	Taiwan montane forests	2.0	2.0	47.0	22.6333071075	120.266601928	32.5	8.1	20.366666666666667	21.7	28.7	28.666666666666668	15.433333333333334	Kaohsiung	9128	8.893	0.0	0.0	0.0	1595.0	1743.0	2029.0	111.0	40.0	9.333333333333334	36.333333333333336	1379.0	557.0	1434.6666666666667		IM	2.95367484806
0000a2f8fd0fa0997c61	33322.3943476	25.466666666666665	1942.0	0.0	1.0	Asia	0.0	40172.0	Taiwan subtropical evergreen forests	72.0	272.0	0	212	9455	0.0	1.0	24.0	Taiwan montane forests	2.0	2.0	46.666666666666664	23.0000030711	120.200042683	33.63333333333333	8.9	20.2	21.666666666666664	29.5	29.46666666666667	14.666666666666666	Tainan	9128	8.893	0.0	0.0	0.0	791.0	869.0	1021.0	110.33333333333333	47.0	11.666666666666666	41.333333333333336	1269.6666666666667	512.3333333333334	1335.3333333333333		IM	2.95367484806
0000e89a21b27a7e8cac	34996.2707847	18.566666666666666	1837.6666666666667	0.0	4.0	Asia	0.0	80440.0	Taiheiyo evergreen forests	40.0	75.0	0	214	8720	0.0	0.0	0.0		0.0	1.0	26.666666666666668	33.5950152781	130.410013793	33.766666666666666	7.9	9.1	10.533333333333333	28.53333333333333	28.06666666666667	4.733333333333333	Fukuoka	8181	24.442	0.0	0.0	0.0	2816.0	2833.0	2834.0	54.666666666666664	218.33333333333334	60.666666666666664	201.66666666666666	724.3333333333334	319.6666666666667	827.0		PA	3.36352556042
0000c0b6a926b065282c	83417.2863534	17.8	1688.3333333333333	0.0	4.0	Asia	0.0	80440.0	Taiheiyo evergreen forests	40.0	75.0	0	220	8168	0.0	0.0	0.0		0.0	1.0	28.666666666666668	34.3878351024	132.442912963	33.8	9.066666666666666	8.033333333333333	9.6	28.133333333333333	25.2	2.6333333333333333	Hiroshima	7751	63.014	0.0	0.0	0.0	2045.0	2046.0	2046.0	53.666666666666664	167.0	45.0	154.66666666666666	615.6666666666666	277.6666666666667	703.6666666666666		PA	8.2607887632
0000447b62cb207a16bf	104240.88584	14.866666666666665	1442.6666666666667	0.0	4.0	Asia	0.0	80413.0	Central Korean deciduous forests	13.0	71.0	0	306	8115	0.0	0.0	0.0		0.0	1.0	29.666666666666668	36.3355456737	127.425028035	32.7	11.066666666666666	2.166666666666667	2.833333333333333	26.8	26.8	-4.166666666666666	Daejeon	7682	49.022	0.0	0.0	0.0	1507.0	1540.0	1544.0	83.66666666666667	101.0	25.333333333333332	96.33333333333333	817.0	348.0	817.0		PA	10.5795723443
00005706bc42bd9ab36b	104240.88584	16.066666666666666	1151.3333333333333	0.0	4.0	Asia	0.0	80413.0	Central Korean deciduous forests	13.0	71.0	0	301	8115	0.0	0.0	0.0		0.0	1.0	29.0	35.8667887563	128.606971394	33.1	10.433333333333334	3.9	5.333333333333334	27.46666666666667	27.46666666666667	-2.4	Daegu	7682	49.022	0.0	0.0	0.0	2455.0	2458.0	2458.0	80.0	76.0	17.666666666666668	71.66666666666667	630.6666666666666	256.6666666666667	630.6666666666666		PA	10.5795723443
0000903ed37966a63fd3	11741.847244	16.2	1377.0	0.0	4.0	Asia	0.0	80439.0	Southern Korea evergreen forests	39.0	344.0	0	211	7454	0.0	0.0	0.0		0.0	1.0	28.0	35.5467307729	129.316953897	31.833333333333332	9.133333333333333	5.633333333333334	7.066666666666667	26.43333333333333	26.43333333333333	-0.23333333333333334	Ulsan	6938	17.589	0.0	0.0	0.0	1080.0	1098.0	1102.0	65.0	114.66666666666667	26.333333333333332	110.66666666666667	667.0	267.3333333333333	667.0		PA	1.15903712782
0000890a66a95a22eb9e	11741.847244	16.166666666666664	1644.3333333333333	0.0	4.0	Asia	0.0	80439.0	Southern Korea evergreen forests	39.0	344.0	0	213	7454	0.0	0.0	0.0		0.0	1.0	25.0	35.0950529165	129.010047566	30.8	7.866666666666667	5.8	7.3	26.06666666666667	25.566666666666666	0.23333333333333334	Busan	6938	17.589	0.0	0.0	0.0	3421.0	3386.0	3383.0	66.33333333333333	124.0	27.666666666666668	115.66666666666667	760.6666666666666	307.0	798.6666666666666		PA	1.15903712782
000018a01cd9d1c4abe7	104240.88584	16.233333333333334	1403.3333333333333	0.0	4.0	Asia	0.0	80413.0	Central Korean deciduous forests	13.0	71.0	0	307	8115	0.0	0.0	0.0		0.0	1.0	27.0	35.1709655955	126.910434122	33.266666666666666	9.533333333333333	4.3	5.9	27.6	27.56666666666667	-1.2	Gwangju	7682	49.022	0.0	0.0	0.0	1474.0	1503.0	1507.0	71.66666666666667	122.33333333333333	32.0	114.0	729.6666666666666	288.3333333333333	730.0		PA	10.5795723443
0000931559b49376d06c	104240.88584	14.033333333333335	1433.3333333333333	0.0	4.0	Asia	0.0	80413.0	Central Korean deciduous forests	13.0	71.0	0	300	8115	0.0	0.0	0.0		0.0	1.0	26.333333333333332	37.2577891226	127.010893106	32.13333333333333	9.966666666666667	0.7333333333333333	0.7333333333333333	26.4	26.23333333333333	-5.3	Suwon	7682	49.022	0.0	0.0	0.0	1130.0	1172.0	1179.0	90.66666666666667	83.0	22.666666666666668	83.0	809.3333333333334	406.0	820.0		PA	10.5795723443
000050a7087a31814d09	104240.88584	14.133333333333335	1292.0	0.0	4.0	Asia	0.0	80413.0	Central Korean deciduous forests	13.0	71.0	0	303	8115	0.0	0.0	0.0		0.0	1.0	23.333333333333332	37.4761478872	126.642233438	31.866666666666667	8.733333333333333	1.0333333333333334	1.0333333333333334	26.26666666666667	26.03333333333333	-4.533333333333333	Incheon	7682	49.022	0.0	0.0	0.0	2580.0	2604.0	2607.0	88.0	74.33333333333333	20.666666666666668	74.33333333333333	713.0	353.3333333333333	731.3333333333334		PA	10.5795723443
0000d479580b59cbd109	104240.88584	14.133333333333335	1435.3333333333333	0.0	4.0	Asia	0.0	80413.0	Central Korean deciduous forests	13.0	71.0	0	299	8115	0.0	0.0	0.0		0.0	1.0	24.333333333333332	37.6527358627	126.83724852	32.233333333333334	9.433333333333334	0.6666666666666667	0.6666666666666667	26.4	26.4	-5.4	Goyang	7682	49.022	0.0	0.0	0.0	960.0	1005.0	1012.0	98.66666666666667	71.66666666666667	19.333333333333332	71.66666666666667	858.3333333333334	442.6666666666667	858.3333333333334		PA	10.5795723443
000041f163f0071f3092	104240.88584	14.333333333333334	1509.3333333333333	0.0	4.0	Asia	0.0	80413.0	Central Korean deciduous forests	13.0	71.0	0	313	8115	0.0	0.0	0.0		0.0	1.0	24.666666666666668	37.5663490998	126.999730997	32.43333333333333	9.466666666666667	0.9	0.9	26.633333333333333	26.56666666666667	-4.9	Seoul	7682	49.022	0.0	0.0	0.0	9762.0	9740.0	9738.0	95.0	78.33333333333333	21.0	78.33333333333333	888.3333333333334	444.0	888.6666666666666		PA	10.5795723443
0000b6d0ad543373bdcd	104240.88584	12.266666666666667	1078.0	0.0	4.0	Asia	0.0	80413.0	Central Korean deciduous forests	13.0	71.0	0	311	8115	0.0	0.0	0.0		0.0	1.0	24.333333333333332	39.0194386994	125.754690714	31.9	10.4	-2.9	-2.9	25.833333333333332	25.6	-10.033333333333333	Pyongyang	7682	49.022	0.0	0.0	0.0	3346.0	3434.0	3630.0	98.66666666666667	51.333333333333336	14.0	51.333333333333336	631.3333333333334	328.6666666666667	650.0		PA	10.5795723443
000035982d7ee0e44b8b	104240.88584	12.733333333333333	1040.3333333333333	0.0	4.0	Asia	0.0	80413.0	Central Korean deciduous forests	13.0	71.0	0	302	8115	0.0	0.0	0.0		0.0	1.0	24.666666666666668	38.7669207818	125.452433845	30.7	9.433333333333334	-0.9666666666666666	-0.9666666666666666	25.233333333333334	25.033333333333335	-6.7666666666666675	Nampo	7682	49.022	0.0	0.0	0.0	1148.0	1187.0	1274.0	94.66666666666667	53.0	15.0	53.0	599.6666666666666	300.6666666666667	611.3333333333334		PA	10.5795723443
00009cedd0f3c2a97099	224838.024854	13.6	690.6666666666666	0.0	4.0	Asia	0.0	80430.0	Northeast China Plain deciduous forests	30.0	73.0	0	146	7658	0.0	0.0	0.0		0.0	1.0	20.333333333333332	38.9228383932	121.629830838	30.1	7.4	0.26666666666666666	0.26666666666666666	25.533333333333335	25.466666666666665	-4.8	Dalian	7248	86.833	0.0	0.0	0.0	3335.0	3662.0	4221.0	99.33333333333333	30.0	8.333333333333334	30.0	422.3333333333333	211.33333333333334	426.0		PA	25.1887170465
0000711b1031e619b0b0	434240.20584	15.066666666666666	795.0	0.0	4.0	Asia	0.0	80424.0	Huang He Plain mixed forests	24.0	65.0	0	147	8121	0.0	0.0	0.0		0.0	1.0	21.666666666666668	36.0899792674	120.33000891	31.46666666666667	7.4	2.7666666666666666	2.7666666666666666	26.633333333333333	26.633333333333333	-2.166666666666667	Qingdao	7688	69.594	0.0	0.0	0.0	2977.0	3246.0	3746.0	91.66666666666667	35.666666666666664	9.666666666666666	35.666666666666664	482.6666666666667	208.0	482.6666666666667		PA	43.2955545742
0000da07fdfae997ea59	436023.067073	18.466666666666665	1082.0	0.0	4.0	Asia	0.0	80415.0	Changjiang Plain evergreen forests	15.0	69.0	0	141	8723	0.0	0.0	0.0		0.0	1.0	23.666666666666668	31.2164524526	121.436504678	34.16666666666667	7.5	7.566666666666667	9.333333333333332	29.06666666666667	28.9	2.8	Shanghai	8184	60.382	0.0	0.0	0.0	15789.0	17214.0	19412.0	50.666666666666664	135.33333333333334	35.333333333333336	119.33333333333333	402.0	175.66666666666666	438.3333333333333		PA	41.0559772353
000031eb333a41188bff	436023.067073	17.866666666666667	1078.3333333333333	0.0	4.0	Asia	0.0	80415.0	Changjiang Plain evergreen forests	15.0	69.0	0	138	8723	0.0	0.0	0.0		0.0	1.0	26.333333333333332	32.0500191437	118.779974324	34.5	9.1	6.066666666666666	7.666666666666667	29.133333333333333	27.43333333333333	0.4666666666666667	Nanjing	8184	60.382	0.0	0.0	0.0	3813.0	4149.0	4771.0	55.666666666666664	116.0	28.666666666666668	107.0	467.0	198.0	468.0		PA	41.0559772353
00009d3ad80abd4ed2d7	434240.20584	17.1	608.3333333333334	0.0	4.0	Asia	0.0	80424.0	Huang He Plain mixed forests	24.0	65.0	0	151	8121	0.0	0.0	0.0		0.0	1.0	27.666666666666668	36.6749823192	116.995018676	35.03333333333333	10.633333333333333	3.4666666666666663	3.4666666666666663	29.43333333333333	29.43333333333333	-2.666666666666667	Jinan	7688	69.594	0.0	0.0	0.0	2914.0	3182.0	3674.0	116.0	25.333333333333332	6.0	25.333333333333332	414.3333333333333	201.0	414.3333333333333		PA	43.2955545742
000048fcde7a1aefe3cb	434240.20584	16.766666666666666	679.0	0.0	4.0	Asia	0.0	80424.0	Huang He Plain mixed forests	24.0	65.0	0	149	8121	0.0	0.0	0.0		0.0	1.0	30.333333333333332	34.7549961538	113.665092732	34.86666666666667	11.6	4.0	4.0	28.866666666666667	27.26666666666667	-2.433333333333333	Zhengzhou	7688	69.594	0.0	0.0	0.0	2738.0	2987.0	3452.0	80.66666666666667	32.0	8.0	32.0	343.3333333333333	165.0	368.6666666666667		PA	43.2955545742
000050689e3981ed0e08	355771.114545	15.6	561.0	0.0	4.0	Asia	0.0	80411.0	Central China loess plateau mixed forests	11.0	75.0	0	145	7305	0.0	0.0	0.0		0.0	1.0	29.666666666666668	38.0500146678	114.479978393	34.6	12.066666666666666	1.5333333333333334	1.5333333333333334	28.3	28.3	-5.633333333333334	Shijianzhuang	7523	76.315	0.0	0.0	0.0	2628.0	2941.0	3405.0	117.33333333333333	19.0	4.0	19.0	382.6666666666667	193.66666666666666	382.6666666666667		PA	36.6594747144
0000a904d867fd31c959	434240.20584	15.9	644.6666666666666	0.0	4.0	Asia	0.0	80424.0	Huang He Plain mixed forests	24.0	65.0	0	148	8121	0.0	0.0	0.0		0.0	1.0	31.0	36.7999876089	118.049993041	34.733333333333334	12.633333333333333	1.9333333333333331	1.9333333333333331	28.4	28.4	-5.3	Zibo	7688	69.594	0.0	0.0	0.0	3209.0	3515.0	4053.0	112.33333333333333	27.666666666666668	7.0	27.666666666666668	419.3333333333333	216.0	419.3333333333333		PA	43.2955545742
00007ba86c368a97ec81	434240.20584	14.8	623.0	0.0	4.0	Asia	0.0	80424.0	Huang He Plain mixed forests	24.0	65.0	0	152	8121	0.0	0.0	0.0		0.0	1.0	26.0	39.1300262645	117.200019083	32.96666666666667	10.266666666666667	0.3	0.3	27.73333333333333	27.73333333333333	-5.933333333333334	Tianjin	7688	69.594	0.0	0.0	0.0	7468.0	8113.0	9243.0	131.66666666666666	16.333333333333332	3.6666666666666665	16.333333333333332	464.0	228.66666666666666	464.0		PA	43.2955545742
0000907f2bd719644f9a	434240.20584	14.5	719.0	0.0	4.0	Asia	0.0	80424.0	Huang He Plain mixed forests	24.0	65.0	0	155	8121	0.0	0.0	0.0		0.0	1.0	27.666666666666668	39.9288922313	116.388285684	33.233333333333334	11.3	0.03333333333333333	1.3666666666666667	27.43333333333333	27.43333333333333	-6.8	Beijing	7688	69.594	0.0	0.0	0.0	11741.0	12842.0	14545.0	138.33333333333334	17.0	4.0	16.333333333333332	548.3333333333334	276.6666666666667	548.3333333333334		PA	43.2955545742
0000312362fa6b5f4f77	355771.114545	12.6	431.0	0.0	4.0	Asia	0.0	80411.0	Central China loess plateau mixed forests	11.0	75.0	0	160	7305	0.0	0.0	0.0		0.0	1.0	31.333333333333332	37.8750124299	112.545057738	33.1	14.066666666666666	-1.9666666666666668	-1.9666666666666668	25.833333333333332	24.733333333333334	-10.9	Taiyuan	7523	76.315	0.0	0.0	0.0	3104.0	3432.0	3962.0	100.66666666666667	17.333333333333332	5.0	17.333333333333332	267.0	121.0	271.6666666666667		PA	36.6594747144
0000ef10884117e35d12	64141.0191066	12.366666666666667	340.6666666666667	0.0	10.0	Asia	0.0	81017.0	Southeast Tibet shrublands and meadows	17.0	151.0	0	158	8248	0.0	10.0	110.0	Tibetan Plateau steppe	2.0	1.0	32.333333333333336	36.0560278514	103.792000284	31.6	13.466666666666665	-0.8333333333333334	-0.8333333333333334	23.933333333333334	22.733333333333334	-9.266666666666667	Lanzhou	7856	24.758	0.0	0.0	0.0	2785.0	3115.0	3604.0	86.33333333333333	8.0	2.0	8.0	181.0	76.33333333333333	191.0		PA	6.44140644142
000080a7770c1389394a	434240.20584	16.633333333333333	567.6666666666666	0.0	4.0	Asia	0.0	80424.0	Huang He Plain mixed forests	24.0	65.0	0	159	8121	0.0	0.0	0.0		0.0	1.0	29.333333333333332	34.2750254507	108.894996296	35.66666666666667	11.366666666666667	3.7	3.7	29.06666666666667	27.366666666666667	-2.666666666666667	Xian	7688	69.594	0.0	0.0	0.0	4178.0	4556.0	5233.0	68.66666666666667	23.666666666666668	6.0	23.666666666666668	232.33333333333334	108.0	281.3333333333333		PA	43.2955545742
0000110d2549c592ed39	168169.59053	21.0	1185.0	0.0	4.0	Asia	0.0	80417.0	Daba Mountains evergreen forests	17.0	61.0	0	131	8818	0.0	4.0	70.0	Southwest China temperate forests	2.0	1.0	24.333333333333332	29.5649770294	106.594981648	36.03333333333333	7.033333333333333	11.333333333333332	11.333333333333332	30.26666666666667	27.8	7.833333333333333	Chongqing	8314	30.076	0.0	0.0	0.0	6690.0	7254.0	8275.0	67.66666666666667	57.333333333333336	17.0	57.333333333333336	506.3333333333333	208.33333333333334	548.6666666666666		PA	15.9993652528
0000780b083744854484	201949.02979	24.633333333333333	1510.3333333333333	0.0	1.0	Asia	0.0	40149.0	South China-Vietnam subtropical evergreen forests	49.0	272.0	0	129	3787	0.0	1.0	23.0	Southeast China-Hainan moist forests	1.0	1.0	34.333333333333336	22.8199882192	108.320044311	34.63333333333333	7.7666666666666675	16.733333333333334	17.9	30.73333333333333	30.73333333333333	12.2	Nanning	9187	72.033	0.0	0.0	0.0	2357.0	2640.0	3061.0	68.0	122.66666666666667	33.333333333333336	114.66666666666667	731.0	254.66666666666666	731.0		IM	17.7249993451
00004bf2527bc741f11c	269131.894669	18.366666666666667	1309.3333333333333	0.0	1.0	Asia	0.0	80101.0	Guizhou Plateau broadleaf and mixed forests	1.0	67.0	0	130	8950	0.0	0.0	0.0		0.0	1.0	31.0	26.5800429474	106.720038614	31.1	8.266666666666667	9.4	9.4	26.06666666666667	24.7	4.866666666666666	Guiyang	8493	39.03	0.0	0.0	0.0	3980.0	4443.0	5114.0	71.66666666666667	64.66666666666667	19.666666666666668	64.66666666666667	606.0	253.66666666666666	656.3333333333334		PA	24.7304690414
00009177afb60eedb08c	239854.469538	17.1	1088.6666666666667	0.0	1.0	Asia	0.0	80102.0	Yunnan Plateau subtropical evergreen forests	2.0	74.0	0	143	9185	0.0	1.0	22.0	North Indochina subtropical moist forests	2.0	1.0	45.0	25.0699800812	102.679975137	26.46666666666667	10.366666666666667	10.966666666666667	10.966666666666667	21.7	21.7	3.7	Kunming	8804	29.713	0.132097848056	0.0	0.0	3095.0	3404.0	3928.0	89.66666666666667	38.666666666666664	11.666666666666666	38.666666666666664	645.3333333333334	229.33333333333334	645.3333333333334		PA	21.5293843922
000074efb37eb81d29ef	98008.8439211	18.633333333333333	1042.3333333333333	0.0	4.0	Asia	0.0	80437.0	Sichuan Basin evergreen broadleaf forests	37.0	73.0	0	140	8872	0.0	4.0	70.0	Southwest China temperate forests	2.0	1.0	27.0	30.6700000193	104.07001949	31.8	7.366666666666667	9.233333333333333	9.233333333333333	27.133333333333333	26.46666666666667	5.033333333333333	Chengdu	8396	15.92	0.0	0.0	0.0	4266.0	4634.0	5320.0	101.66666666666667	26.333333333333332	6.666666666666667	26.333333333333332	632.6666666666666	287.6666666666667	659.6666666666666		PA	9.18215195512
00002880f84fa31eb7c1	98008.8439211	19.866666666666667	1152.0	0.0	4.0	Asia	0.0	80437.0	Sichuan Basin evergreen broadleaf forests	37.0	73.0	0	127	8872	0.0	4.0	70.0	Southwest China temperate forests	2.0	1.0	24.333333333333332	30.7804325552	106.12999711	34.53333333333333	7.1	10.1	10.1	29.1	28.43333333333333	6.166666666666666	Nanchong	8396	15.92	0.0	0.0	0.0	2364.0	2647.0	3070.0	71.33333333333333	50.0	15.333333333333334	50.0	506.3333333333333	212.33333333333334	540.0		PA	9.18215195512
0000ea170b8fe50bacd6	253508.551148	27.73333333333333	2225.0	0.0	1.0	Asia	0.0	40120.0	Lower Gangetic Plains moist deciduous forests	20.0	67.0	0	425	9344	0.0	0.0	0.0		0.0	1.0	41.333333333333336	23.7230597117	90.4085794667	36.13333333333333	9.133333333333333	22.233333333333334	22.233333333333334	30.73333333333333	30.26666666666667	14.3	Dhaka	8989	47.61	4.35758011466	0.0	0.0	14796.0	17015.0	22015.0	83.33333333333333	34.666666666666664	5.0	34.666666666666664	907.6666666666666	472.0	1186.0		IM	22.6148787681
000003a34e9b7aa88a5a	304937.766677	10.233333333333333	250.33333333333334	0.0	13.0	Asia	0.0	81317.0	Junggar Basin semi-desert	17.0	337.0	0	156	7629	0.0	0.0	0.0		0.0	1.0	22.0	43.8050122264	87.5750056549	33.733333333333334	10.566666666666666	-7.866666666666667	-7.866666666666667	26.3	20.733333333333334	-13.533333333333335	Urumqi	7200	52.949	0.0	0.0	0.0	2340.0	2620.0	3038.0	37.666666666666664	33.0	9.666666666666666	33.0	79.33333333333333	36.0	95.33333333333333		PA	35.2106263024
0000cd0a6918acc655cd	129231.191209	11.0	628.0	0.0	8.0	Asia	0.0	80818.0	Tian Shan foothill arid steppe	18.0	151.0	0	354	7751	0.0	10.0	111.0	Middle Asian montane woodlands and steppe	2.0	1.0	26.333333333333332	43.3249898469	76.9150361724	31.833333333333332	11.033333333333333	-3.3	21.633333333333333	24.1	15.466666666666665	-9.333333333333332	Almaty	7379	68.841	0.0	0.0	0.0	1240.0	1298.0	1404.0	51.333333333333336	107.0	22.666666666666668	85.0	125.33333333333333	113.0	275.3333333333333		PA	14.3346873359
00005c43959b5e40937a	362231.925038	13.433333333333334	493.6666666666667	0.0	13.0	Asia	0.0	81310.0	Central Asian northern desert	10.0	111.0	0	353	5837	0.0	13.0	134.0	Central Asian deserts	1.0	2.0	31.333333333333332	42.8730794465	74.5852042225	34.46666666666667	12.7	1.0666666666666667	24.433333333333334	25.533333333333335	13.366666666666665	-5.7	Bishkek	7270	98.687	0.0	0.0	0.0	869.0	934.0	1096.0	55.0	107.66666666666667	12.0	41.0	63.0	89.33333333333333	221.0		PA	41.4689499217
0000ce0bfce9cf212f6f	127683.112293	17.533333333333335	475.6666666666667	0.0	8.0	Asia	0.0	80801.0	Alai-Western Tian Shan steppe	1.0	399.0	0	356	7955	0.0	10.0	111.0	Middle Asian montane woodlands and steppe	2.0	1.0	34.0	41.311701883	69.2949328195	39.36666666666667	13.433333333333334	6.0	27.9	29.333333333333332	10.566666666666666	0.2	Tashkent	7474	33.999	0.0	0.0	0.0	2247.0	2416.0	2892.0	70.33333333333333	183.33333333333334	3.0	14.0	19.666666666666668	87.0	209.66666666666666		PA	13.672868233
0000d77b14829af80566	168155.756695	18.3	655.6666666666666	8.0	8.0	Asia	0.0	80808.0	Gissaro-Alai open woodlands	8.0	75.0	0	16	2075	10.0	10.0	111.0	Middle Asian montane woodlands and steppe	2.0	1.0	35.666666666666664	38.5600352163	68.7738793527	39.06666666666667	13.066666666666666	8.166666666666668	28.26666666666667	29.03333333333333	15.9	2.8	Dushanbe	2243	68.124	0.0	0.0	0.0	0.0	0.0	0.0	83.0	240.0	0.0	4.0	6.0	139.66666666666666	346.0	PA	PA	17.7634116642
0000f4b2bd28fdb8ef05	137040.791991	15.166666666666666	334.6666666666667	0.0	13.0	Asia	0.0	81309.0	Central Afghan Mountains xeric woodlands	9.0	117.0	0	258	6499	0.0	0.0	0.0		0.0	1.0	37.333333333333336	34.5166902863	69.1832600493	35.86666666666667	15.366666666666665	3.8333333333333335	23.066666666666666	25.666666666666668	9.7	-4.6	Kabul	5877	83.427	0.0	0.0	0.0	3768.0	4730.0	7175.0	96.33333333333333	128.0	1.0	8.333333333333334	9.333333333333334	80.33333333333333	205.0		PA	13.2573626013
00000fc8e3dcc5bb5ac5	288423.822469	24.966666666666665	419.6666666666667	0.0	13.0	Asia	0.0	81307.0	Baluchistan xeric woodlands	7.0	150.0	0	279	7458	0.0	0.0	0.0		0.0	1.0	36.333333333333336	34.0050160919	71.5350028065	43.0	13.566666666666666	14.6	22.0	34.233333333333334	23.2	6.0	Peshawar	6942	112.213	0.0	0.0	0.0	1415.0	1636.0	2170.0	63.0	96.33333333333333	6.666666666666667	45.0	131.66666666666666	79.33333333333333	160.0		PA	27.0215269741
000099aa8a01ad86d6f1	10669.1369268	23.766666666666666	1016.3333333333334	0.0	5.0	Asia	0.0	40502.0	Western Himalayan subalpine conifer forests	2.0	74.0	0	273	8812	0.0	4.0	68.0	Western Himalayan temperate forests	1.0	2.0	37.666666666666664	33.5999762156	73.0400272206	42.43333333333333	14.3	13.7	19.0	32.43333333333333	30.666666666666668	4.9	Rawalpindi	8291	7.664	0.0	0.0	0.0	2015.0	2324.0	3067.0	100.33333333333333	152.66666666666666	12.333333333333334	69.33333333333333	475.6666666666667	289.6666666666667	639.0		IM	1.02769472044
00004ea01fc6a523c86c	10669.1369268	23.8	1035.0	0.0	5.0	Asia	0.0	40502.0	Western Himalayan subalpine conifer forests	2.0	74.0	0	278	8812	0.0	4.0	68.0	Western Himalayan temperate forests	1.0	2.0	38.0	33.6999959503	73.1666344797	42.266666666666666	14.3	13.933333333333334	19.166666666666664	32.33333333333333	30.5	5.033333333333333	Islamabad	8291	7.664	0.0	0.0	0.0	851.0	988.0	1320.0	94.66666666666667	165.0	13.333333333333334	72.66666666666667	470.6666666666667	280.3333333333333	622.0		IM	1.02769472044
00001f1333b4b68c3a8f	262642.652063	27.26666666666667	745.6666666666666	1.0	1.0	Asia	0.0	40166.0	Upper Gangetic Plains moist deciduous forests	66.0	268.0	0	70	9053	0.0	0.0	0.0		0.0	1.0	38.0	28.6000230092	77.1999800201	42.86666666666667	12.866666666666665	17.966666666666665	20.866666666666667	35.03333333333333	31.633333333333333	9.433333333333334	New Delhi	8612	24.678	0.0	0.0	0.0	0.0	0.0	0.0	134.66666666666666	35.0	2.6666666666666665	22.333333333333332	271.6666666666667	248.0	600.0	IM	IM	23.8953596758
0000bdb44636e60cbfd6	262642.652063	27.23333333333333	829.3333333333334	0.0	1.0	Asia	0.0	40166.0	Upper Gangetic Plains moist deciduous forests	66.0	268.0	0	169	9053	0.0	0.0	0.0		0.0	1.0	38.333333333333336	28.6699928986	77.2300040272	42.83333333333333	12.9	17.966666666666665	20.866666666666667	35.03333333333333	31.633333333333333	9.533333333333333	Delhi	8612	24.678	0.0	0.0	0.0	17015.0	18669.0	22498.0	137.0	38.333333333333336	3.0	25.0	300.0	289.6666666666667	670.0		IM	23.8953596758
000078b2b7df92aecfe2	468012.718029	26.166666666666668	699.6666666666666	0.0	13.0	Asia	0.0	41303.0	Northwestern thorn scrub forests	3.0	104.0	0	525	4903	0.0	0.0	0.0		0.0	1.0	37.0	31.5599715363	74.3500247792	43.06666666666667	13.266666666666666	15.966666666666665	21.266666666666666	34.266666666666666	32.233333333333334	7.433333333333333	Lahore	8307	108.991	0.0	0.0	0.0	7092.0	8107.0	10512.0	114.33333333333333	59.333333333333336	2.6666666666666665	29.0	278.0	219.33333333333334	501.3333333333333		IM	43.0146337318
0000d9e34e6cb8bd5265	468012.718029	26.03333333333333	663.0	0.0	13.0	Asia	0.0	41303.0	Northwestern thorn scrub forests	3.0	104.0	0	524	4903	0.0	0.0	0.0		0.0	1.0	37.0	32.1604258413	74.1850219308	43.53333333333333	13.433333333333334	15.9	21.266666666666666	34.266666666666666	32.1	7.466666666666667	Gujranwala	8307	108.991	0.0	0.0	0.0	1643.0	1898.0	2513.0	109.33333333333333	75.66666666666667	3.0	25.666666666666668	238.66666666666666	199.66666666666666	454.0		IM	43.0146337318
0000bb02151a9ba04aa0	468012.718029	26.26666666666667	389.0	0.0	13.0	Asia	0.0	41303.0	Northwestern thorn scrub forests	3.0	104.0	0	388	4903	0.0	0.0	0.0		0.0	1.0	37.333333333333336	31.4099806915	73.1099971099	43.43333333333333	13.866666666666665	15.733333333333334	21.466666666666665	34.86666666666667	33.03333333333333	6.666666666666667	Faisalabad	8307	108.991	0.0	0.0	0.0	2833.0	3260.0	4283.0	104.0	39.0	2.3333333333333335	19.666666666666668	202.33333333333334	112.66666666666667	258.3333333333333		IM	43.0146337318
00005145afd36b61c243	468012.718029	27.96666666666667	168.0	0.0	13.0	Asia	0.0	41303.0	Northwestern thorn scrub forests	3.0	104.0	0	391	4903	0.0	0.0	0.0		0.0	1.0	38.333333333333336	30.1999770294	71.4550076893	44.9	14.4	16.933333333333334	22.8	36.8	35.66666666666667	7.7333333333333325	Multan	8307	108.991	0.0	0.0	0.0	1650.0	1906.0	2523.0	83.66666666666667	24.333333333333332	1.3333333333333333	10.0	78.0	44.0	95.66666666666667		IM	43.0146337318
0000eada84176b018407	468012.718029	29.9	137.66666666666666	0.0	13.0	Asia	0.0	41303.0	Northwestern thorn scrub forests	3.0	104.0	0	392	4903	0.0	0.0	0.0		0.0	1.0	44.0	25.3799869985	68.3749889718	43.66666666666667	13.733333333333334	21.866666666666667	24.366666666666667	35.36666666666667	33.8	12.7	Hyderabad	8307	108.991	0.0	0.0	0.0	1581.0	1827.0	2420.0	126.0	7.666666666666667	1.3333333333333333	5.333333333333333	61.0	48.666666666666664	104.33333333333333		IM	43.0146337318
00005165492896af0d9b	261971.371844	29.23333333333333	828.0	0.0	2.0	Asia	0.0	40206.0	Khathiar-Gir dry deciduous forests	6.0	96.0	0	174	9237	0.0	0.0	0.0		0.0	1.0	47.333333333333336	23.0300529164	72.5800036203	43.2	14.033333333333335	23.833333333333336	29.26666666666667	34.46666666666667	29.96666666666667	13.9	Ahmedabad	8856	27.922	0.0	0.0	0.0	5726.0	6320.0	7735.0	152.33333333333334	5.0	0.0	3.6666666666666665	78.0	325.6666666666667	717.0		IM	23.3501460918
00001e15aa067572d066	261971.371844	26.73333333333333	1118.0	0.0	2.0	Asia	0.0	40206.0	Khathiar-Gir dry deciduous forests	6.0	96.0	0	168	9237	0.0	0.0	0.0		0.0	1.0	45.0	22.7150592234	75.8650227447	42.53333333333333	13.766666666666666	21.5	27.23333333333333	32.96666666666667	26.9	12.233333333333333	Indore	8856	27.922	0.0	0.0	0.0	2176.0	2421.0	3005.0	140.66666666666666	29.333333333333332	1.0	8.0	91.66666666666667	377.0	950.0		IM	23.3501460918
00005d0ee802c519f573	261971.371844	27.4	624.3333333333334	0.0	2.0	Asia	0.0	40206.0	Khathiar-Gir dry deciduous forests	6.0	96.0	0	172	9237	0.0	0.0	0.0		0.0	1.0	41.666666666666664	26.9211332387	75.8099873443	43.0	13.7	19.166666666666664	23.0	34.36666666666667	30.5	10.5	Jaipur	8856	27.922	0.0	0.0	0.0	3136.0	3482.0	4298.0	143.0	27.0	3.0	16.333333333333332	155.33333333333334	240.33333333333334	511.3333333333333		IM	23.3501460918
0000d23e724963947b63	262642.652063	27.43333333333333	1155.0	0.0	1.0	Asia	0.0	40166.0	Upper Gangetic Plains moist deciduous forests	66.0	268.0	0	161	9053	0.0	0.0	0.0		0.0	1.0	38.333333333333336	26.8550390818	80.9149987375	42.86666666666667	12.7	19.033333333333335	28.133333333333333	34.53333333333333	30.666666666666668	10.366666666666667	Lucknow	8612	24.678	0.0	0.0	0.0	2877.0	3191.0	3944.0	124.33333333333333	57.333333333333336	2.6666666666666665	25.333333333333332	199.33333333333334	349.3333333333333	881.3333333333334		IM	23.8953596758
0000d25e93554106a358	262642.652063	27.53333333333333	919.0	0.0	1.0	Asia	0.0	40166.0	Upper Gangetic Plains moist deciduous forests	66.0	268.0	0	173	9053	0.0	0.0	0.0		0.0	1.0	38.0	26.4599985952	80.3199962961	43.4	12.8	18.8	29.93333333333333	34.96666666666667	30.76666666666667	10.066666666666666	Kanpur	8612	24.678	0.0	0.0	0.0	3369.0	3731.0	4601.0	124.0	56.0	2.6666666666666665	20.333333333333332	139.66666666666666	294.6666666666667	687.0		IM	23.8953596758
0000289644a1b37bd91f	30001.5711043	14.5	1832.6666666666667	4.0	4.0	Asia	0.0	40401.0	Eastern Himalayan broadleaf forests	1.0	73.0	0	22	4800	4.0	4.0	67.0	Eastern Himalayan broadleaf and conifer forests	2.0	3.0	46.0	27.4729858592	89.639014037	23.8	10.933333333333334	8.2	9.0	19.666666666666664	19.633333333333333	0.4333333333333333	Thimphu	8870	81.016	1.10541054406	0.0	0.0	0.0	0.0	0.0	96.66666666666667	37.0	3.0	28.0	1085.0	450.0	1116.6666666666667	IM	IM	2.73708670496
0000cc7a6571870a8391	30001.5711043	20.133333333333333	1618.6666666666667	0.0	4.0	Asia	0.0	40401.0	Eastern Himalayan broadleaf forests	1.0	73.0	0	455	4800	0.0	4.0	67.0	Eastern Himalayan broadleaf and conifer forests	2.0	3.0	47.333333333333336	27.7166919139	85.3166422108	30.3	12.033333333333333	13.2	14.133333333333335	25.266666666666666	25.266666666666666	5.066666666666666	Kathmandu	8870	81.016	1.10541054406	0.0	0.0	1029.0	1284.0	1907.0	102.33333333333333	58.0	7.0	42.0	1028.0	423.0	1028.0		IM	2.73708670496
0000aeb87595003bb0f4	253508.551148	27.666666666666668	1155.6666666666667	0.0	1.0	Asia	0.0	40120.0	Lower Gangetic Plains moist deciduous forests	20.0	67.0	0	163	9344	0.0	0.0	0.0		0.0	1.0	37.666666666666664	25.6249591258	85.1300386138	40.266666666666666	10.5	20.4	26.5	32.733333333333334	30.8	12.633333333333333	Patna	8989	47.61	4.35758011466	0.0	0.0	2325.0	2587.0	3207.0	116.33333333333333	29.0	2.6666666666666665	24.333333333333332	482.6666666666667	310.3333333333333	829.0		IM	22.6148787681
00000340f06f30a3e643	253508.551148	27.56666666666667	1577.0	0.0	1.0	Asia	0.0	40120.0	Lower Gangetic Plains moist deciduous forests	20.0	67.0	0	421	9344	0.0	0.0	0.0		0.0	1.0	44.333333333333336	24.3749837433	88.6050203033	37.43333333333333	10.966666666666667	21.466666666666665	21.733333333333334	30.866666666666667	30.53333333333333	12.933333333333334	Rajshahi	8989	47.61	4.35758011466	0.0	0.0	887.0	1037.0	1396.0	93.33333333333333	28.0	2.6666666666666665	27.666666666666668	707.0	339.6666666666667	902.3333333333334		IM	22.6148787681
0000dc74ac14eb29d4d6	14524.7369974	27.93333333333333	1907.0	0.0	1.0	Asia	0.0	40162.0	Sundarbans freshwater swamp forests	62.0	54.0	0	420	9541	0.0	0.0	0.0		0.0	1.0	42.666666666666664	22.8399869985	89.5600007721	36.266666666666666	9.6	22.3	22.3	30.96666666666667	30.333333333333332	14.1	Khulna	9242	8.147	0.0	0.0	0.0	1699.0	1979.0	2640.0	88.0	36.333333333333336	5.0	36.333333333333336	716.3333333333334	409.6666666666667	1081.0		IM	1.27681673313
0000dfa69d16c7fc5901	253508.551148	28.166666666666668	1857.6666666666667	0.0	1.0	Asia	0.0	40120.0	Lower Gangetic Plains moist deciduous forests	20.0	67.0	0	167	9344	0.0	0.0	0.0		0.0	1.0	42.666666666666664	22.4949692983	88.3246756581	37.6	9.833333333333332	22.5	22.5	31.8	30.26666666666667	14.733333333333334	Kolkata	8989	47.61	4.35758011466	0.0	0.0	15577.0	17039.0	20560.0	94.66666666666667	43.0	7.0	43.0	461.6666666666667	402.6666666666667	1107.3333333333333		IM	22.6148787681
00008cd94c8b625a54f3	2265.371387	30.1	1318.0	0.0	14.0	Asia	0.0	41401.0	Goadavari-Krishna mangroves	1.0	119.0	0	164	10067	0.0	0.0	0.0		0.0	1.0	48.666666666666664	13.0899878122	80.2799987375	40.03333333333333	9.5	26.26666666666667	29.23333333333333	33.83333333333333	28.23333333333333	20.766666666666666	Chennai	9817	4.064	0.0	0.0	0.0	7559.0	8309.0	10129.0	96.66666666666667	176.66666666666666	1.6666666666666667	11.0	236.0	365.0	734.6666666666666		IM	0.189476146736
000002172f73ebdeba47	12500.1278564	28.6	2784.3333333333335	1.0	1.0	Asia	0.0	40154.0	Sri Lanka lowland rain forests	54.0	70.0	0	85	10862	1.0	1.0	21.0	Sri Lankan moist forest	1.0	1.0	66.66666666666667	6.90000388481	79.9499930409	33.5	6.9	27.73333333333333	28.2	29.4	28.2	23.233333333333334	Sri Jawewardenepura Kotte	10702	9.504	0.0	0.0	0.0	0.0	0.0	0.0	52.333333333333336	529.6666666666666	74.0	308.3333333333333	788.0	476.3333333333333	1135.0	IM	IM	1.02250223567
0000b73b9d65ffbc4c22	12500.1278564	28.6	2445.0	1.0	1.0	Asia	0.0	40154.0	Sri Lanka lowland rain forests	54.0	70.0	0	86	10862	1.0	1.0	21.0	Sri Lankan moist forest	1.0	1.0	65.66666666666667	6.93196575818	79.8577506093	33.3	6.566666666666667	27.633333333333333	28.166666666666668	29.4	28.23333333333333	23.333333333333336	Colombo	10702	9.504	0.0	0.0	0.0	0.0	0.0	0.0	55.666666666666664	480.3333333333333	68.66666666666667	271.3333333333333	713.6666666666666	445.0	994.6666666666666	IM	IM	1.02250223567
0000d9a00ff387509c77	2.77332560507			1.0	1.0	Asia	0.0	40125.0	Maldives-Lakshadweep-Chagos Archipelago tropical moist forests	25.0	70.0	0	93	11308	0.0	0.0	0.0		0.0	1.0		4.16670818981	73.499947468								Male	11095	0.055	0.0	0.0	0.0	0.0	0.0	0.0								IM	IM	2.25889473627E-4
0000bc8a0412e9012718	81925.442814	25.93333333333333	947.6666666666666	0.0	2.0	Asia	0.0	40209.0	South Deccan Plateau dry deciduous forests	9.0	384.0	0	175	3834	0.0	0.0	0.0		0.0	1.0	55.0	12.9699951365	77.5600097238	36.3	11.033333333333333	23.3	24.766666666666666	29.06666666666667	25.366666666666667	16.5	Bangalore	9830	18.075	0.0	0.0	0.0	7229.0	7967.0	9719.0	87.0	79.0	1.0	14.333333333333334	161.33333333333334	229.66666666666666	510.3333333333333		IM	6.79462131116
00000324fa006d1725db	169457.96539	26.9	868.6666666666666	0.0	2.0	Asia	0.0	40207.0	Narmada Valley dry deciduous forests	7.0	337.0	0	171	9454	0.0	0.0	0.0		0.0	1.0	53.0	18.530017516	73.8500036203	39.233333333333334	13.3	23.833333333333336	25.73333333333333	30.633333333333333	26.1	14.266666666666666	Pune	9127	37.996	0.0	0.0	0.0	5010.0	5543.0	6797.0	112.0	38.666666666666664	0.0	2.6666666666666665	158.66666666666666	251.0	572.0		IM	14.9063863513
00007124c98c320d968c	239408.95004	28.46666666666667	865.6666666666666	0.0	2.0	Asia	0.0	40201.0	Central Deccan Plateau dry deciduous forests	1.0	78.0	0	170	9708	0.0	0.0	0.0		0.0	1.0	44.666666666666664	17.3999831329	78.4799535715	41.86666666666667	11.533333333333333	24.033333333333335	24.733333333333334	33.46666666666667	27.93333333333333	16.266666666666666	Hyderabad	9423	32.159	0.0	0.0	0.0	6761.0	7446.0	9092.0	101.66666666666667	37.0	3.6666666666666665	16.0	169.0	226.0	554.3333333333334		IM	20.5287997042
000060ec8f5e9f251699	239408.95004	28.866666666666667	1206.0	0.0	2.0	Asia	0.0	40201.0	Central Deccan Plateau dry deciduous forests	1.0	78.0	0	162	9708	0.0	0.0	0.0		0.0	1.0	41.0	21.1699597361	79.0899938547	45.1	12.8	23.233333333333334	23.6	35.36666666666667	28.666666666666668	14.366666666666665	Nagpur	9423	32.159	0.0	0.0	0.0	2611.0	2895.0	3583.0	126.33333333333333	36.333333333333336	5.666666666666667	34.0	167.66666666666666	384.3333333333333	924.0		IM	20.5287997042
00001a2ff91ce723feb0	261971.371844	29.133333333333333	1344.3333333333333	0.0	2.0	Asia	0.0	40206.0	Khathiar-Gir dry deciduous forests	6.0	96.0	0	165	9237	0.0	0.0	0.0		0.0	1.0	52.0	21.1999837433	72.8400394276	39.4	11.833333333333332	25.5	26.833333333333332	32.53333333333333	29.23333333333333	16.7	Surat	8856	27.922	0.0	0.0	0.0	4174.0	4639.0	5703.0	154.66666666666666	1.3333333333333333	0.0	1.0	175.0	568.3333333333334	1119.3333333333333		IM	23.3501460918
0000d7d583f9db8c1ee1	4385.69934417	28.53333333333333	2876.0	0.0	1.0	Asia	0.0	40124.0	Malabar Coast moist forests	24.0	71.0	0	166	7862	0.0	0.0	0.0		0.0	1.0	53.333333333333336	19.0169903757	72.8569892974	34.86666666666667	7.466666666666667	26.4	26.73333333333333	30.666666666666668	28.76666666666667	21.0	Mumbai	9555	6.149	0.0	0.0	0.0	20072.0	21946.0	26385.0	148.0	2.6666666666666665	0.0	1.0	487.3333333333333	1081.0	2412.6666666666665		IM	0.376912386195
0000d8ab88150a62a1a1	25454.4598495	28.6	548.0	0.0	13.0	Africa	0.0	31307.0	Hobyo grasslands and shrublands	7.0	105.0	0	398	10984	0.0	0.0	0.0		0.0	2.0	68.33333333333333	2.06668133433	45.3666776111	34.43333333333333	7.1	27.56666666666667	28.833333333333332	30.03333333333333	29.2	24.133333333333333	Mogadishu	10824	13.968	0.0	0.0	0.0	1500.0	1794.0	2529.0	79.66666666666667	118.33333333333333	0.6666666666666666	6.666666666666667	181.0	114.66666666666667	262.3333333333333		AT	2.07363686291
00001c9d628010a75cd5	1772219.71616	28.166666666666668	156.66666666666666	0.0	13.0	Asia	0.0	81303.0	Arabian Desert and East Sahero-Arabian xeric shrublands	3.0	24.0	0	397	8809	0.0	0.0	0.0		0.0	1.0	41.0	24.6408331492	46.7727416573	45.66666666666667	14.4	18.133333333333333	36.6	36.6	26.666666666666668	10.9	Riyadh	8288	170.519	0.0	0.0	0.0	4856.0	5405.0	6275.0	108.33333333333333	54.333333333333336	0.0	0.0	0.0	45.666666666666664	95.66666666666667		PA	158.541217521
0000d5fa9b30b1f54457	6280.1991399	29.4	96.66666666666667	0.0	13.0	Asia	0.0011694	81323.0	Persian Gulf desert and semi-desert	23.0	89.0	0	116	8355	0.0	0.0	0.0		0.0	1.0	37.666666666666664	25.2865560089	51.5329678943	43.63333333333333	10.9	20.733333333333334	37.1	37.1	22.333333333333336	15.133333333333335	Doha	9089	10.974	0.0	0.0	0.0	0.0	0.0	0.0	109.33333333333333	55.666666666666664	0.0	0.0	0.0	28.0	63.333333333333336		PA	0.563124220414
000004069ac2bd8d7007	569.003249076			13.0	13.0	Asia	0.0	81323.0	Persian Gulf desert and semi-desert	23.0	89.0	0	73	9424	0.0	0.0	0.0		0.0	1.0		26.2361362905	50.5830517159								Manama	9083	1.206	0.0	0.0	0.0	0.0	0.0	0.0								PA	PA	0.0513183673374
00004463f633f4affea6	60991.731294	28.4	90.66666666666667	0.0	13.0	Asia	0.0	81323.0	Persian Gulf desert and semi-desert	23.0	89.0	0	178	9067	0.0	0.0	0.0		0.0	1.0	34.0	26.4281917511	50.0996703683	41.86666666666667	9.566666666666666	19.3	35.16666666666667	36.56666666666667	21.1	13.833333333333334	Ad Damman	8626	28.348	0.0	0.0	0.0	903.0	1019.0	1212.0	111.0	54.666666666666664	0.0	0.0	0.0	27.0	60.0		PA	5.58004674124
00009b5ad8eef322e571	90.639450686	29.133333333333333	92.66666666666667	0.0	13.0	Asia	0.12489763	31306.0	Gulf of Oman desert and semi-desert	6.0	153.0	0	118	9496	0.0	0.0	0.0		0.0	1.0	43.666666666666664	24.4666835724	54.3665933826	42.7	12.4	21.4	33.93333333333333	35.8	23.666666666666664	14.733333333333334	Abu Dhabi	9182	0.487	0.0	0.0	0.0	0.0	0.0	0.0	152.33333333333334	57.0	0.0	0.0	1.0	43.0	76.33333333333333		AT	0.00806528489846
0000643c0d2e61a64452	61196.57791	29.03333333333333	96.33333333333333	0.0	13.0	Asia	0.0	31306.0	Gulf of Oman desert and semi-desert	6.0	153.0	0	396	9417	0.0	0.0	0.0		0.0	1.0	44.0	25.2299961538	55.2799743234	42.53333333333333	12.166666666666668	21.833333333333336	34.13333333333333	35.83333333333333	22.933333333333334	15.333333333333334	Dubai	9076	35.605	0.0	0.0	0.0	1516.0	1709.0	2077.0	127.66666666666667	61.333333333333336	0.0	0.0	0.0	37.0	70.66666666666667		AT	5.40215091407
0000f13ae35ccf26aa1d	61196.57791	30.23333333333333	96.0	13.0	13.0	Asia	0.0	31306.0	Gulf of Oman desert and semi-desert	6.0	153.0	0	72	9417	0.0	0.0	0.0		0.0	1.0	35.0	23.6133248077	58.5933121326	40.5	7.166666666666667	24.233333333333334	35.6	35.6	25.633333333333333	20.2	Muscat	9076	35.605	0.0	0.0	0.0	0.0	0.0	0.0	118.66666666666667	60.666666666666664	0.0	2.0	2.0	31.0	68.0	AT	AT	5.40215091407
0000ba4e46809047b59e	2312.33754766	27.8	159.33333333333334	0.0	14.0	Asia	0.0	41403.0	Indus River Delta-Arabian Sea mangroves	3.0	119.0	0	395	9465	0.0	0.0	0.0		0.0	1.0	43.666666666666664	24.8699922882	66.99000891	35.53333333333333	9.233333333333333	22.266666666666666	27.26666666666667	31.666666666666668	30.2	14.533333333333335	Karachi	9138	4.444	0.0	0.0	0.0	13052.0	14855.0	19095.0	129.66666666666666	18.0	0.0	8.0	75.0	64.66666666666667	115.0		IM	0.206106996677
00001d9d9f2c27d9dece	288423.822469	18.5	231.66666666666666	0.0	13.0	Asia	0.0	81307.0	Baluchistan xeric woodlands	7.0	150.0	0	251	7458	0.0	0.0	0.0		0.0	1.0	39.666666666666664	30.2200016469	67.0249938546	37.36666666666667	14.833333333333334	7.866666666666667	18.533333333333335	29.0	9.633333333333333	0.33333333333333337	Quetta	6942	112.213	0.0	0.0	0.0	836.0	971.0	1298.0	84.0	112.0	0.0	9.666666666666666	29.0	53.333333333333336	132.0		PA	27.0215269741
00001cfc288959e1d824	577747.177383	16.033333333333335	273.0	0.0	13.0	Asia	0.0	81313.0	Central Persian desert basins	13.0	337.0	0	256	8281	0.0	0.0	0.0		0.0	2.0	35.666666666666664	36.2700199575	59.5699967029	36.0	14.5	4.666666666666666	26.23333333333333	26.96666666666667	11.733333333333333	-3.7666666666666666	Mashhad	7904	119.759	0.0	0.0	0.0	2654.0	2929.0	3315.0	81.0	97.66666666666667	1.0	4.666666666666667	7.0	61.666666666666664	143.0		PA	56.0634594552
000016b6e6fe356549de	26285.6181897	18.366666666666667	240.0	13.0	13.0	Asia	0.0	81319.0	Kopet Dag semi-desert	19.0	399.0	0	59	8160	0.0	0.0	0.0		0.0	2.0	31.0	37.9499949331	58.3832991118	40.36666666666667	13.333333333333334	5.6	29.7	31.133333333333333	15.766666666666666	-2.0	Ashgabat	7727	16.65	0.0	0.0	0.0	0.0	0.0	0.0	71.33333333333333	78.33333333333333	2.0	8.0	11.666666666666666	48.0	115.66666666666667	PA	PA	2.70800592549
0000c621e8f2b01b3deb	577747.177383	17.0	287.6666666666667	0.0	13.0	Asia	0.0	81313.0	Central Persian desert basins	13.0	337.0	0	247	8281	0.0	0.0	0.0		0.0	2.0	32.0	35.8003587026	50.9700048409	38.266666666666666	13.433333333333334	4.5	28.5	28.833333333333332	4.766666666666667	-3.033333333333333	Karaj	7904	119.759	0.0	0.0	0.0	1585.0	1802.0	2061.0	75.33333333333333	133.66666666666666	1.6666666666666667	7.666666666666667	9.0	52.333333333333336	135.0		PA	56.0634594552
0000b711611388f452e3	577747.177383	19.133333333333333	244.0	0.0	13.0	Asia	0.0	81313.0	Central Persian desert basins	13.0	337.0	0	257	8281	0.0	0.0	0.0		0.0	2.0	32.0	35.6719427684	51.4243440336	40.63333333333333	13.2	6.866666666666667	31.0	31.333333333333332	7.2333333333333325	-0.1	Tehran	7904	119.759	0.0	0.0	0.0	8221.0	8832.0	9814.0	74.33333333333333	114.66666666666667	1.0	5.666666666666667	6.333333333333333	45.333333333333336	114.66666666666667		PA	56.0634594552
000083473666c5fdb3d2	577747.177383	20.966666666666665	141.66666666666666	0.0	13.0	Asia	0.0	81313.0	Central Persian desert basins	13.0	337.0	0	276	8281	0.0	0.0	0.0		0.0	2.0	33.333333333333336	34.6500154816	50.9500060616	43.16666666666667	14.366666666666665	8.466666666666667	33.266666666666666	33.266666666666666	10.7	0.8	Qom	7904	119.759	0.0	0.0	0.0	1035.0	1137.0	1302.0	79.66666666666667	67.0	0.0	1.6666666666666667	1.6666666666666667	33.0	73.33333333333333		PA	56.0634594552
00001d285531507b75cc	396137.009258	18.733333333333334	356.0	0.0	4.0	Asia	0.0	80446.0	Zagros Mountains forest steppe	46.0	73.0	0	281	8237	0.0	0.0	0.0		0.0	1.0	42.333333333333336	29.629960143	52.5700105375	39.43333333333333	16.466666666666665	8.633333333333333	28.56666666666667	28.93333333333333	8.633333333333333	0.6666666666666667	Shiraz	7845	65.559	0.0	0.0	0.0	1300.0	1410.0	1608.0	104.66666666666667	230.0	0.0	1.0	1.6666666666666667	94.33333333333333	230.0		PA	38.3356842789
00002a38f117519a50d5	396137.009258	18.5	142.0	0.0	4.0	Asia	0.0	80446.0	Zagros Mountains forest steppe	46.0	73.0	0	280	8237	0.0	0.0	0.0		0.0	1.0	36.333333333333336	32.7000053091	51.7000377999	40.33333333333333	15.433333333333334	6.6	29.6	30.06666666666667	9.0	-1.6333333333333333	Isfahan	7845	65.559	0.0	0.0	0.0	1743.0	1920.0	2185.0	81.0	63.333333333333336	0.0	0.0	0.6666666666666666	27.0	67.0		PA	38.3356842789
00000b12fdb642bd5a90	344799.924004	27.73333333333333	281.3333333333333	0.0	13.0	Asia	0.0	81328.0	South Iran Nubo-Sindian desert and semi-desert	28.0	102.0	0	179	4905	0.0	0.0	0.0		0.0	1.0	39.666666666666664	31.2799886261	48.7200129789	48.7	15.866666666666665	16.1	38.3	38.3	18.033333333333335	9.333333333333332	Ahvaz	8309	94.571	0.0	0.0	0.0	1056.0	1158.0	1326.0	111.33333333333333	167.0	0.0	0.0	0.0	79.33333333333333	193.33333333333334		PA	31.5657774278
0000be98bc2a94b226b9	344799.924004	27.06666666666667	189.0	0.0	13.0	Asia	0.0	81328.0	South Iran Nubo-Sindian desert and semi-desert	28.0	102.0	0	180	4905	0.0	0.0	0.0		0.0	1.0	37.666666666666664	30.5135237824	47.8135566801	44.63333333333333	13.633333333333335	16.066666666666666	36.46666666666667	36.46666666666667	18.166666666666664	9.166666666666668	Basra	8309	94.571	0.0	0.0	0.0	923.0	1024.0	1270.0	111.66666666666667	107.66666666666667	0.0	0.0	0.0	56.333333333333336	125.0		PA	31.5657774278
00002a122ef614cf0916	60991.731294	27.866666666666667	132.66666666666666	0.0	13.0	Asia	0.0	81323.0	Persian Gulf desert and semi-desert	23.0	89.0	0	181	9067	0.0	0.0	0.0		0.0	1.0	33.333333333333336	29.36971763	47.9783011462	45.7	11.966666666666667	16.4	38.03333333333333	38.03333333333333	17.633333333333333	10.566666666666666	Kuwait	8626	28.348	0.0	0.0	0.0	2305.0	2592.0	2956.0	110.0	73.0	0.0	0.0	0.0	39.666666666666664	88.0		PA	5.58004674124
00002af2500cc3f2ef71	396137.009258	16.366666666666667	466.0	0.0	4.0	Asia	0.0	80446.0	Zagros Mountains forest steppe	46.0	73.0	0	248	8237	0.0	0.0	0.0		0.0	1.0	39.333333333333336	34.3800061229	47.0600109444	39.03333333333333	15.966666666666665	5.533333333333333	27.133333333333333	27.133333333333333	6.5	-1.0	Kermanshah	7845	65.559	0.0	0.0	0.0	837.0	907.0	1041.0	82.33333333333333	210.0	0.0	0.0	0.0	85.0	213.33333333333334		PA	38.3356842789
00001e3dd5ea59439827	132288.37756	23.1	504.3333333333333	0.0	8.0	Asia	0.0	80812.0	Middle East steppe	12.0	85.0	0	274	2749	0.0	0.0	0.0		0.0	2.0	34.0	36.1790435985	44.0086209704	45.46666666666667	14.166666666666666	10.933333333333334	35.4	35.4	11.233333333333333	4.4	Irbil	2211	55.94	0.0	0.0	0.0	1009.0	1158.0	1450.0	90.33333333333333	271.0	0.0	0.0	0.0	104.33333333333333	271.0		PA	13.0959424361
0000923bd267bd2529cb	132288.37756	22.7	420.0	0.0	8.0	Asia	0.0	80812.0	Middle East steppe	12.0	85.0	0	277	2749	0.0	0.0	0.0		0.0	2.0	38.0	36.3450024608	43.145004434	46.233333333333334	16.333333333333336	10.966666666666667	34.66666666666667	34.66666666666667	14.633333333333335	3.7333333333333334	Mosul	2211	55.94	0.0	0.0	0.0	1447.0	1677.0	2097.0	86.0	190.33333333333334	0.0	0.0	0.0	85.33333333333333	212.66666666666666		PA	13.0959424361
0000745adcdba8c88a26	168299.068449	14.266666666666666	333.0	0.0	8.0	Asia	0.0	80805.0	Eastern Anatolian montane steppe	5.0	88.0	0	252	8052	0.0	0.0	0.0		0.0	1.0	32.0	38.0862915233	46.3012458891	34.83333333333333	12.266666666666667	2.466666666666667	26.0	26.0	12.433333333333334	-2.666666666666667	Tabriz	7619	45.735	0.0	0.0	0.0	1484.0	1611.0	1834.0	58.666666666666664	85.0	3.3333333333333335	20.333333333333332	22.333333333333332	57.0	153.66666666666666		PA	17.4663267977
0000696c32c9ecdf1913	64089.4029043	17.533333333333335	281.6666666666667	0.0	13.0	Asia	0.0	81305.0	Azerbaijan shrub desert and steppe	5.0	108.0	0	355	8047	0.0	0.0	0.0		0.0	1.0	22.0	40.3952720327	49.8622171619	33.33333333333333	6.7	7.0	28.0	28.0	14.933333333333334	3.6	Baku	7614	19.02	0.0	0.0	0.0	1931.0	2006.0	2187.0	40.666666666666664	73.66666666666667	7.333333333333333	32.0	32.0	41.333333333333336	106.0		PA	6.79479662534
00000900710640956a2a	64089.4029043	15.733333333333334	517.3333333333334	0.0	13.0	Asia	0.0	81305.0	Azerbaijan shrub desert and steppe	5.0	108.0	0	310	8047	0.0	0.0	0.0		0.0	1.0	32.0	41.7250099885	44.7907954496	35.63333333333333	11.966666666666667	4.9	4.9	26.96666666666667	21.1	-1.0	Tbilisi	7614	19.02	0.0	0.0	0.0	1108.0	1113.0	1114.0	38.333333333333336	80.66666666666667	25.333333333333332	80.66666666666667	147.66666666666666	83.0	200.0		PA	6.79479662534
0000dedcf353333002d5	170538.22152	16.633333333333333	1469.6666666666667	4.0	4.0	Asia	0.0	80408.0	Caucasus mixed forests	8.0	70.0	0	56	7964	5.0	5.0	78.0	Caucasus-Anatolian-Hyrcanian temperate forests	1.0	1.0	31.0	43.0200213817	41.0200178617	31.3	8.8	8.2	18.066666666666666	25.233333333333334	17.0	3.3	Sukhumi	7501	51.123	0.0	0.0	0.0	0.0	0.0	0.0	16.333333333333332	373.3333333333333	90.0	324.3333333333333	366.3333333333333	160.0	431.6666666666667	PA	PA	18.5165489729
0000e143001e7073512a	65234.669667	16.8	2303.3333333333335	4.0	4.0	Asia	0.0	80422.0	Euxine-Colchic broadleaf forests	22.0	65.0	0	58	8020	5.0	5.0	78.0	Caucasus-Anatolian-Hyrcanian temperate forests	1.0	1.0	33.0	41.6000046988	41.6300064685	29.93333333333333	8.466666666666667	9.433333333333334	14.733333333333334	24.333333333333336	13.633333333333335	4.733333333333333	Batumi	7571	44.918	0.0	0.0	0.0	0.0	0.0	0.0	37.666666666666664	732.0	87.66666666666667	335.0	517.6666666666666	321.6666666666667	862.6666666666666	PA	PA	7.00138817829
0000d02bf494f0cf84d6	168299.068449	14.433333333333334	334.0	0.0	8.0	Asia	0.0	80805.0	Eastern Anatolian montane steppe	5.0	88.0	0	254	8052	0.0	0.0	0.0		0.0	1.0	31.333333333333332	40.1811507355	44.5135513904	36.6	13.1	1.4	26.6	26.73333333333333	16.933333333333334	-4.833333333333334	Yerevan	7619	45.735	0.0	0.0	0.0	1102.0	1102.0	1102.0	42.333333333333336	78.33333333333333	10.333333333333334	38.666666666666664	51.0	54.0	130.0		PA	17.4663267977
00006acb0772d5c873c6	29796.924853	12.9	581.0	0.0	4.0	Europe	0.0	80435.0	Rodope montane mixed forests	35.0	275.0	0	340	2077	0.0	5.0	77.0	European-Mediterranean montane forests	1.0	1.0	31.0	42.6833494253	23.3166540107	31.03333333333333	10.733333333333333	2.4	15.633333333333335	23.066666666666666	17.866666666666667	-3.033333333333333	Sofia	2245	19.691	0.0	0.0	0.0	1212.0	1233.0	1236.0	31.333333333333332	122.33333333333333	31.0	103.66666666666667	158.66666666666666	77.66666666666667	209.66666666666666		PA	3.2514571411
00006ce15fca61ab4b45	12629.384403	13.633333333333335	599.3333333333334	0.0	4.0	Europe	0.0	80412.0	Central European mixed forests	12.0	70.0	0	343	7801	0.0	0.0	0.0		0.0	1.0	30.666666666666668	44.4333718049	26.099946654	33.53333333333333	11.5	1.8	7.2333333333333325	24.966666666666665	21.2	-3.4	Bucharest	7429	8.889	0.0	0.0	0.0	1947.0	1949.0	1949.0	32.0	126.33333333333333	31.666666666666668	111.66666666666667	187.0	86.33333333333333	219.33333333333334		PA	1.43783949771
0000b8914bace602fc3e	699411.339777	12.666666666666668	526.6666666666666	4.0	4.0	Europe	0.0	80412.0	Central European mixed forests	12.0	70.0	0	37	7115	0.0	0.0	0.0		0.0	1.0	27.333333333333332	47.0050236197	28.8577111397	30.7	9.533333333333333	1.1333333333333333	13.066666666666666	23.933333333333334	20.733333333333334	-3.4333333333333336	Chisinau	6603	146.982	0.0	0.0	0.0	0.0	0.0	0.0	27.666666666666668	112.66666666666667	30.333333333333332	104.0	167.33333333333334	71.66666666666667	186.0	PA	PA	90.7351175607
0000924b631c13c93dc8	656913.138855	10.933333333333334	637.0	0.0	4.0	Europe	0.0	80419.0	East European forest steppe	19.0	71.0	0	347	7065	0.0	0.0	0.0		0.0	1.0	25.666666666666668	50.433367329	30.5166279691	29.56666666666667	9.1	-0.7666666666666667	12.866666666666665	22.566666666666666	20.633333333333333	-4.933333333333334	Kiev	6553	97.258	0.0	0.0	0.0	2748.0	2770.0	2772.0	20.333333333333332	153.0	37.333333333333336	128.33333333333334	197.33333333333334	75.66666666666667	203.66666666666666		PA	88.2972860297
00008478112a859b841b	996842.699973	12.033333333333333	532.0	0.0	8.0	Europe	0.0	80814.0	Pontic steppe	14.0	96.0	0	386	7233	0.0	0.0	0.0		0.0	1.0	24.333333333333332	48.4799723501	35.0000235583	31.93333333333333	9.133333333333333	-0.4333333333333333	14.0	24.966666666666665	21.233333333333334	-4.833333333333334	Dnipro	6740	162.217	0.0	0.0	0.0	1045.0	1042.0	1042.0	21.333333333333332	132.33333333333334	30.0	104.66666666666667	149.66666666666666	67.33333333333333	166.66666666666666		PA	121.522140163
000072ef1100af1e8e67	996842.699973	12.666666666666668	597.3333333333334	0.0	8.0	Europe	0.0	80814.0	Pontic steppe	14.0	96.0	0	387	7233	0.0	0.0	0.0		0.0	1.0	24.666666666666668	47.2346478466	39.7126558012	33.233333333333334	9.6	-0.4333333333333333	13.133333333333335	25.8	16.2	-4.9	Rostov	6740	162.217	0.0	0.0	0.0	1047.0	1044.0	1044.0	23.333333333333332	168.33333333333334	35.333333333333336	116.66666666666667	162.0	71.66666666666667	185.0		PA	121.522140163
0000b774f10795d6a843	656913.138855	10.233333333333333	552.0	0.0	4.0	Europe	0.0	80419.0	East European forest steppe	19.0	71.0	0	334	7065	0.0	0.0	0.0		0.0	1.0	24.0	49.9999829296	36.250024779	29.666666666666668	8.9	-2.566666666666667	3.8333333333333335	23.0	20.966666666666665	-6.9	Kharkiv	6553	97.258	0.0	0.0	0.0	1457.0	1456.0	1455.0	20.0	129.0	31.666666666666668	112.0	158.0	65.66666666666667	176.33333333333334		PA	88.2972860297
00008824f675b8a38715	586069.735973	8.133333333333333	633.6666666666666	0.0	4.0	Europe	0.0	80436.0	Sarmatic mixed forests	36.0	76.0	0	335	6659	0.0	0.0	0.0		0.0	1.0	21.333333333333332	56.3330072216	44.0000943591	28.333333333333332	8.3	-5.1	2.066666666666667	21.5	11.033333333333333	-9.466666666666667	Nizhny Novgorod	6076	124.134	0.0	0.0	0.0	1269.0	1263.0	1262.0	27.666666666666668	130.66666666666666	28.666666666666668	101.0	179.33333333333334	78.33333333333333	213.0		PA	84.8694228237
0000090491b7c3f2b753	656913.138855	7.566666666666667	580.3333333333334	0.0	4.0	Europe	0.0	80419.0	East European forest steppe	19.0	71.0	0	337	7065	0.0	0.0	0.0		0.0	1.0	22.0	55.749942036	49.126344766	29.166666666666668	9.266666666666667	-6.866666666666667	3.4	21.533333333333335	18.3	-12.066666666666666	Kazan	6553	97.258	0.0	0.0	0.0	1119.0	1122.0	1122.0	26.0	121.33333333333333	25.666666666666668	95.66666666666667	182.66666666666666	67.66666666666667	184.33333333333334		PA	88.2972860297
0000b6fe3b3fd7c36a4f	656913.138855	8.233333333333333	564.6666666666666	0.0	4.0	Europe	0.0	80419.0	East European forest steppe	19.0	71.0	0	336	7065	0.0	0.0	0.0		0.0	1.0	20.333333333333332	53.1950075471	50.1512951241	30.03333333333333	8.8	-7.166666666666667	9.066666666666666	23.166666666666664	14.766666666666666	-12.133333333333333	Samara	6553	97.258	0.0	0.0	0.0	1126.0	1120.0	1119.0	20.333333333333332	143.66666666666666	29.333333333333332	102.0	154.33333333333334	61.666666666666664	167.33333333333334		PA	88.2972860297
00008a6b8b636ef7eaca	807556.797517	5.633333333333334	329.3333333333333	8.0	8.0	Asia	0.0	80810.0	Kazakh steppe	10.0	104.0	0	38	7172	0.0	0.0	0.0		0.0	1.0	20.333333333333332	51.1811253043	71.4277742095	30.133333333333333	10.3	-11.7	-10.566666666666666	22.133333333333333	20.866666666666667	-18.6	Astana	6660	101.343	0.0	0.0	0.0	0.0	0.0	0.0	39.666666666666664	56.666666666666664	12.666666666666666	50.333333333333336	118.33333333333333	56.0	124.0	PA	PA	105.189851573
000091e3da7567a4a08e	422308.205754	4.6	493.0	0.0	8.0	Asia	0.0	80809.0	Kazakh forest steppe	9.0	267.0	0	309	7035	0.0	0.0	0.0		0.0	1.0	23.333333333333332	55.0299601431	82.960041869	29.1	11.333333333333332	-11.8	-9.8	20.333333333333336	20.333333333333336	-18.766666666666666	Novosibirsk	6523	90.163	0.0	0.0	0.0	1376.0	1367.0	1366.0	42.0	76.33333333333333	18.666666666666668	69.66666666666667	195.66666666666666	76.33333333333333	195.66666666666666		PA	58.027838188
0000440e95c292530375	807556.797517	4.966666666666667	424.3333333333333	0.0	8.0	Asia	0.0	80810.0	Kazakh steppe	10.0	104.0	0	305	7172	0.0	0.0	0.0		0.0	1.0	20.333333333333332	54.9899884228	73.3999535715	29.0	9.9	-12.1	-3.7666666666666666	21.133333333333333	21.133333333333333	-18.466666666666665	Omsk	6660	101.343	0.0	0.0	0.0	1129.0	1125.0	1125.0	38.333333333333336	71.66666666666667	15.666666666666666	60.0	165.66666666666666	59.333333333333336	165.66666666666666		PA	105.189851573
0000b7e677c990f7ed5a	1680244.73883	6.033333333333333	539.3333333333334	0.0	6.0	Asia	0.0	80611.0	West Siberian taiga	11.0	77.0	0	308	5148	0.0	0.0	0.0		0.0	3.0	21.666666666666668	56.8500299267	60.5999596749	27.6	9.2	-8.666666666666668	-6.433333333333333	20.133333333333333	20.133333333333333	-13.8	Yekaterinburg	4591	96.674	0.0	0.0	0.0	1319.0	1323.0	1324.0	45.666666666666664	79.33333333333333	17.0	67.33333333333333	224.0	82.0	224.0		PA	281.934797655
00008372a191080b8fe9	422308.205754	5.933333333333334	490.3333333333333	0.0	8.0	Asia	0.0	80809.0	Kazakh forest steppe	9.0	267.0	0	304	7035	0.0	0.0	0.0		0.0	1.0	22.666666666666668	55.1549912711	61.438668171	28.633333333333333	10.233333333333333	-9.8	-7.933333333333333	20.966666666666665	20.966666666666665	-15.4	Chelyabinsk	6523	90.163	0.0	0.0	0.0	1088.0	1086.0	1085.0	49.0	71.66666666666667	14.666666666666666	58.0	204.66666666666666	90.33333333333333	204.66666666666666		PA	58.027838188
0000e8067b8d61635146	110375.830816	5.433333333333334	664.3333333333334	0.0	4.0	Europe	0.0	80436.0	Sarmatic mixed forests	36.0	76.0	0	338	6845	0.0	0.0	0.0		0.0	1.0	20.0	57.9999597363	56.2499926339	26.833333333333332	8.4	-9.066666666666666	-1.0666666666666667	19.433333333333334	17.333333333333336	-14.033333333333335	Perm	6297	36.394	0.0	0.0	0.0	1003.0	1007.0	1007.0	28.333333333333332	127.66666666666667	28.333333333333332	99.33333333333333	211.66666666666666	75.33333333333333	218.66666666666666		PA	16.1774183903
00002e03f175f169e5f0	38740.5727254	-2.533333333333333	309.6666666666667	11.0	11.0	Europe	0.0	81101.0	Arctic desert	1.0	47.0	0	17	2480	0.0	0.0	0.0		0.0	3.0	14.666666666666666	78.2166843864	15.5499962958	9.833333333333332	3.5333333333333337	-10.366666666666667	-0.7333333333333333	6.366666666666666	5.4	-13.833333333333334	Longyearbyen	3764	75.766	0.0	0.0	0.0	0.0	0.0	0.0	23.333333333333332	78.0	16.666666666666668	58.333333333333336	92.33333333333333	38.0	99.0	PA	PA	15.7264599817
00008000be958c2cd9ff	119465.255353	8.866666666666667	739.0	4.0	4.0	Europe	0.0	80436.0	Sarmatic mixed forests	36.0	76.0	0	27	6394	0.0	0.0	0.0		0.0	1.0	24.333333333333332	59.9166902864	10.749979206	25.1	7.2666666666666675	-0.8333333333333334	3.2333333333333334	19.1	13.8	-4.333333333333334	Oslo	5753	60.956	0.0	0.0	0.0	858.0	885.0	936.0	24.0	155.66666666666666	39.333333333333336	134.0	210.0	85.66666666666667	240.0	PA	PA	18.2906736527
0000b6c6dbe1d615aaf7	7137.76825308	10.833333333333332	642.0	0.0	4.0	Europe	0.00661677	80405.0	Baltic mixed forests	5.0	75.0	0	375	7093	0.0	0.0	0.0		0.0	1.0	27.333333333333332	55.6785641904	12.5634857473	24.7	6.8	3.1333333333333333	9.4	19.4	12.7	0.16666666666666669	Kobenhavn	6581	10.556	0.0	0.0	0.0	1087.0	1092.0	1096.0	21.333333333333332	161.33333333333334	37.0	124.0	177.66666666666666	76.0	203.0		PA	1.01631710697
000077a3876ee520dba9	119465.255353	9.7	544.3333333333334	0.0	4.0		0.0	80436.0	Sarmatic mixed forests	36.0	76.0	0	351	6394	0.0	0.0	0.0		0.0	1.0	23.0	59.3507599543	18.0973347328	25.73333333333333	6.633333333333333	0.5333333333333333	8.633333333333333	20.0	14.0	-2.6333333333333333	Stockholm	5753	60.956	0.0	0.0	0.0	1285.0	1308.0	1343.0	28.333333333333332	129.33333333333334	28.666666666666668	90.0	162.0	72.33333333333333	182.0		PA	18.2906736527
0000368f7bf70b23cc0b	703.987696115	7.366666666666667	570.3333333333334	4.0	4.0	Europe	0.0	80436.0	Sarmatic mixed forests	36.0	76.0	0	18	2742	0.0	0.0	0.0		0.0	1.0	24.0	60.0969961849	19.9490044719	22.766666666666666	6.7666666666666675	-1.4	10.9	17.533333333333335	10.433333333333334	-5.166666666666666	Mariehamn	2204	3.184	0.0	0.0	0.0	0.0	0.0	0.0	38.333333333333336	130.66666666666666	25.0	85.66666666666667	148.0	81.66666666666667	212.66666666666666	PA	PA	0.114032556718
000028642867044f0abd	2152940.202	8.233333333333333	694.3333333333334	0.0	6.0	Europe	0.0	80608.0	Scandinavian and Russian taiga	8.0	65.0	0	346	4087	0.0	0.0	0.0		0.0	1.0	20.666666666666668	60.175563374	24.9341263415	24.466666666666665	6.333333333333334	-1.5	8.733333333333333	19.2	10.4	-5.3	Helsinki	4329	462.333	0.0	0.0	0.0	1139.0	1169.0	1220.0	33.333333333333336	158.0	33.333333333333336	112.33333333333333	187.33333333333334	95.66666666666667	251.33333333333334		PA	380.334407593
0000be6efece129758e7	586069.735973	8.433333333333334	706.3333333333334	4.0	4.0	Europe	0.0	80436.0	Sarmatic mixed forests	36.0	76.0	0	33	6659	0.0	0.0	0.0		0.0	1.0	22.0	59.4338773795	24.7280407295	24.733333333333334	6.7333333333333325	-1.2666666666666666	3.4	19.166666666666664	10.7	-5.133333333333334	Tallinn	6076	124.134	0.0	0.0	0.0	0.0	0.0	0.0	33.333333333333336	158.66666666666666	33.0	110.0	195.66666666666666	96.0	255.0	PA	PA	84.8694228237
000054d77057ff45ee14	2152940.202	8.233333333333333	652.6666666666666	0.0	6.0	Europe	0.0	80608.0	Scandinavian and Russian taiga	8.0	65.0	0	176	4087	0.0	0.0	0.0		0.0	1.0	22.0	59.9390145051	30.3160200589	26.3	7.3	-2.6	3.6666666666666665	20.033333333333335	13.1	-6.466666666666667	St. Petersburg	4329	462.333	0.0	0.0	0.0	4508.0	4479.0	4476.0	28.0	135.0	33.0	112.33333333333333	193.0	78.33333333333333	219.66666666666666		PA	380.334407593
0000aed01d6a2d398f30	586069.735973	8.366666666666667	706.3333333333334	0.0	4.0	Europe	0.0	80436.0	Sarmatic mixed forests	36.0	76.0	0	350	6659	0.0	0.0	0.0		0.0	1.0	22.666666666666668	55.7521641226	37.6155228259	27.73333333333333	8.433333333333334	-3.8333333333333335	1.1666666666666665	20.833333333333336	20.833333333333336	-8.166666666666668	Moscow	6076	124.134	0.0	0.0	0.0	10495.0	10524.0	10526.0	22.333333333333332	152.33333333333334	39.333333333333336	127.33333333333333	222.33333333333334	80.66666666666667	222.33333333333334		PA	84.8694228237
0000ee1aece3bc2b671b	699411.339777	9.166666666666668	660.3333333333334	0.0	4.0	Europe	0.0	80412.0	Central European mixed forests	12.0	70.0	0	341	7115	0.0	0.0	0.0		0.0	1.0	25.0	53.8999774364	27.5666271553	27.3	8.633333333333333	-2.2	0.4	20.7	20.066666666666666	-6.366666666666666	Minsk	6603	146.982	0.0	0.0	0.0	1846.0	1879.0	1883.0	20.0	141.33333333333334	38.333333333333336	132.66666666666666	210.66666666666666	80.66666666666667	213.0		PA	90.7351175607
0000ee45cf6e9c6f0991	586069.735973	9.466666666666667	657.0	4.0	4.0	Europe	0.0	80436.0	Sarmatic mixed forests	36.0	76.0	0	31	6659	0.0	0.0	0.0		0.0	1.0	27.333333333333332	54.6833663118	25.3166352933	27.1	9.033333333333333	-1.2333333333333334	1.0333333333333334	20.3	14.266666666666666	-5.5	Vilnius	6076	124.134	0.0	0.0	0.0	0.0	0.0	0.0	18.333333333333332	143.66666666666666	36.333333333333336	129.0	193.33333333333334	75.0	204.0	PA	PA	84.8694228237
000067d7705ecbbf07d6	586069.735973	9.4	651.6666666666666	4.0	4.0	Europe	0.0	80436.0	Sarmatic mixed forests	36.0	76.0	0	32	6659	0.0	0.0	0.0		0.0	1.0	21.666666666666668	56.9500238232	24.0999653714	25.133333333333333	6.6	-0.7	-0.23333333333333334	19.833333333333336	14.566666666666666	-4.333333333333334	Riga	6076	124.134	0.0	0.0	0.0	0.0	0.0	0.0	26.666666666666668	126.0	28.666666666666668	108.0	187.33333333333334	77.0	221.66666666666666	PA	PA	84.8694228237
00003b8db02c1ef4efc6	13026.0614947	11.833333333333332	495.6666666666667	0.0	4.0	Europe	0.0	80412.0	Central European mixed forests	12.0	70.0	0	345	5822	0.0	0.0	0.0		0.0	1.0	28.333333333333332	50.0833370149	14.4659797757	28.866666666666667	8.833333333333332	2.2666666666666666	2.2666666666666666	21.933333333333334	21.066666666666666	-1.3333333333333335	Prague	7089	13.497	0.0	0.0	0.0	1160.0	1159.0	1159.0	42.666666666666664	73.66666666666667	22.666666666666668	70.33333333333333	191.33333333333334	74.66666666666667	201.0		PA	1.64072069782
0000a3ff93ad0e70817d	699411.339777	10.733333333333333	481.6666666666667	0.0	4.0	Europe	0.0	80412.0	Central European mixed forests	12.0	70.0	0	344	7115	0.0	0.0	0.0		0.0	1.0	27.333333333333332	52.2500006298	20.9999995511	28.43333333333333	9.033333333333333	0.33333333333333337	1.3333333333333335	21.366666666666667	19.566666666666666	-3.6	Warsaw	6603	146.982	0.0	0.0	0.0	1724.0	1735.0	1736.0	33.0	81.66666666666667	23.666666666666668	77.33333333333333	162.33333333333334	70.0	177.0		PA	90.7351175607
0000f5d04e3e06017c8c	307716.365463	14.266666666666666	547.3333333333334	0.0	4.0	Europe	0.0	80431.0	Pannonian mixed forests	31.0	245.0	0	342	7611	0.0	0.0	0.0		0.0	1.0	29.333333333333332	47.5000063264	19.0833206774	32.2	9.666666666666668	3.6	11.633333333333333	24.7	21.766666666666666	-0.26666666666666666	Budapest	7142	70.37	0.0	0.0	0.0	1664.0	1655.0	1655.0	24.333333333333332	134.33333333333334	27.666666666666668	103.0	152.66666666666666	67.33333333333333	174.66666666666666		PA	36.2436327135
0000f30f2c5399ede2f5	56845.1582303	13.066666666666666	990.6666666666666	4.0	4.0	Europe	0.0	80418.0	Dinaric Mountains mixed forests	18.0	221.0	0	26	5616	5.0	5.0	77.0	European-Mediterranean montane forests	1.0	2.0	33.333333333333336	43.850022399	18.383001667	31.3	11.166666666666668	3.2333333333333334	21.433333333333334	22.8	6.9	-1.9333333333333331	Sarajevo	7362	31.539	0.0	0.0	0.0	0.0	0.0	0.0	21.333333333333332	257.3333333333333	54.0	187.66666666666666	221.0	116.33333333333333	304.0	PA	PA	6.38739459408
0000e92de6407a489d90	307716.365463	15.366666666666665	666.0	0.0	4.0	Europe	0.0	80431.0	Pannonian mixed forests	31.0	245.0	0	339	7611	0.0	0.0	0.0		0.0	1.0	30.666666666666668	44.8186454458	20.4679906806	33.733333333333334	10.233333333333333	5.033333333333333	22.8	25.666666666666668	21.8	1.0333333333333334	Belgrade	7142	70.37	0.0	0.0	0.0	1096.0	1108.0	1163.0	28.333333333333332	171.33333333333334	32.333333333333336	115.0	179.33333333333334	86.66666666666667	225.33333333333334		PA	36.2436327135
00003e871d37daeff025	307716.365463	14.333333333333334	639.3333333333334	4.0	4.0	Europe	0.0	80431.0	Pannonian mixed forests	31.0	245.0	0	43	7611	0.0	0.0	0.0		0.0	1.0	32.0	45.2503761994	19.8499405504	33.43333333333333	11.266666666666667	4.066666666666666	11.633333333333333	24.833333333333336	20.833333333333336	-1.1333333333333333	Novi Sad	7142	70.37	0.0	0.0	0.0	0.0	0.0	0.0	27.0	141.0	32.333333333333336	113.33333333333333	175.66666666666666	83.0	212.66666666666666	PA	PA	36.2436327135
00005c66dcd80b55da8e	307716.365463	13.966666666666665	1003.0	4.0	4.0	Europe	0.0	80431.0	Pannonian mixed forests	31.0	245.0	0	44	7611	0.0	0.0	0.0		0.0	1.0	34.666666666666664	44.7804048859	17.1799743232	32.63333333333333	11.8	4.366666666666666	17.833333333333336	23.966666666666665	18.8	-0.8	Banja Luka	7142	70.37	0.0	0.0	0.0	0.0	0.0	0.0	23.666666666666668	236.66666666666666	54.333333333333336	191.0	259.6666666666667	120.66666666666667	316.6666666666667	PA	PA	36.2436327135
0000771178702084a4e1	307716.365463	13.3	1293.6666666666667	4.0	4.0	Europe	0.0	80431.0	Pannonian mixed forests	31.0	245.0	0	45	7611	0.0	0.0	0.0		0.0	1.0	31.0	46.0552883088	14.5149690335	31.6	10.2	3.7	11.133333333333333	23.366666666666667	15.166666666666666	-0.7	Ljubljana	7142	70.37	0.0	0.0	0.0	0.0	0.0	0.0	18.333333333333332	302.3333333333333	72.66666666666667	253.0	329.0	139.66666666666666	377.6666666666667	PA	PA	36.2436327135
00004d4fd185ba480dfa	307716.365463	13.866666666666665	926.0	4.0	4.0	Europe	0.0	80431.0	Pannonian mixed forests	31.0	245.0	0	47	7611	0.0	0.0	0.0		0.0	1.0	31.666666666666668	45.8000067333	15.9999946682	31.9	10.433333333333334	3.9333333333333336	11.733333333333333	24.066666666666666	20.9	-0.6	Zagreb	7142	70.37	0.0	0.0	0.0	0.0	0.0	0.0	22.333333333333332	192.66666666666666	51.0	170.0	262.0	107.33333333333333	287.0	PA	PA	36.2436327135
0000bcc11905e5175141	307716.365463	12.966666666666665	650.6666666666666	4.0	4.0	Europe	0.0	80431.0	Pannonian mixed forests	31.0	245.0	0	46	7611	0.0	0.0	0.0		0.0	1.0	31.333333333333332	48.15001833	17.1169807522	31.06666666666667	10.333333333333332	2.9	8.733333333333333	23.3	20.933333333333334	-1.2	Bratislava	7142	70.37	0.0	0.0	0.0	0.0	0.0	0.0	25.0	140.33333333333334	33.666666666666664	124.66666666666667	211.66666666666666	80.33333333333333	220.66666666666666	PA	PA	36.2436327135
0000f42ec6e7247258c5	307716.365463	12.866666666666665	644.3333333333334	0.0	4.0	Europe	0.0	80431.0	Pannonian mixed forests	31.0	245.0	0	349	7611	0.0	0.0	0.0		0.0	1.0	32.666666666666664	48.2000152782	16.3666389554	30.96666666666667	10.6	3.2333333333333334	9.1	22.9	20.533333333333335	-0.8333333333333334	Vienna	7142	70.37	0.0	0.0	0.0	2385.0	2451.0	2496.0	23.666666666666668	135.66666666666666	32.666666666666664	125.0	198.66666666666666	77.33333333333333	212.66666666666666		PA	36.2436327135
0000953151de6d5af5da	42448.936577	15.866666666666665	993.0	0.0	4.0	Europe	0.0	80432.0	Po Basin mixed forests	32.0	67.0	0	372	5618	0.0	0.0	0.0		0.0	1.0	29.666666666666668	45.4699751984	9.20500890976	34.3	9.933333333333334	5.833333333333334	13.233333333333334	26.166666666666668	13.2	1.5333333333333334	Milan	7364	23.769	0.0	0.0	0.0	2940.0	2938.0	2938.0	22.333333333333332	212.66666666666666	53.0	198.66666666666666	227.33333333333334	112.33333333333333	303.3333333333333		PA	4.86209349335
0000661552480636e08e	42448.936577	15.366666666666665	821.6666666666666	0.0	4.0	Europe	0.0	80432.0	Po Basin mixed forests	32.0	67.0	0	363	5618	0.0	0.0	0.0		0.0	1.0	30.0	45.0703871857	7.66996048853	34.33333333333333	10.233333333333333	5.2	5.366666666666666	25.93333333333333	19.366666666666667	0.5333333333333333	Turin	7364	23.769	0.0	0.0	0.0	1647.0	1645.0	1645.0	30.333333333333332	145.66666666666666	39.666666666666664	141.33333333333334	192.33333333333334	109.0	290.3333333333333		PA	4.86209349335
0000214d40dd22ef6d12	493836.322937	11.366666666666667	896.6666666666666	4.0	4.0	Europe	0.0	80445.0	Western European broadleaf forests	45.0	75.0	0	42	7520	0.0	0.0	0.0		0.0	1.0	32.666666666666664	46.9166827587	7.46697546248	27.2	9.2	3.1333333333333333	8.533333333333333	19.9	17.6	-0.5333333333333333	Bern	7004	116.462	0.0	0.0	0.0	0.0	0.0	0.0	18.333333333333332	218.0	52.0	193.33333333333334	260.6666666666667	99.0	274.3333333333333	PA	PA	60.0242008165
0000c2f9807322dfc067	493836.322937	11.633333333333333	836.3333333333334	4.0	4.0	Europe	0.0	80445.0	Western European broadleaf forests	45.0	75.0	0	41	7520	0.0	0.0	0.0		0.0	1.0	33.0	49.6116603791	6.13000280623	26.866666666666667	8.6	3.7	15.866666666666665	20.033333333333335	5.166666666666666	1.0	Luxembourg	7004	116.462	0.0	0.0	0.0	0.0	0.0	0.0	16.333333333333332	237.0	50.0	172.66666666666666	197.33333333333334	89.0	246.66666666666666	PA	PA	60.0242008165
00009af948cf8cd91a8c	493836.322937	11.9	1086.6666666666667	0.0	4.0	Europe	0.0	80445.0	Western European broadleaf forests	45.0	75.0	0	370	7520	0.0	0.0	0.0		0.0	1.0	30.666666666666668	47.3799878124	8.55001013046	27.5	8.4	3.6	5.566666666666666	20.5	18.233333333333334	0.33333333333333337	Zurich	7004	116.462	0.0	0.0	0.0	1119.0	1134.0	1172.0	25.333333333333332	226.33333333333334	59.666666666666664	210.0	351.0	134.33333333333334	372.6666666666667		PA	60.0242008165
00008e3f27d89799023a	493836.322937	12.133333333333333	1114.0	4.0	4.0	Europe	0.0	80445.0	Western European broadleaf forests	45.0	75.0	0	40	7520	0.0	0.0	0.0		0.0	1.0	32.0	47.1337237743	9.51666947291	27.866666666666667	9.333333333333332	3.3	5.6	20.966666666666665	18.733333333333334	-0.7666666666666667	Vaduz	7004	116.462	0.0	0.0	0.0	0.0	0.0	0.0	26.333333333333332	218.33333333333334	62.333333333333336	202.66666666666666	375.3333333333333	139.0	390.3333333333333	PA	PA	60.0242008165
0000b954289e36861b98	493836.322937	10.833333333333332	964.3333333333334	0.0	4.0	Europe	0.0	80445.0	Western European broadleaf forests	45.0	75.0	0	374	7520	0.0	0.0	0.0		0.0	1.0	31.333333333333332	48.129942036	11.5749934475	27.06666666666667	9.3	1.6666666666666667	5.1	20.066666666666666	17.866666666666667	-2.2666666666666666	Munich	7004	116.462	0.0	0.0	0.0	1300.0	1317.0	1318.0	34.333333333333336	178.66666666666666	49.666666666666664	170.0	354.3333333333333	137.0	366.3333333333333		PA	60.0242008165
0000e2ee1b2d56d15c84	699411.339777	11.633333333333333	565.3333333333334	0.0	4.0	Europe	0.0	80412.0	Central European mixed forests	12.0	70.0	0	348	7115	0.0	0.0	0.0		0.0	1.0	29.666666666666668	52.5218186636	13.4015486233	28.133333333333333	8.933333333333334	2.2333333333333334	11.266666666666667	21.033333333333335	18.566666666666666	-1.4	Berlin	6603	146.982	0.0	0.0	0.0	3423.0	3434.0	3436.0	21.0	138.33333333333334	34.333333333333336	110.33333333333333	167.0	66.66666666666667	180.0		PA	90.7351175607
0000300ef887c273a3e1	397971.421057	10.966666666666667	745.0	0.0	4.0	Europe	0.0	80402.0	Atlantic mixed forests	2.0	69.0	0	373	7009	0.0	0.0	0.0		0.0	1.0	31.333333333333332	53.5500246369	9.99999914413	26.23333333333333	8.6	2.6333333333333333	9.566666666666666	19.466666666666665	14.033333333333335	-0.7666666666666667	Hamburg	6497	117.67	0.0	0.0	0.0	1777.0	1791.0	1792.0	17.0	188.0	42.0	150.0	204.66666666666666	81.0	218.66666666666666		PA	49.5419456229
00002e11fdb2b1020e9b	397971.421057	12.566666666666666	790.0	0.0	4.0	Europe	0.0	80402.0	Atlantic mixed forests	2.0	69.0	0	365	7009	0.0	0.0	0.0		0.0	1.0	33.333333333333336	50.9300036815	6.95000443383	27.53333333333333	8.866666666666667	4.5	9.766666666666667	20.866666666666667	18.8	1.2	Cologne	6497	117.67	0.0	0.0	0.0	1037.0	1059.0	1061.0	17.666666666666668	196.66666666666666	48.666666666666664	163.33333333333334	228.0	88.33333333333333	239.66666666666666		PA	49.5419456229
00005c925f429e17147a	397971.421057	12.233333333333333	684.3333333333334	0.0	4.0	Europe	0.0	80402.0	Atlantic mixed forests	2.0	69.0	0	364	7009	0.0	0.0	0.0		0.0	1.0	33.333333333333336	50.6499690949	3.08000809593	25.7	8.0	5.066666666666666	13.233333333333334	19.466666666666665	9.1	2.033333333333333	Lille	6497	117.67	0.0	0.0	0.0	1059.0	1081.0	1120.0	14.666666666666666	176.0	41.666666666666664	143.66666666666666	167.66666666666666	72.0	196.66666666666666		PA	49.5419456229
000008dce8f4c81822a2	397971.421057	12.6	794.0	0.0	4.0	Europe	0.0	80402.0	Atlantic mixed forests	2.0	69.0	0	376	7009	0.0	0.0	0.0		0.0	1.0	34.333333333333336	50.8333170767	4.3333166083	26.53333333333333	8.833333333333332	4.966666666666667	14.933333333333334	20.066666666666666	6.866666666666667	1.3333333333333335	Brussels	6497	117.67	0.0	0.0	0.0	1744.0	1744.0	1744.0	15.666666666666666	214.66666666666666	47.666666666666664	168.66666666666666	179.0	83.0	229.33333333333334		PA	49.5419456229
000063557f385a681e59	397971.421057	11.733333333333333	820.6666666666666	0.0	4.0	Europe	0.0	80402.0	Atlantic mixed forests	2.0	69.0	0	362	7009	0.0	0.0	0.0		0.0	1.0	30.333333333333332	51.919969095	4.47997432315	23.833333333333336	6.7666666666666675	4.833333333333334	15.533333333333335	18.733333333333334	7.933333333333333	1.8	Rotterdam	6497	117.67	0.0	0.0	0.0	1014.0	1033.0	1057.0	19.666666666666668	215.66666666666666	45.333333333333336	160.66666666666666	197.0	89.0	250.66666666666666		PA	49.5419456229
0000da0f4b40d03e8bfd	397971.421057	11.666666666666668	811.0	4.0	4.0	Europe	0.0	80402.0	Atlantic mixed forests	2.0	69.0	0	36	7009	0.0	0.0	0.0		0.0	1.0	28.666666666666668	52.080036844	4.26996130231	23.133333333333333	6.133333333333334	5.033333333333333	13.233333333333334	18.566666666666666	8.166666666666668	2.1	The Hague	6497	117.67	0.0	0.0	0.0	0.0	0.0	0.0	20.666666666666668	211.33333333333334	43.666666666666664	155.0	197.33333333333334	89.33333333333333	253.33333333333334	PA	PA	49.5419456229
00008711a0521d47fe87	397971.421057	11.3	842.6666666666666	0.0	4.0	Europe	0.0	80402.0	Atlantic mixed forests	2.0	69.0	0	377	7009	0.0	0.0	0.0		0.0	1.0	30.333333333333332	52.3499686881	4.91664017601	23.5	6.8	4.7	14.9	18.3	9.066666666666666	1.5	Amsterdam	6497	117.67	0.0	0.0	0.0	1044.0	1064.0	1089.0	21.333333333333332	217.33333333333334	44.0	159.66666666666666	195.66666666666666	92.66666666666667	261.0		PA	49.5419456229
0000431d38366423262b	397971.421057	13.633333333333335	627.0	0.0	4.0	Europe	0.0	80402.0	Atlantic mixed forests	2.0	69.0	0	379	7009	0.0	0.0	0.0		0.0	1.0	34.666666666666664	48.8666929312	2.33333532574	28.833333333333332	9.166666666666668	5.8	17.866666666666667	21.766666666666666	8.833333333333332	2.666666666666667	Paris	6497	117.67	0.0	0.0	0.0	9958.0	10007.0	10036.0	14.0	170.0	40.333333333333336	132.66666666666666	138.0	64.0	177.0		PA	49.5419456229
00007161688c63696bef	493836.322937	13.866666666666665	741.3333333333334	0.0	4.0	Europe	0.0	80445.0	Western European broadleaf forests	45.0	75.0	0	369	7520	0.0	0.0	0.0		0.0	1.0	34.0	45.7700085643	4.83003047549	30.96666666666667	10.266666666666667	5.3	12.266666666666667	22.933333333333334	18.5	1.2	Lyon	7004	116.462	0.0	0.0	0.0	1443.0	1471.0	1516.0	17.666666666666668	164.66666666666666	45.333333333333336	153.66666666666666	182.33333333333334	84.0	219.66666666666666		PA	60.0242008165
000081a2b614f0a04ed9	63728.4752028	10.633333333333333	983.3333333333334	4.0	4.0	Europe	0.0	80409.0	Celtic broadleaf forests	9.0	399.0	0	23	5249	0.0	0.0	0.0		0.0	1.0	37.333333333333336	54.6000122265	-5.96003442527	21.066666666666666	7.1	5.5	12.066666666666666	16.166666666666664	8.6	2.333333333333333	Belfast	6687	39.214	0.0	0.0	0.0	0.0	0.0	0.0	18.666666666666668	283.0	60.666666666666664	194.33333333333334	220.66666666666666	109.33333333333333	304.0	PA	PA	8.57587306827
00002eb163a6694b62a2	581.243791039			4.0	4.0	Europe	0.0	80409.0	Celtic broadleaf forests	9.0	399.0	0	30	6578	0.0	0.0	0.0		0.0	1.0		54.1504272655	-4.48002140443								Douglas	5994	1.439	0.0	0.0	0.0	0.0	0.0	0.0								PA	PA	0.0800558846801
0000465ef1ff03104515	63728.4752028	11.533333333333333	770.3333333333334	0.0	4.0	Europe	0.0	80409.0	Celtic broadleaf forests	9.0	399.0	0	371	5249	0.0	0.0	0.0		0.0	1.0	39.666666666666664	53.333061136	-6.24890568178	22.033333333333335	7.333333333333333	6.7666666666666675	11.166666666666668	16.9	8.0	3.6666666666666665	Dublin	6687	39.214	0.0	0.0	0.0	1098.0	1177.0	1332.0	19.333333333333332	217.33333333333334	49.333333333333336	157.0	176.66666666666666	91.0	241.0		PA	8.57587306827
000036e970ee634822a5	130351.40182	12.233333333333333	995.6666666666666	4.0	4.0	Europe	0.0	80409.0	Celtic broadleaf forests	9.0	399.0	0	35	6918	0.0	0.0	0.0		0.0	1.0	33.333333333333336	51.4999947297	-3.22500756979	24.166666666666664	7.133333333333333	6.166666666666666	16.166666666666664	18.933333333333334	6.7666666666666675	3.1	Cardiff	6388	60.433	0.0	0.0	0.0	0.0	0.0	0.0	27.0	324.0	54.333333333333336	177.66666666666666	183.66666666666666	124.66666666666667	344.0	PA	PA	17.8959525636
0000b5def08c88fe91a4	130351.40182	11.2	700.6666666666666	0.0	4.0	Europe	0.0	80409.0	Celtic broadleaf forests	9.0	399.0	0	367	6918	0.0	0.0	0.0		0.0	1.0	36.666666666666664	52.4749739778	-1.9199967869	23.566666666666666	8.066666666666666	5.066666666666666	11.9	17.7	5.733333333333333	1.7	Birmingham	6388	60.433	0.0	0.0	0.0	2291.0	2303.0	2323.0	16.333333333333332	204.0	45.0	148.66666666666666	155.0	78.0	214.66666666666666		PA	17.8959525636
00006e4ebc2c65e7349a	45397.4593269	13.2	621.3333333333334	0.0	4.0	Europe	0.0	80421.0	English Lowlands beech forests	21.0	399.0	0	378	6480	0.0	0.0	0.0		0.0	1.0	35.333333333333336	51.4999947297	-0.11672184386	26.93333333333333	8.533333333333333	6.7666666666666675	14.066666666666666	20.4	7.4	3.2333333333333334	London	5858	19.527	0.0	0.0	0.0	8607.0	8618.0	8618.0	16.666666666666668	174.0	38.333333333333336	130.0	137.66666666666666	68.0	188.33333333333334		PA	5.87867920306
0000bc6d9b3cb474c217	130351.40182	11.266666666666667	742.6666666666666	0.0	4.0	Europe	0.0	80409.0	Celtic broadleaf forests	9.0	399.0	0	360	6918	0.0	0.0	0.0		0.0	1.0	36.333333333333336	53.8300075471	-1.58001753886	23.366666666666667	7.866666666666667	5.266666666666667	16.833333333333336	17.733333333333334	5.866666666666666	2.1	Leeds	6388	60.433	0.0	0.0	0.0	1539.0	1552.0	1575.0	16.666666666666668	211.33333333333334	44.333333333333336	152.66666666666666	159.33333333333334	79.33333333333333	226.66666666666666		PA	17.8959525636
00000e58ae0d919fa9fd	130351.40182	12.4	952.3333333333334	0.0	4.0	Europe	0.0	80409.0	Celtic broadleaf forests	9.0	399.0	0	366	6918	0.0	0.0	0.0		0.0	1.0	33.666666666666664	53.5004152619	-2.24798710266	25.133333333333333	7.533333333333333	6.133333333333334	14.7	19.6	8.133333333333333	2.933333333333333	Manchester	6388	60.433	0.0	0.0	0.0	2235.0	2246.0	2267.0	20.666666666666668	275.0	56.0	186.66666666666666	206.0	109.33333333333333	304.0		PA	17.8959525636
0000a926fe0232076827	130351.40182	10.433333333333334	710.0	4.0	4.0	Europe	0.0	80409.0	Celtic broadleaf forests	9.0	399.0	0	34	6918	0.0	0.0	0.0		0.0	1.0	38.0	55.9483278596	-3.21909061829	21.966666666666665	7.966666666666667	4.9	10.466666666666667	16.433333333333334	10.233333333333333	1.2666666666666666	Edinburgh	6388	60.433	0.0	0.0	0.0	0.0	0.0	0.0	16.333333333333332	183.0	42.333333333333336	144.0	170.66666666666666	76.33333333333333	213.33333333333334	PA	PA	17.8959525636
0000541d5986bd2f2f97	130351.40182	10.233333333333333	1210.3333333333333	0.0	4.0	Europe	0.0	80409.0	Celtic broadleaf forests	9.0	399.0	0	368	6918	0.0	0.0	0.0		0.0	1.0	37.0	55.8744047232	-4.25070723613	21.166666666666664	7.533333333333333	4.7	12.166666666666668	16.166666666666664	7.0	1.1333333333333333	Glasgow	6388	60.433	0.0	0.0	0.0	1164.0	1175.0	1197.0	29.0	373.6666666666667	64.0	201.33333333333334	221.66666666666666	147.33333333333334	410.6666666666667		PA	17.8959525636
00008427af0fade8e7ec	91980.3308499	6.833333333333333	930.6666666666666	6.0	6.0	Europe	0.0	80602.0	Iceland boreal birch forests and alpine tundra	2.0	59.0	0	24	5470	0.0	0.0	0.0		0.0	3.0	28.333333333333332	64.1500236197	-21.9500144872	15.433333333333334	4.566666666666666	2.2333333333333334	10.2	12.233333333333333	5.5	-0.4333333333333333	Reykjavik	4804	95.19	0.0	0.0	0.0	0.0	0.0	0.0	22.0	256.0	51.333333333333336	167.66666666666666	182.33333333333334	102.66666666666667	299.0	PA	PA	17.529104685
00001ced630f991d53b0	112678.392019	10.1	1084.3333333333333	0.0	4.0	North America	0.0	50407.0	Eastern Great Lakes lowland forests	7.0	71.0	0	332	7685	0.0	0.0	0.0		0.0	1.0	26.0	45.4999992056	-73.5832969581	31.03333333333333	10.933333333333334	-3.4333333333333336	5.833333333333334	23.066666666666666	5.433333333333334	-10.033333333333333	Montreal	7294	71.801	0.0	0.0	0.0	3781.0	3912.0	4108.0	15.0	265.0	66.66666666666667	236.33333333333334	286.0	115.66666666666667	304.6666666666667		NA	12.7864817104
00009db4f5fdb0f555c0	112678.392019	9.533333333333333	941.0	0.0	4.0	North America	0.0	50407.0	Eastern Great Lakes lowland forests	7.0	71.0	0	327	7685	0.0	0.0	0.0		0.0	1.0	24.333333333333332	45.4166967967	-75.7000153012	30.26666666666667	10.233333333333333	-4.533333333333333	-1.6666666666666667	22.566666666666666	7.066666666666667	-10.9	Ottawa	7294	71.801	0.0	0.0	0.0	1182.0	1232.0	1315.0	15.666666666666666	216.33333333333334	54.666666666666664	194.0	247.33333333333334	98.0	269.0		NA	12.7864817104
0000973b55daa0e8db68	35886.3291665	1.2	730.3333333333334	11.0	11.0	North America	0.0	51113.0	Kalaallit Nunaat low arctic tundra	13.0	55.0	0	25	5544	0.0	0.0	0.0		0.0	3.0	24.333333333333332	64.1982814673	-51.7326587899	13.066666666666666	5.5	-5.666666666666666	-4.566666666666666	8.366666666666667	5.6	-9.3	Nuuk	4898	75.751	0.0	0.0	0.0	0.0	0.0	0.0	32.0	125.66666666666667	38.666666666666664	123.33333333333333	217.66666666666666	95.0	257.0	NA	NA	6.59680427744
00008b58ee9dfbd0b533	157675.056064	11.066666666666666	755.3333333333334	0.0	4.0	North America	0.0	50415.0	Upper Midwest forest-savanna transition	15.0	75.0	0	328	5839	0.0	0.0	0.0		0.0	1.0	25.666666666666668	44.9799792674	-93.2517863381	32.96666666666667	11.5	-3.6666666666666665	-3.6666666666666665	24.933333333333334	20.533333333333335	-10.933333333333334	Minneapolis	7272	34.062	0.0	0.0	0.0	2695.0	2809.0	2983.0	46.333333333333336	81.33333333333333	24.0	81.33333333333333	281.3333333333333	118.66666666666667	298.6666666666667		NA	17.8304363374
000086ad2a7cd23d646f	67038.2251943	6.266666666666667	453.0	0.0	8.0	North America	0.0	50808.0	Montana Valley and Foothill grasslands	8.0	150.0	0	382	7564	0.0	0.0	0.0		0.0	1.0	32.333333333333336	51.0829917593	-114.079998212	26.833333333333332	13.2	-5.3	-2.333333333333333	17.733333333333334	15.2	-13.2	Calgary	7048	52.833	0.0	0.0	0.0	1182.0	1258.0	1345.0	55.666666666666664	59.0	15.333333333333334	55.0	186.33333333333334	85.0	203.66666666666666		NA	8.00060177215
0000141d69058b4f63eb	289313.449287	6.266666666666667	488.0	0.0	8.0	North America	0.0	50802.0	Canadian Aspen forests and parklands	2.0	73.0	0	383	7192	0.0	0.0	0.0		0.0	1.0	28.0	53.5500246369	-113.499981935	26.56666666666667	11.666666666666668	-7.433333333333333	-1.1	18.633333333333333	18.633333333333333	-14.4	Edmonton	6680	90.846	0.0	0.0	0.0	1112.0	1174.0	1256.0	61.666666666666664	69.33333333333333	17.0	61.333333333333336	240.0	93.33333333333333	240.0		NA	38.0610795355
0000de9d4d73d54f9c40	14504.7295802	12.8	1307.0	0.0	5.0	North America	0.0	50524.0	Puget lowland forests	24.0	59.0	0	359	4855	0.0	0.0	0.0		0.0	1.0	34.666666666666664	49.2734165841	-123.121644218	26.23333333333333	8.166666666666668	6.1	19.7	19.733333333333334	6.7666666666666675	2.7666666666666666	Vancouver	7184	21.272	0.0	0.0	0.0	2219.0	2310.0	2444.0	58.333333333333336	507.6666666666667	26.666666666666668	103.33333333333333	108.33333333333333	225.0	593.0		NA	1.74387655826
00003a12ea2289431caa	14504.7295802	13.6	969.0	0.0	5.0	North America	0.0	50524.0	Puget lowland forests	24.0	59.0	0	533	4855	0.0	0.0	0.0		0.0	1.0	38.666666666666664	47.5700020539	-122.339984987	27.5	9.133333333333333	7.7333333333333325	20.3	20.3	8.066666666666666	4.1	Seattle	7184	21.272	0.0	0.0	0.0	3174.0	3305.0	3503.0	65.0	400.0	14.333333333333334	66.0	66.0	178.0	473.6666666666667		NA	1.74387655826
0000572a97463d9b9949	14883.0226481	14.0	1014.6666666666666	0.0	4.0	North America	0.0	50417.0	Willamette Valley forests	17.0	67.0	0	358	7762	0.0	0.0	0.0		0.0	1.0	41.0	45.5200238231	-122.679990074	30.03333333333333	11.233333333333333	7.333333333333333	21.433333333333334	21.433333333333334	7.7666666666666675	2.966666666666667	Portland	7390	12.142	0.0	0.0	0.0	1946.0	2035.0	2172.0	62.333333333333336	430.0	14.666666666666666	69.0	71.33333333333333	180.33333333333334	490.3333333333333		NA	1.69506115021
0000369b442612120754	209634.252799	2.2333333333333334	277.6666666666667	0.0	8.0	Asia	0.0	80804.0	Daurian forest steppe	4.0	86.0	0	177	7418	0.0	8.0	96.0	Daurian/Mongolian steppe	2.0	2.0	25.333333333333332	47.9166733999	106.916615762	26.4	12.9	-16.533333333333335	-15.366666666666665	18.933333333333334	18.933333333333334	-23.666666666666664	Ulaanbaatar	6885	65.67	0.0	0.0	0.0	919.0	978.0	1112.0	102.0	10.333333333333334	2.3333333333333335	10.333333333333334	183.66666666666666	70.0	183.66666666666666		PA	26.252795329
000071897cdefd170dbb	224838.024854	11.5	655.6666666666666	0.0	4.0	Asia	0.0	80430.0	Northeast China Plain deciduous forests	30.0	73.0	0	157	7658	0.0	0.0	0.0		0.0	1.0	25.333333333333332	40.750340799	120.829978393	30.73333333333333	10.7	-3.7333333333333334	-3.7333333333333334	25.133333333333333	24.9	-11.0	Jinxi	7248	86.833	0.0	0.0	0.0	2658.0	2986.0	3457.0	116.33333333333333	12.666666666666666	3.6666666666666665	12.666666666666666	444.3333333333333	213.0	446.0		PA	25.1887170465
0000c04b5a9bd38700ed	224838.024854	11.233333333333333	759.6666666666666	0.0	4.0	Asia	0.0	80430.0	Northeast China Plain deciduous forests	30.0	73.0	0	150	7658	0.0	0.0	0.0		0.0	1.0	24.0	41.8049792674	123.44997351	31.76666666666667	10.933333333333334	-5.366666666666666	-5.366666666666666	25.96666666666667	25.2	-13.166666666666666	Shenyeng	7248	86.833	0.0	0.0	0.0	4952.0	5374.0	6156.0	95.0	27.0	7.0	27.0	448.6666666666667	204.0	456.6666666666667		PA	25.1887170465
0000307cbecd8e6004fe	224838.024854	7.666666666666667	667.3333333333334	0.0	4.0	Asia	0.0	80430.0	Northeast China Plain deciduous forests	30.0	73.0	0	153	7658	0.0	0.0	0.0		0.0	1.0	22.333333333333332	43.8650085643	125.339987344	30.1	11.2	-10.966666666666667	-10.966666666666667	23.933333333333334	23.933333333333334	-18.833333333333336	Changchun	7248	86.833	0.0	0.0	0.0	3400.0	3763.0	4338.0	105.66666666666667	17.333333333333332	5.333333333333333	17.333333333333332	441.6666666666667	199.0	441.6666666666667		PA	25.1887170465
000025564ecc7d1a7bb7	224838.024854	6.166666666666666	586.0	0.0	4.0	Asia	0.0	80430.0	Northeast China Plain deciduous forests	30.0	73.0	0	154	7658	0.0	0.0	0.0		0.0	1.0	22.333333333333332	45.7499839468	126.649984903	30.633333333333333	12.133333333333333	-14.133333333333335	-14.133333333333335	23.766666666666666	23.766666666666666	-22.7	Harbin	7248	86.833	0.0	0.0	0.0	3753.0	4083.0	4696.0	99.0	19.333333333333332	4.666666666666667	19.333333333333332	375.3333333333333	164.33333333333334	375.3333333333333		PA	25.1887170465
000066a76260bdff3a10	259159.89301	7.133333333333333	722.6666666666666	0.0	4.0	Asia	0.0	80426.0	Manchurian mixed forests	26.0	70.0	0	144	7697	0.0	0.0	0.0		0.0	1.0	23.666666666666668	43.8499707225	126.550042683	29.93333333333333	12.4	-12.033333333333333	-12.033333333333333	23.533333333333335	23.533333333333335	-21.566666666666666	Jilin	7306	97.724	0.0	0.0	0.0	2606.0	2916.0	3376.0	99.33333333333333	24.333333333333332	7.0	24.333333333333332	455.3333333333333	206.0	455.3333333333333		PA	28.5775051158
000064347ab8c8da7742	20387.9324671	11.233333333333333	1221.6666666666667	0.0	4.0	Asia	0.0	80423.0	Hokkaido deciduous forests	23.0	344.0	0	312	7948	0.0	0.0	0.0		0.0	2.0	22.0	43.0749792674	141.340044311	28.73333333333333	7.8	-0.6666666666666667	12.5	23.133333333333333	19.966666666666665	-5.366666666666666	Sapporo	7467	21.358	0.0	0.0	0.0	2556.0	2564.0	2565.0	28.666666666666668	324.6666666666667	60.666666666666664	206.66666666666666	377.6666666666667	159.66666666666666	418.0		PA	2.25463742264
0000c82b8fb1fd7631ad	83417.2863534	14.7	1326.3333333333333	0.0	4.0	Asia	0.0	80440.0	Taiheiyo evergreen forests	40.0	75.0	0	217	8168	0.0	0.0	0.0		0.0	1.0	25.0	38.2871061392	141.021717488	30.166666666666668	7.7333333333333325	4.6	4.6	25.166666666666664	25.166666666666664	-0.23333333333333334	Sendai	7751	63.014	0.0	0.0	0.0	2272.0	2287.0	2288.0	48.0	146.0	42.666666666666664	146.0	531.0	193.0	531.0		PA	8.2607887632
0000e4b68c94d7c7e789	83417.2863534	18.2	1547.6666666666667	0.0	4.0	Asia	0.0	80440.0	Taiheiyo evergreen forests	40.0	75.0	0	221	8168	0.0	0.0	0.0		0.0	1.0	26.666666666666668	34.7500352163	135.460144815	34.266666666666666	8.433333333333334	8.133333333333333	9.766666666666667	28.666666666666668	25.9	3.2333333333333334	Osaka	7751	63.014	0.0	0.0	0.0	11337.0	11365.0	11368.0	40.0	209.33333333333334	62.333333333333336	198.0	529.3333333333334	221.0	575.3333333333334		PA	8.2607887632
0000cd5497f23fb3d703	83417.2863534	17.633333333333333	1862.0	0.0	4.0	Asia	0.0	80440.0	Taiheiyo evergreen forests	40.0	75.0	0	216	8168	0.0	0.0	0.0		0.0	1.0	28.0	35.0299922882	135.749997924	34.4	9.133333333333333	7.4	9.033333333333333	28.366666666666667	27.76666666666667	2.2333333333333334	Kyoto	7751	63.014	0.0	0.0	0.0	1804.0	1804.0	1804.0	47.0	228.0	63.0	211.33333333333334	720.3333333333334	282.6666666666667	776.3333333333334		PA	8.2607887632
0000c3ca0d80d50486db	83417.2863534	18.066666666666666	1714.6666666666667	0.0	4.0	Asia	0.0	80440.0	Taiheiyo evergreen forests	40.0	75.0	0	215	8168	0.0	0.0	0.0		0.0	1.0	27.333333333333332	35.154997578	136.914991414	34.2	8.933333333333334	7.7333333333333325	9.366666666666667	28.53333333333333	26.76666666666667	2.2666666666666666	Nagoya	7751	63.014	0.0	0.0	0.0	3267.0	3292.0	3295.0	47.666666666666664	172.66666666666666	49.333333333333336	167.33333333333334	638.0	251.66666666666666	677.6666666666666		PA	8.2607887632
0000c10fb5daee8d794a	83417.2863534	17.8	1542.0	0.0	4.0	Asia	0.0	80440.0	Taiheiyo evergreen forests	40.0	75.0	0	223	8168	0.0	0.0	0.0		0.0	1.0	26.0	35.6850169058	139.751407429	32.4	7.7666666666666675	8.366666666666667	8.366666666666667	27.4	25.5	2.8666666666666667	Tokyo	7751	63.014	0.0	0.0	0.0	36094.0	36371.0	36400.0	44.666666666666664	158.66666666666666	47.0	158.66666666666666	518.6666666666666	215.66666666666666	563.3333333333334		PA	8.2607887632
000027ef7a0a7aee5535	4.75726399033	28.833333333333332	3467.6666666666665	0.0	1.0		2.1133E-4	70104.0	Eastern Micronesia tropical moist forests	4.0	70.0	0	123	10927	0.0	0.0	0.0		0.0	1.0	89.0	7.10300431122	171.380000176	31.666666666666668	5.0	28.633333333333333	28.7	28.93333333333333	28.833333333333332	26.06666666666667	Majuro	10767	0.297	0.0	0.0	0.0	0.0	0.0	0.0	21.666666666666668	735.0	159.66666666666666	592.6666666666666	989.6666666666666	373.0	1042.3333333333333		OC	3.89375486738E-4
0000e6721fd1a1c79164	5.32685139464	29.6	2471.3333333333335	0.0	1.0		0.00401579	70104.0	Eastern Micronesia tropical moist forests	4.0	70.0	0	124	10760	0.0	0.0	0.0		0.0	1.0	92.0	1.33818750562	173.017570829	32.53333333333333	5.4	29.46666666666667	29.56666666666667	29.73333333333333	29.6	26.7	Tarawa	10567	0.117	0.0	0.0	0.0	0.0	0.0	0.0	22.333333333333332	628.0	129.66666666666666	463.0	638.0	290.0	745.6666666666666		OC	4.32873576285E-4
00004eb3cb00368a1821	342.799376375	28.366666666666667	5506.333333333333	1.0	1.0	Oceania	0.0	70101.0	Carolines tropical moist forests	1.0	70.0	0	87	10945	0.0	0.0	0.0		0.0	1.0	84.66666666666667	6.91664369601	158.149974324	32.33333333333333	7.1	28.133333333333333	28.46666666666667	28.53333333333333	28.23333333333333	24.0	Palikir	10785	1.155	0.0	0.0	0.0	0.0	0.0	0.0	19.333333333333332	1576.6666666666667	310.0	1066.3333333333333	1281.3333333333333	601.6666666666666	1695.6666666666667	OC	OC	0.0280459511696
0000530e0a2bf3304f0e	557.943364409	28.73333333333333	2578.3333333333335	2.0	2.0	Oceania	0.0	70203.0	Marianas tropical dry forests	3.0	75.0	0	79	10129	0.0	0.0	0.0		0.0	1.0	79.0	13.4700162953	144.750017048	32.43333333333333	6.0	28.03333333333333	28.56666666666667	29.2	28.9	24.9	Agana	9870	1.349	0.0	0.0	0.0	0.0	0.0	0.0	50.333333333333336	351.0	91.0	301.3333333333333	578.6666666666666	413.0	1064.6666666666667	OC	OC	0.046570347375
0000e8f505d77e7e915e	76998.8665395	28.23333333333333	1152.0	1.0	1.0	Asia	0.0	10120.0	Southeastern Papuan rain forests	20.0	70.0	0	89	11051	1.0	1.0	15.0	New Guinea montane forests	3.0	3.0	75.33333333333333	-9.46470782587	147.192503621	34.0	8.366666666666667	26.96666666666667	26.96666666666667	29.166666666666668	28.96666666666667	22.933333333333334	Port Moresby	10921	25.349	0.0	0.0	0.0	0.0	0.0	0.0	70.66666666666667	92.33333333333333	22.333333333333332	86.33333333333333	480.0	214.66666666666666	591.3333333333334	AA	AA	6.3294306445
0000e8d72a98f909c46a	19363.1341132	18.066666666666666	518.3333333333334	0.0	12.0	Australia	0.0	11206.0	Mount Lofty woodlands	6.0	99.0	0	298	11875	0.0	12.0	120.0	Southern Australia Mallee and Woodlands	1.0	1.0	48.333333333333336	-34.9349877739	138.600004841	30.3	10.633333333333333	12.966666666666665	22.966666666666665	23.033333333333335	13.566666666666666	8.466666666666667	Adelaide	13943	11.146	0.0	0.0	0.0	1167.0	1212.0	1300.0	44.0	196.33333333333334	12.666666666666666	62.0	64.66666666666667	79.66666666666667	203.66666666666666		AA	1.89026061581
0000fcb5ab70c74414cf	270715.071524	16.733333333333334	663.0	0.0	4.0	Australia	0.0	10409.0	Southeast Australia temperate forests	9.0	61.0	0	380	14018	0.0	4.0	64.0	Eastern Asutralia Temperate Forests	1.0	1.0	49.333333333333336	-37.8200313123	144.975016235	28.2	10.4	11.833333333333332	20.533333333333335	21.533333333333335	18.866666666666667	7.366666666666667	Melbourne	14156	77.655	0.0	0.0	0.0	3851.0	4013.0	4238.0	20.0	148.66666666666666	38.0	142.66666666666666	156.66666666666666	75.66666666666667	207.0		AA	27.0634211467
0000e51abd4e0b96642d	219536.260723	19.566666666666666	1203.3333333333333	0.0	4.0	Australia	0.0	10402.0	Eastern Australian temperate forests	2.0	70.0	0	245	13951	0.0	4.0	64.0	Eastern Asutralia Temperate Forests	1.0	1.0	47.333333333333336	-33.9200109672	151.185179809	28.1	9.2	14.566666666666666	15.366666666666665	23.8	23.266666666666666	8.833333333333332	Sydney	14080	54.762	0.0	0.0	0.0	4427.0	4582.0	4826.0	30.666666666666668	244.33333333333334	49.333333333333336	183.0	373.0	155.0	419.0		AA	20.4681664624
00002bbea1c7ce0e59a9	270715.071524	15.0	622.3333333333334	4.0	4.0	Australia	0.0	10409.0	Southeast Australia temperate forests	9.0	61.0	0	115	14018	4.0	4.0	64.0	Eastern Asutralia Temperate Forests	1.0	1.0	47.666666666666664	-35.2830285454	149.129026244	29.6	13.6	8.166666666666668	9.833333333333332	21.533333333333335	18.966666666666665	1.3	Canberra	14156	77.655	0.0	0.0	0.0	0.0	0.0	0.0	23.0	122.0	31.0	113.66666666666667	182.33333333333334	76.33333333333333	194.66666666666666	AA	AA	27.0634211467
0000a41badbe03b3eda2	219536.260723	22.2	1116.6666666666667	0.0	4.0	Australia	0.0	10402.0	Eastern Australian temperate forests	2.0	70.0	0	244	13951	0.0	4.0	64.0	Eastern Asutralia Temperate Forests	1.0	1.0	51.666666666666664	-27.4550309054	153.035092732	31.333333333333332	10.8	17.266666666666666	17.966666666666665	26.4	26.333333333333332	10.6	Brisbane	14080	54.762	0.0	0.0	0.0	1970.0	2092.0	2233.0	52.666666666666664	136.33333333333334	28.666666666666668	119.0	482.6666666666667	176.66666666666666	486.6666666666667		AA	20.4681664624
000001a639c8c7c293f6	3985.36137366	24.366666666666667	1003.3333333333334	2.0	2.0	Oceania	0.0	10202.0	New Caledonia dry forests	2.0	78.0	0	50	7902	2.0	2.0	53.0	New Caledonia dry forests	1.0	1.0	50.666666666666664	-22.2625277637	166.444285203	30.9	6.933333333333333	21.133333333333333	23.4	27.43333333333333	27.43333333333333	17.4	Noumea	13748	11.508	0.0	0.0	0.0	0.0	0.0	0.0	40.333333333333336	162.33333333333334	37.0	134.66666666666666	365.3333333333333	141.66666666666666	365.3333333333333	AA	AA	0.347254247786
00002c2fa073876774c6	29391.095789	17.2	1261.3333333333333	0.0	4.0	Oceania	0.0	10406.0	Northland temperate kauri forests	6.0	70.0	0	243	14095	0.0	4.0	66.0	New Zealand Temperate Forests	2.0	1.0	45.0	-36.8480548949	174.763026987	26.53333333333333	8.166666666666668	13.066666666666666	17.4	21.566666666666666	13.066666666666666	8.566666666666666	Auckland	14272	32.722	0.0	0.0	0.0	1321.0	1398.0	1475.0	21.666666666666668	386.0	62.333333333333336	239.33333333333334	281.3333333333333	135.66666666666666	386.0		AA	2.96108988172
00007caa823e4baee27b	84465.7395665	15.066666666666666	1130.6666666666667	4.0	4.0	Oceania	0.0	10405.0	North Island temperate forests	5.0	61.0	0	92	11248	4.0	4.0	66.0	New Zealand Temperate Forests	2.0	1.0	44.666666666666664	-41.2999878537	174.783265859	24.0	7.566666666666667	11.066666666666666	17.533333333333335	19.166666666666664	11.633333333333333	7.2666666666666675	Wellington	14821	21.329	0.0	0.0	0.0	0.0	0.0	0.0	22.666666666666668	356.0	55.0	215.66666666666666	220.66666666666666	127.33333333333333	356.6666666666667	AA	AA	8.81546145567
000011bb20ae674e4572	5884.40823224	25.9	3181.6666666666665	1.0	1.0	Oceania	0.0	70105.0	Fiji tropical moist forests	5.0	70.0	0	97	12213	1.0	1.0	49.0	Southern Pacific Islands forests	1.0	1.0	60.0	-18.1330159314	178.441707315	31.3	6.3	23.933333333333334	24.2	27.7	27.3	20.9	Suva	13382	4.975	0.0	0.0	0.0	0.0	0.0	0.0	41.0	501.0	138.66666666666666	469.0	1195.6666666666667	472.6666666666667	1231.3333333333333	OC	OC	0.501757156379
0000c84be674db539614	908.874742058	25.633333333333333	2301.6666666666665	1.0	1.0	Oceania	0.0	10126.0	Vanuatu rain forests	26.0	344.0	0	108	13565	1.0	1.0	16.0	Solomons-Vanuatu-Bismarck moist forests	2.0	1.0	59.0	-17.733350404	168.316640584	31.333333333333332	6.7	23.6	23.766666666666666	27.6	27.6	20.1	Port Vila	13403	1.564	0.0	0.0	0.0	0.0	0.0	0.0	45.0	342.3333333333333	91.66666666666667	334.3333333333333	965.0	363.6666666666667	965.0	AA	AA	0.0774008749377
00004fe0bbfa67259887	5345.08111213	27.76666666666667	2209.0	1.0	1.0	Oceania	0.0	10119.0	Solomon Islands rain forests	19.0	74.0	0	103	13006	1.0	1.0	16.0	Solomons-Vanuatu-Bismarck moist forests	2.0	2.0	85.33333333333333	-9.43799429509	159.949765734	32.06666666666667	7.9	27.1	27.1	28.1	28.06666666666667	22.9	Honiara	12658	3.318	0.0	0.0	0.0	0.0	0.0	0.0	54.0	259.0	80.66666666666667	258.6666666666667	830.0	373.6666666666667	997.6666666666666	AA	AA	0.44027501174
00002b3fa2861094529d	4.62536393617			0.0	1.0	Oceania	0.02461806	70117.0	Western Polynesian tropical moist forests	17.0	70.0	0	121	10822	0.0	0.0	0.0		0.0	1.0		-8.51665199904	179.216647094								Funafuti	10645	0.178	0.0	0.0	0.0	0.0	0.0	0.0									OC	3.79832205952E-4
000048ae9b182151f5dd	1135.72960133	27.96666666666667	3711.0	1.0	1.0	Oceania	0.0	70112.0	Samoan tropical moist forests	12.0	70.0	0	105	13207	1.0	1.0	49.0	Southern Pacific Islands forests	1.0	1.0	81.0	-13.8415450424	-171.738641609	31.633333333333333	5.5	27.333333333333332	27.366666666666667	28.43333333333333	28.366666666666667	24.9	Apia	12940	1.82	0.0	0.0	0.0	0.0	0.0	0.0	46.0	451.6666666666667	114.66666666666667	444.6666666666667	1246.6666666666667	553.6666666666666	1475.0	OC	OC	0.0949876840647
00006c3ecccf38badff7	145.234598226	27.76666666666667	3787.6666666666665	1.0	1.0	Oceania	0.0	70112.0	Samoan tropical moist forests	12.0	70.0	0	106	13238	1.0	1.0	49.0	Southern Pacific Islands forests	1.0	1.0	74.66666666666667	-14.2766104952	-170.706645144	31.56666666666667	5.433333333333334	26.9	26.93333333333333	28.366666666666667	28.3	24.333333333333336	Pago Pago	12971	0.909	0.0	0.0	0.0	0.0	0.0	0.0	26.666666666666668	662.6666666666666	165.66666666666666	626.0	1115.6666666666667	454.3333333333333	1192.0	OC	OC	0.0121665849468
00007c8dec610da78c39	250.135221256	24.966666666666665	1751.3333333333333	1.0	1.0		0.0	70114.0	Tongan tropical moist forests	14.0	70.0	0	110	13779	1.0	1.0	49.0	Southern Pacific Islands forests	1.0	1.0	54.0	-21.1385123567	-175.220564478	31.06666666666667	6.166666666666666	22.633333333333333	23.4	27.366666666666667	27.366666666666667	19.733333333333334	Nukualofa	13774	1.228	0.0	0.0	0.0	0.0	0.0	0.0	37.333333333333336	359.6666666666667	83.0	314.0	684.6666666666666	256.3333333333333	684.6666666666666	OC	OC	0.0217543751962
000017d0ee1b6dbb62db	1061.25219522	27.166666666666668	1694.3333333333333	1.0	1.0	Oceania	0.0	70113.0	Society Islands tropical moist forests	13.0	70.0	0	107	13564	1.0	1.0	49.0	Southern Pacific Islands forests	1.0	1.0	68.33333333333333	-17.5333626111	-149.566669354	31.76666666666667	6.5	25.73333333333333	25.76666666666667	28.333333333333332	27.96666666666667	22.3	Papeete	13402	1.609	0.0	0.0	0.0	0.0	0.0	0.0	63.0	154.66666666666666	44.0	152.0	549.0	328.3333333333333	805.6666666666666	OC	OC	0.0903775684303
00003e8d030660105d01	64621.3826528	17.3	446.0	0.0	12.0	North America	0.0	51202.0	California interior chaparral and woodlands	2.0	105.0	0	261	8081	0.0	12.0	121.0	California chaparral and woodlands	1.0	2.0	52.666666666666664	37.2999829295	-121.849989056	30.633333333333333	13.266666666666666	11.7	22.3	22.666666666666664	12.433333333333334	5.566666666666666	San Jose	7648	43.351	0.0	0.0	0.0	1720.0	1798.0	1921.0	93.66666666666667	245.66666666666666	1.0	4.666666666666667	10.0	103.0	261.3333333333333		NA	6.56930448421
00008fab672bcb5f6f8a	64621.3826528	15.333333333333334	734.3333333333334	0.0	12.0	North America	0.0	51202.0	California interior chaparral and woodlands	2.0	105.0	0	266	8081	0.0	12.0	121.0	California chaparral and woodlands	1.0	2.0	53.0	37.7400077505	-122.459977663	23.433333333333334	8.466666666666667	12.066666666666666	17.9	18.4	12.366666666666667	7.566666666666667	San Francisco	7648	43.351	0.0	0.0	0.0	3544.0	3684.0	3898.0	92.0	402.0	1.0	9.666666666666666	25.333333333333332	162.33333333333334	417.3333333333333		NA	6.56930448421
0000dfca24647a289981	55084.2918292	18.166666666666664	471.0	0.0	8.0	North America	0.0	50801.0	California Central Valley grasslands	1.0	80.0	0	194	8092	0.0	0.0	0.0		0.0	1.0	45.0	38.5750213817	-121.470038088	36.46666666666667	14.466666666666665	10.3	25.8	25.96666666666667	11.333333333333332	4.8	Sacramento	7659	17.392	0.0	0.0	0.0	1662.0	1739.0	1860.0	91.33333333333333	256.6666666666667	1.6666666666666667	7.333333333333333	12.666666666666666	107.66666666666667	268.3333333333333		NA	5.61842428854
0000ba492b0ad3892610	34647.9668237	20.4	383.6666666666667	0.0	12.0	North America	0.0	51201.0	California coastal sage and chaparral	1.0	110.0	0	267	8686	0.0	12.0	121.0	California chaparral and woodlands	1.0	1.0	53.333333333333336	33.9899782502	-118.179980511	31.76666666666667	11.9	16.2	23.233333333333334	25.3	16.433333333333334	9.633333333333333	Los Angeles	8147	15.581	0.0	0.0	0.0	12773.0	13160.0	13672.0	110.33333333333333	228.66666666666666	0.0	3.6666666666666665	15.333333333333334	103.0	259.6666666666667		NA	3.34537621823
00004bd8db6ae5fbcea9	34647.9668237	20.5	327.3333333333333	0.0	12.0	North America	0.0	51201.0	California coastal sage and chaparral	1.0	110.0	0	260	8686	0.0	12.0	121.0	California chaparral and woodlands	1.0	1.0	51.333333333333336	34.120383727	-117.300034222	38.03333333333333	16.433333333333334	14.1	24.666666666666664	27.96666666666667	14.533333333333335	6.3	San Bernardino	8147	15.581	0.0	0.0	0.0	1808.0	1892.0	2021.0	95.66666666666667	182.0	1.3333333333333333	8.333333333333334	19.333333333333332	79.66666666666667	199.0		NA	3.34537621823
00002484f27c1105dac3	130647.069493	21.066666666666666	106.0	0.0	13.0	North America	0.0	51308.0	Mojave desert	8.0	121.0	0	187	8253	0.0	0.0	0.0		0.0	3.0	38.666666666666664	36.2099977814	-115.220006146	42.36666666666667	15.9	10.166666666666668	24.9	32.56666666666667	18.066666666666666	1.9	Las Vegas	7861	26.122	0.0	0.0	0.0	1917.0	2011.0	2146.0	49.0	35.333333333333336	2.0	9.333333333333334	26.0	18.333333333333332	42.0		NA	13.0198536612
0000094b94a8feefcda5	221392.792195	24.966666666666665	85.33333333333333	0.0	13.0	North America	0.0	51310.0	Sonoran desert	10.0	111.0	0	184	7321	0.0	13.0	130.0	Sonoran-Baja Deserts	3.0	3.0	47.0	32.6499825226	-115.480016115	44.233333333333334	17.9	15.666666666666666	27.3	34.53333333333333	20.9	6.566666666666667	Mexicali	8094	51.41	0.0	0.0	0.0	935.0	1002.0	1090.0	70.33333333333333	34.0	0.0	2.0	28.0	17.333333333333332	38.666666666666664		NA	21.1243360668
0000f31609b537d2fa20	34647.9668237	18.566666666666666	243.33333333333334	0.0	12.0	North America	0.0	51201.0	California coastal sage and chaparral	1.0	110.0	0	262	8686	0.0	12.0	121.0	California chaparral and woodlands	1.0	1.0	55.0	32.5000175161	-117.079995974	28.46666666666667	10.866666666666667	15.0	22.0	22.8	15.1	8.933333333333334	Tijuana	8147	15.581	0.0	0.0	0.0	1666.0	1799.0	1943.0	91.33333333333333	132.33333333333334	1.0	4.666666666666667	9.666666666666666	57.333333333333336	143.0		NA	3.34537621823
0000d24aab96ba824b3b	34647.9668237	19.066666666666666	282.6666666666667	0.0	12.0	North America	0.0	51201.0	California coastal sage and chaparral	1.0	110.0	0	263	8686	0.0	12.0	121.0	California chaparral and woodlands	1.0	1.0	52.0	32.8200238231	-117.17998987	28.366666666666667	9.7	15.4	21.933333333333334	23.4	15.5	9.766666666666667	San Diego	8147	15.581	0.0	0.0	0.0	3002.0	3126.0	3315.0	98.0	163.66666666666666	1.0	4.666666666666667	11.0	71.66666666666667	175.66666666666666		NA	3.34537621823
0000e38935d09556d053	37383.6936769	22.0	907.6666666666666	0.0	2.0	North America	0.0	60204.0	Baj�o dry forests	4.0	267.0	0	264	1217	0.0	2.0	56.0	Southern Mexican Dry Forests	1.0	1.0	61.0	20.6700160919	-103.330034222	35.86666666666667	16.9	18.5	21.133333333333333	25.033333333333335	23.766666666666666	8.466666666666667	Guadalajara	631	28.683	0.0	0.0	0.0	4408.0	4673.0	4973.0	109.33333333333333	26.333333333333332	3.6666666666666665	15.333333333333334	194.0	218.33333333333334	599.0		NT	3.23638130578
0000b4fe259e980e62bb	57085.7622447	20.466666666666665	508.0	0.0	13.0	North America	0.0	51302.0	Central Mexican matorral	2.0	337.0	0	285	9554	0.0	0.0	0.0		0.0	1.0	61.333333333333336	21.8794599241	-102.290413469	34.3	17.733333333333334	16.033333333333335	19.733333333333334	23.866666666666667	22.866666666666667	5.5	Aguascalientes	9255	51.857	0.0	0.0	0.0	927.0	1000.0	1089.0	96.66666666666667	31.0	3.6666666666666665	16.0	162.0	113.66666666666667	315.6666666666667		NA	4.97585228592
00003985317fa853fdde	57085.7622447	20.4	339.0	0.0	13.0	North America	0.0	51302.0	Central Mexican matorral	2.0	337.0	0	186	9554	0.0	0.0	0.0		0.0	1.0	63.666666666666664	22.1699762156	-100.999995567	33.4	17.033333333333335	16.633333333333333	17.566666666666666	23.433333333333334	22.533333333333335	6.833333333333333	San Luis Potosi	9255	51.857	0.0	0.0	0.0	1050.0	1126.0	1223.0	75.66666666666667	23.333333333333332	4.666666666666667	20.0	122.0	70.33333333333333	163.66666666666666		NA	4.97585228592
00009a4a5f5be221700d	57085.7622447	21.4	614.6666666666666	0.0	13.0	North America	0.0	51302.0	Central Mexican matorral	2.0	337.0	0	288	9554	0.0	0.0	0.0		0.0	1.0	61.333333333333336	21.149986795	-101.700030357	34.5	16.5	17.533333333333335	18.8	24.566666666666666	23.166666666666664	7.7	Leon	9255	51.857	0.0	0.0	0.0	1573.0	1682.0	1817.0	98.0	23.333333333333332	4.666666666666667	20.333333333333332	155.33333333333334	138.66666666666666	371.6666666666667		NA	4.97585228592
0000dc08528c46e929d3	94292.5548753	21.366666666666667	1092.3333333333333	0.0	3.0	North America	0.0	60303.0	Central American pine-oak forests	3.0	77.0	0	432	1669	0.0	3.0	63.0	Mesoamerican Pine-Oak Forests	0.0	1.0	71.0	14.6211346628	-90.5269655779	29.133333333333333	11.266666666666667	19.733333333333334	20.466666666666665	22.533333333333335	22.033333333333335	13.333333333333334	Guatemala	940	98.74	0.0	0.0	0.0	1104.0	1281.0	1690.0	91.33333333333333	18.333333333333332	1.6666666666666667	7.666666666666667	334.6666666666667	227.0	537.6666666666666		NT	7.91191427663
000086967b97be833f99	60502.0466639	19.166666666666664	810.3333333333334	0.0	3.0	North America	0.0	60310.0	Trans-Mexican Volcanic Belt pine-oak forests	10.0	272.0	0	265	1270	0.0	3.0	63.0	Mesoamerican Pine-Oak Forests	0.0	1.0	68.66666666666667	19.0499599395	-98.2000372739	30.43333333333333	16.133333333333333	16.6	16.666666666666664	21.2	20.233333333333334	7.133333333333333	Puebla	701	46.993	0.0	0.0	0.0	2318.0	2474.0	2657.0	86.66666666666667	30.333333333333332	5.666666666666667	21.333333333333332	260.6666666666667	159.0	423.3333333333333		NT	5.20596920321
0000fdc51b0ebc5f011e	57085.7622447	18.2	599.3333333333334	0.0	13.0	North America	0.0	51302.0	Central Mexican matorral	2.0	337.0	0	268	9554	0.0	0.0	0.0		0.0	1.0	69.0	19.4424424428	-99.1309882017	30.166666666666668	17.766666666666666	15.233333333333334	15.266666666666666	20.3	19.833333333333336	4.5	Mexico City	9255	51.857	0.0	0.0	0.0	19485.0	20189.0	21009.0	85.66666666666667	22.0	5.333333333333333	19.333333333333332	230.0	120.33333333333333	327.0		NA	4.97585228592
0000d3c7dfb9e56e03e1	2109.14089649	15.966666666666665	764.6666666666666	0.0	13.0	North America	0.0	51302.0	Central Mexican matorral	2.0	337.0	0	259	9831	0.0	0.0	0.0		0.0	1.0	66.33333333333333	19.3303820994	-99.6699992287	26.633333333333333	15.3	13.4	13.4	17.9	17.166666666666664	3.8333333333333335	Toluca	9566	2.854	0.0	0.0	0.0	1584.0	1671.0	1802.0	82.66666666666667	32.0	6.333333333333333	27.666666666666668	227.0	147.66666666666666	411.6666666666667		NA	0.181437346141
000004111026a7ba532e	37383.6936769	20.6	535.3333333333334	0.0	2.0	North America	0.0	60204.0	Baj�o dry forests	4.0	267.0	0	286	1217	0.0	2.0	56.0	Southern Mexican Dry Forests	1.0	1.0	64.0	20.6300185333	-100.379981732	33.1	16.566666666666666	17.066666666666666	17.8	23.466666666666665	22.4	7.4	Queretaro	631	28.683	0.0	0.0	0.0	1032.0	1118.0	1215.0	88.0	27.0	4.333333333333333	23.0	165.66666666666666	109.0	298.6666666666667		NT	3.23638130578
0000d89c975063df29e7	2323.91272567	22.733333333333334	1508.0	0.0	7.0	North America	0.0	50701.0	Western Gulf coastal grasslands	1.0	79.0	0	231	9071	0.0	0.0	0.0		0.0	1.0	37.333333333333336	29.9950024607	-90.03996688	35.733333333333334	10.8	14.4	20.8	30.03333333333333	24.5	7.133333333333333	New Orleans	8630	2.782	0.0	0.0	0.0	982.0	977.0	1037.0	17.0	414.6666666666667	89.66666666666667	325.6666666666667	372.6666666666667	159.66666666666666	436.0		NA	0.21761058074
0000226b691c52bd3c9e	69930.2230445	22.966666666666665	1136.3333333333333	0.0	7.0	North America	0.0	50701.0	Western Gulf coastal grasslands	1.0	79.0	0	291	9037	0.0	0.0	0.0		0.0	1.0	37.333333333333336	29.8199743846	-95.3399792905	36.3	10.633333333333333	14.5	17.9	30.43333333333333	27.633333333333333	8.066666666666666	Houston	8596	54.599	0.0	0.0	0.0	4609.0	4790.0	5049.0	23.333333333333332	261.6666666666667	63.333333333333336	221.0	278.3333333333333	138.0	342.3333333333333		NA	6.4693368411
000040a7b3e90f491215	41512.5284688	22.666666666666664	771.3333333333334	0.0	8.0	North America	0.0	50814.0	Texas blackland prairies	14.0	84.0	0	287	8808	0.0	0.0	0.0		0.0	1.0	38.0	30.2669496857	-97.7427783628	38.86666666666667	12.833333333333334	13.233333333333334	25.866666666666667	31.366666666666667	26.366666666666667	5.566666666666666	Austin	8287	13.807	0.0	0.0	0.0	1216.0	1277.0	1372.0	38.666666666666664	176.0	27.333333333333332	132.0	135.33333333333334	118.0	257.3333333333333		NA	3.96241298999
0000b2f5e9af6da6f498	41512.5284688	21.566666666666666	876.6666666666666	0.0	8.0	North America	0.0	50814.0	Texas blackland prairies	14.0	84.0	0	290	8808	0.0	0.0	0.0		0.0	1.0	34.0	32.8200238231	-96.8400169289	39.266666666666666	12.466666666666667	10.866666666666667	25.3	31.9	23.9	3.2	Dallas	8287	13.807	0.0	0.0	0.0	4955.0	5146.0	5419.0	35.666666666666664	187.33333333333334	37.333333333333336	146.0	151.66666666666666	128.33333333333334	301.3333333333333		NA	3.96241298999
0000223a65b3db9462cb	41512.5284688	23.033333333333335	677.6666666666666	0.0	8.0	North America	0.0	50814.0	Texas blackland prairies	14.0	84.0	0	289	8808	0.0	0.0	0.0		0.0	1.0	39.333333333333336	29.4873331899	-98.5073053404	38.43333333333333	12.866666666666665	14.033333333333335	20.466666666666665	31.2	27.166666666666668	6.233333333333333	San Antonio	8287	13.807	0.0	0.0	0.0	1522.0	1593.0	1706.0	34.333333333333336	136.33333333333334	31.666666666666668	122.0	144.0	99.66666666666667	226.66666666666666		NA	3.96241298999
0000b56a81edc5e77266	8576.61346168	24.433333333333334	565.3333333333334	0.0	13.0	North America	0.0	51311.0	Tamaulipan matorral	11.0	106.0	0	292	9426	0.0	0.0	0.0		0.0	1.0	45.0	25.6699951365	-100.329984784	37.66666666666667	12.8	17.2	17.466666666666665	30.46666666666667	27.96666666666667	9.6	Monterrey	9085	12.662	0.0	0.0	0.0	3901.0	4140.0	4413.0	70.66666666666667	47.0	13.666666666666666	46.666666666666664	201.0	120.66666666666667	288.6666666666667		NA	0.766884657293
00002e7e0e81f679d933	505881.732878	23.966666666666665	210.33333333333334	0.0	13.0	North America	0.0	51303.0	Chihuahuan desert	3.0	113.0	0	185	8696	0.0	13.0	131.0	Chihuahuan-Tehuac�n Deserts	2.0	2.0	56.333333333333336	25.5700529165	-103.420002891	39.56666666666667	18.833333333333336	16.966666666666665	22.233333333333334	29.46666666666667	28.366666666666667	6.333333333333334	Torreon	8157	168.68	0.0	0.0	0.0	1201.0	1280.0	1387.0	78.33333333333333	19.666666666666668	2.0	11.666666666666666	87.33333333333333	45.0	114.33333333333333		NA	47.1948336149
0000f470e261a67c62d4	505881.732878	19.9	213.0	0.0	13.0	North America	0.0	51303.0	Chihuahuan desert	3.0	113.0	0	183	8696	0.0	13.0	131.0	Chihuahuan-Tehuac�n Deserts	2.0	2.0	44.666666666666664	31.6903770132	-106.490048057	38.63333333333333	17.4	9.7	19.866666666666667	29.7	28.666666666666668	0.3	Ciudad Juarez	8157	168.68	0.0	0.0	0.0	1396.0	1478.0	1597.0	75.0	34.333333333333336	4.0	16.333333333333332	98.33333333333333	45.333333333333336	119.0		NA	47.1948336149
000091d418cd4c4067ca	221392.792195	24.133333333333333	206.33333333333334	0.0	13.0	North America	0.0	51310.0	Sonoran desert	10.0	111.0	0	188	7321	0.0	13.0	130.0	Sonoran-Baja Deserts	3.0	3.0	45.0	33.5399798778	-112.069991701	43.4	17.266666666666666	14.433333333333334	27.366666666666667	34.233333333333334	32.6	5.6	Phoenix	8094	51.41	0.0	0.0	0.0	3687.0	3841.0	4062.0	54.333333333333336	66.66666666666667	1.6666666666666667	10.0	53.333333333333336	31.333333333333332	78.0		NA	21.1243360668
0000f0dc3bf392bc9616	336212.305609	14.033333333333335	417.6666666666667	0.0	13.0	North America	0.0	51305.0	Great Basin shrub steppe	5.0	113.0	0	357	7986	0.0	0.0	0.0		0.0	3.0	34.333333333333336	40.7750162954	-111.930051922	36.766666666666666	13.9	3.2	26.2	26.2	11.166666666666668	-2.9	Salt Lake City	7537	56.85	0.0	0.0	0.0	998.0	1047.0	1128.0	33.0	103.33333333333333	17.333333333333332	62.333333333333336	62.333333333333336	55.333333333333336	146.0		NA	35.3573399059
00004b758cf82a47fd79	435312.905724	12.9	414.3333333333333	0.0	8.0	North America	0.0	50815.0	Western short grasslands	15.0	220.0	0	384	8000	0.0	0.0	0.0		0.0	1.0	39.666666666666664	39.7391880484	-104.984015952	34.13333333333333	15.933333333333334	2.433333333333333	2.433333333333333	24.433333333333334	19.866666666666667	-5.666666666666666	Denver	7551	52.481	0.0	0.0	0.0	2396.0	2502.0	2661.0	46.666666666666664	47.0	12.666666666666666	47.0	125.33333333333333	73.33333333333333	165.0		NA	44.1146008957
000022667b5a4e1895ef	407135.779188	16.133333333333333	972.0	0.0	8.0	North America	0.0	50804.0	Central forest-grasslands transition	4.0	245.0	0	381	8030	0.0	0.0	0.0		0.0	1.0	29.666666666666668	39.1070885098	-94.6040942189	36.16666666666667	12.066666666666666	3.3	3.3	28.53333333333333	24.1	-3.8666666666666663	Kansas City	7581	65.524	0.0	0.0	0.0	1514.0	1584.0	1696.0	43.666666666666664	109.33333333333333	30.333333333333332	109.33333333333333	302.3333333333333	139.66666666666666	363.6666666666667		NA	41.8328918498
0000b8acccacb679c11a	296135.233917	19.266666666666666	1358.3333333333333	0.0	4.0	North America	0.0	50404.0	Central U.S. hardwood forests	4.0	69.0	0	230	8126	0.0	0.0	0.0		0.0	1.0	32.0	35.1199867951	-89.9999951597	37.53333333333333	11.9	8.0	29.866666666666667	30.1	15.766666666666666	1.2333333333333334	Memphis	7693	59.165	0.0	0.0	0.0	1118.0	1173.0	1262.0	26.666666666666668	386.3333333333333	67.66666666666667	231.0	236.33333333333334	160.33333333333334	438.3333333333333		NA	30.0026895676
000055303118b8f2fb43	407135.779188	16.4	1004.3333333333334	0.0	8.0	North America	0.0	50804.0	Central forest-grasslands transition	4.0	245.0	0	329	8030	0.0	0.0	0.0		0.0	1.0	31.333333333333332	38.6350177196	-90.2399805112	36.53333333333333	12.666666666666668	3.7666666666666666	10.466666666666667	28.633333333333333	17.4	-3.5333333333333337	St. Louis	7581	65.524	0.0	0.0	0.0	2260.0	2357.0	2510.0	24.666666666666668	198.0	47.333333333333336	187.66666666666666	254.66666666666666	118.66666666666667	325.6666666666667		NA	41.8328918498
000074ab49da9fd9c01f	157675.056064	11.7	847.6666666666666	0.0	4.0	North America	0.0	50415.0	Upper Midwest forest-savanna transition	15.0	75.0	0	324	5839	0.0	0.0	0.0		0.0	1.0	26.0	43.0526550487	-87.9199670835	31.2	10.033333333333333	-0.6	-0.6	23.8	16.1	-6.433333333333333	Milwaukee	7272	34.062	0.0	0.0	0.0	1429.0	1495.0	1602.0	29.666666666666668	138.0	37.333333333333336	138.0	237.0	111.66666666666667	273.3333333333333		NA	17.8304363374
0000e97488185bed6441	407135.779188	13.3	982.3333333333334	0.0	8.0	North America	0.0	50804.0	Central forest-grasslands transition	4.0	245.0	0	385	8030	0.0	0.0	0.0		0.0	1.0	27.0	41.8299906607	-87.7500549741	32.93333333333333	10.566666666666666	0.6	0.6	25.7	15.8	-5.4	Chicago	7581	65.524	0.0	0.0	0.0	9211.0	9516.0	9932.0	27.666666666666668	164.0	42.0	164.0	276.3333333333333	123.33333333333333	306.0		NA	41.8328918498
0000671ef53aa7554a5a	244784.48174	11.433333333333334	842.0	0.0	4.0	North America	0.0	50414.0	Southern Great Lakes forests	14.0	77.0	0	333	4863	0.0	0.0	0.0		0.0	1.0	26.666666666666668	43.6999798778	-79.4200207944	30.8	9.8	-0.03333333333333333	7.8	23.133333333333333	11.433333333333334	-5.2	Toronto	7482	79.607	0.0	0.0	0.0	5447.0	5687.0	5946.0	13.666666666666666	195.33333333333334	54.333333333333336	183.66666666666666	201.0	91.33333333333333	240.0		NA	26.4725969332
0000a8d570dadde431d6	244784.48174	13.333333333333334	989.6666666666666	0.0	4.0	North America	0.0	50414.0	Southern Great Lakes forests	14.0	77.0	0	321	4863	0.0	0.0	0.0		0.0	1.0	29.333333333333332	41.4699867951	-81.6949982114	32.46666666666667	10.966666666666667	1.6333333333333333	9.6	24.833333333333336	16.9	-4.066666666666666	Cleveland	7482	79.607	0.0	0.0	0.0	1944.0	2029.0	2165.0	15.333333333333334	214.66666666666666	58.0	207.66666666666666	251.0	102.0	281.0		NA	26.4725969332
0000bce67a83e84a90be	191572.171213	14.0	996.6666666666666	0.0	4.0	North America	0.0	50402.0	Appalachian mixed mesophytic forests	2.0	74.0	0	326	4830	0.0	4.0	69.0	Appalachian and Mixed Mesophytic forests	2.0	1.0	34.0	40.4299985952	-79.999985394	33.56666666666667	12.966666666666665	2.333333333333333	15.233333333333334	25.166666666666664	19.333333333333336	-4.0	Pittsburgh	6911	52.388	0.0	0.0	0.0	1889.0	1972.0	2105.0	17.666666666666668	214.0	60.333333333333336	207.0	268.0	109.0	307.3333333333333		NA	19.6378783434
0000c8e60eb89f43313e	244784.48174	14.1	998.0	0.0	4.0	North America	0.0	50414.0	Southern Great Lakes forests	14.0	77.0	0	318	4863	0.0	0.0	0.0		0.0	1.0	32.333333333333336	39.9799743846	-82.9900096046	34.03333333333333	12.466666666666667	1.9	8.466666666666667	25.7	18.233333333333334	-4.3	Columbus	7482	79.607	0.0	0.0	0.0	1314.0	1377.0	1477.0	21.0	209.0	56.666666666666664	194.33333333333334	266.0	116.66666666666667	319.6666666666667		NA	26.4725969332
00003e5063398836726f	244784.48174	12.933333333333334	885.0	0.0	4.0	North America	0.0	50414.0	Southern Great Lakes forests	14.0	77.0	0	331	4863	0.0	0.0	0.0		0.0	1.0	27.666666666666668	42.3299601431	-83.0800557879	32.3	10.266666666666667	1.1666666666666665	8.9	24.733333333333334	15.166666666666666	-3.9666666666666663	Detroit	7482	79.607	0.0	0.0	0.0	4203.0	4364.0	4606.0	20.0	188.66666666666666	49.666666666666664	179.0	225.0	105.33333333333333	261.6666666666667		NA	26.4725969332
000020e1f7bdacfd78bc	244784.48174	15.2	1106.6666666666667	0.0	4.0	North America	0.0	50414.0	Southern Great Lakes forests	14.0	77.0	0	322	4863	0.0	0.0	0.0		0.0	1.0	31.333333333333332	39.161884785	-84.4569226499	35.0	12.3	3.0	16.0	26.8	17.466666666666665	-3.4666666666666663	Cincinnati	7482	79.607	0.0	0.0	0.0	1687.0	1764.0	1886.0	21.0	244.33333333333334	65.0	218.33333333333334	268.0	131.66666666666666	356.3333333333333		NA	26.4725969332
0000d87726e52baaeb82	347716.615079	18.4	1278.3333333333333	0.0	4.0	North America	0.0	50413.0	Southeastern mixed forests	13.0	70.0	0	225	8143	0.0	5.0	75.0	Southeastern conifer and broadleaf forests	1.0	1.0	36.333333333333336	35.2049945262	-80.8300380877	35.5	13.0	8.033333333333333	18.6	28.3	15.5	0.4	Charlotte	7710	69.103	0.0	0.0	0.0	1044.0	1098.0	1183.0	14.333333333333334	318.6666666666667	78.33333333333333	275.0	343.3333333333333	132.66666666666666	368.6666666666667		NA	34.1029334962
0000ffb6ea1bc38847e2	296135.233917	17.7	1288.6666666666667	0.0	4.0	North America	0.0	50404.0	Central U.S. hardwood forests	4.0	69.0	0	323	8126	0.0	0.0	0.0		0.0	1.0	36.0	36.1699743846	-86.7799849871	37.0	13.833333333333334	6.4	25.8	28.53333333333333	14.033333333333335	-1.2666666666666666	Nashville	7693	59.165	0.0	0.0	0.0	912.0	959.0	1034.0	22.0	360.3333333333333	68.33333333333333	240.0	269.3333333333333	151.66666666666666	393.0		NA	30.0026895676
00007be71a1568e5b341	296135.233917	16.433333333333334	1204.6666666666667	0.0	4.0	North America	0.0	50404.0	Central U.S. hardwood forests	4.0	69.0	0	317	8126	0.0	0.0	0.0		0.0	1.0	33.0	38.2250169058	-85.7487042661	36.0	12.766666666666667	4.7	21.8	27.8	18.666666666666664	-1.9333333333333331	Louisville	7693	59.165	0.0	0.0	0.0	980.0	1028.0	1108.0	24.333333333333332	292.0	64.66666666666667	221.33333333333334	287.3333333333333	143.0	390.6666666666667		NA	30.0026895676
00007d3f900f08d93795	244784.48174	14.366666666666665	1077.0	0.0	4.0	North America	0.0	50414.0	Southern Great Lakes forests	14.0	77.0	0	320	4863	0.0	0.0	0.0		0.0	1.0	30.333333333333332	39.7499884227	-86.1700480568	34.46666666666667	12.133333333333333	1.6333333333333333	9.066666666666666	26.46666666666667	16.733333333333334	-4.833333333333334	Indianapolis	7482	79.607	0.0	0.0	0.0	1491.0	1562.0	1673.0	22.666666666666668	227.33333333333334	56.666666666666664	211.33333333333334	275.6666666666667	127.33333333333333	340.3333333333333		NA	26.4725969332
000005a18ebe9d6f1584	234626.575669	24.566666666666666	1204.3333333333333	0.0	5.0	North America	0.0	50529.0	Southeastern conifer forests	29.0	71.0	0	232	8825	0.0	5.0	75.0	Southeastern conifer and broadleaf forests	1.0	1.0	45.0	27.9469879344	-82.4586208514	34.8	10.466666666666667	18.266666666666666	22.1	29.833333333333332	29.8	11.666666666666668	Tampa	8321	71.413	0.0	0.0	0.0	2389.0	2493.0	2652.0	49.0	210.66666666666666	33.333333333333336	174.66666666666666	489.6666666666667	184.66666666666666	516.6666666666666		NA	21.998634252
0000a14e71ba1c5bc629	17.7025830799	26.9	1143.0	0.0	14.0	North America	0.0	61402.0	Bahamian-Antillean mangroves	2.0	119.0	0	433	1032	0.0	0.0	0.0		0.0	3.0	56.333333333333336	23.1319588409	-82.3641821713	34.16666666666667	8.533333333333333	23.933333333333334	25.033333333333335	29.53333333333333	28.833333333333332	19.1	Havana	429	0.221	0.0	0.0	0.0	2159.0	2151.0	2150.0	51.333333333333336	165.0	35.666666666666664	137.0	326.3333333333333	192.0	440.0		NT	0.00156054289237
0000017f10cea6e0937c	1074.72104758	26.03333333333333	1226.6666666666667	0.0	1.0	North America	0.0	60164.0	South Florida rocklands	64.0	68.0	0	434	42	0.0	0.0	0.0		0.0	1.0	43.666666666666664	25.7876106964	-80.2241060808	33.266666666666666	7.033333333333333	21.8	22.366666666666667	29.666666666666668	28.8	17.2	Miami	43	1.702	0.0	0.0	0.0	5755.0	5969.0	6272.0	48.666666666666664	165.33333333333334	43.333333333333336	160.0	372.3333333333333	200.0	462.6666666666667		NT	0.0966065349203
00009051505bdd85bfff	234626.575669	22.866666666666667	1267.3333333333333	0.0	5.0	North America	0.0	50529.0	Southeastern conifer forests	29.0	71.0	0	227	8825	0.0	5.0	75.0	Southeastern conifer and broadleaf forests	1.0	1.0	41.0	30.3300207713	-81.6699868181	35.9	11.566666666666666	15.066666666666666	19.533333333333335	29.8	29.666666666666668	7.866666666666667	Jacksonville	8321	71.413	0.0	0.0	0.0	1023.0	1074.0	1157.0	34.333333333333336	262.6666666666667	53.0	218.66666666666666	441.3333333333333	171.0	457.0		NA	21.998634252
00004e5d040be3085f53	234626.575669	24.233333333333334	1229.0	0.0	5.0	North America	0.0	50529.0	Southeastern conifer forests	29.0	71.0	0	226	8825	0.0	5.0	75.0	Southeastern conifer and broadleaf forests	1.0	1.0	46.333333333333336	28.509976826	-81.3800303566	35.56666666666667	11.666666666666668	17.866666666666667	18.733333333333334	29.666666666666668	29.633333333333333	10.7	Orlando	8321	71.413	0.0	0.0	0.0	1401.0	1468.0	1574.0	42.0	210.0	52.333333333333336	182.0	467.3333333333333	184.66666666666666	485.6666666666667		NA	21.998634252
00002d8f49f7ad3e2d2e	347716.615079	18.7	1444.3333333333333	0.0	4.0	North America	0.0	50413.0	Southeastern mixed forests	13.0	70.0	0	234	8143	0.0	5.0	75.0	Southeastern conifer and broadleaf forests	1.0	1.0	36.666666666666664	33.830013854	-84.3999493833	35.4	12.633333333333333	8.533333333333333	24.1	28.23333333333333	13.0	1.3333333333333335	Atlanta	7710	69.103	0.0	0.0	0.0	4695.0	4888.0	5151.0	18.0	400.3333333333333	89.33333333333333	303.3333333333333	316.0	158.0	441.0		NA	34.1029334962
0000c1a43dc1dde58f6d	42.9271151613			0.0	14.0		0.00731977	61402.0	Bahamian-Antillean mangroves	2.0	119.0	0	125	79	0.0	0.0	0.0		0.0	3.0		25.0833901154	-77.3500437843								Nassau	80	0.453	0.0	0.0	0.0	0.0	0.0	0.0									NT	0.00384052636825
0000abc177cc28c9e518	347716.615079	17.0	1227.6666666666667	0.0	4.0	North America	0.0	50413.0	Southeastern mixed forests	13.0	70.0	0	228	8143	0.0	5.0	75.0	Southeastern conifer and broadleaf forests	1.0	1.0	35.333333333333336	37.5500193472	-77.4499860043	34.86666666666667	12.966666666666665	6.233333333333333	16.033333333333335	27.333333333333332	27.1	-1.0333333333333334	Richmond	7710	69.103	0.0	0.0	0.0	944.0	992.0	1069.0	17.666666666666668	285.0	73.0	259.0	360.3333333333333	138.0	368.3333333333333		NA	34.1029334962
0000c5fec6002a66abe7	347716.615079	16.366666666666667	1152.3333333333333	0.0	4.0	North America	0.0	50413.0	Southeastern mixed forests	13.0	70.0	0	235	8143	0.0	5.0	75.0	Southeastern conifer and broadleaf forests	1.0	1.0	32.333333333333336	38.8995493765	-77.0094185808	34.8	11.833333333333332	5.2	11.266666666666667	27.4	22.833333333333336	-1.3	Washington, D.C.	7710	69.103	0.0	0.0	0.0	4464.0	4636.0	4889.0	17.333333333333332	257.3333333333333	75.66666666666667	238.66666666666666	327.0	127.66666666666667	340.6666666666667		NA	34.1029334962
00009e0dc003bb199f64	115893.061266	17.733333333333334	1243.0	0.0	5.0	North America	0.0	50517.0	Middle Atlantic coastal forests	17.0	59.0	0	224	8545	0.0	0.0	0.0		0.0	1.0	30.333333333333332	36.8532143341	-75.9783187273	32.7	9.4	8.0	15.9	27.166666666666668	27.06666666666667	2.2666666666666666	Virginia Beach	7960	60.933	0.0	0.0	0.0	1535.0	1606.0	1719.0	23.0	290.6666666666667	66.66666666666667	249.0	390.0	160.66666666666666	400.3333333333333		NA	11.3762391221
000048e3c0aade0e66f6	85675.3082161	14.966666666666665	1276.0	0.0	4.0		0.0	50411.0	Northeastern coastal forests	11.0	60.0	0	352	7812	0.0	0.0	0.0		0.0	1.0	25.333333333333332	40.749979064	-73.9800169288	32.46666666666667	8.833333333333332	3.6333333333333337	4.033333333333333	26.23333333333333	14.8	-1.3	New York	7440	60.584	0.0	0.0	0.0	19441.0	19974.0	20628.0	13.666666666666666	283.6666666666667	80.33333333333333	281.6666666666667	333.3333333333333	133.33333333333334	359.0		NA	9.27772568695
00003d90f108b4452f57	85675.3082161	15.4	1241.6666666666667	0.0	4.0	North America	0.0	50411.0	Northeastern coastal forests	11.0	60.0	0	233	7812	0.0	0.0	0.0		0.0	1.0	29.666666666666668	39.9999731639	-75.1699959734	33.66666666666667	10.7	4.0	4.2	26.6	26.23333333333333	-1.7	Philadelphia	7440	60.584	0.0	0.0	0.0	5630.0	5835.0	6133.0	16.666666666666668	268.6666666666667	77.0	268.3333333333333	350.0	131.66666666666666	367.3333333333333		NA	9.27772568695
00007bea1a7c57ba3019	347716.615079	16.433333333333334	1228.6666666666667	0.0	4.0	North America	0.0	50413.0	Southeastern mixed forests	13.0	70.0	0	229	8143	0.0	5.0	75.0	Southeastern conifer and broadleaf forests	1.0	1.0	32.333333333333336	39.2999900503	-76.6199849871	35.63333333333333	12.033333333333333	5.1	11.1	27.73333333333333	22.533333333333335	-1.3666666666666667	Baltimore	7710	69.103	0.0	0.0	0.0	2322.0	2422.0	2578.0	15.666666666666666	277.3333333333333	81.0	261.0	333.6666666666667	133.0	354.3333333333333		NA	34.1029334962
0000a163eb8414cebe80	244784.48174	11.933333333333334	1038.3333333333333	0.0	4.0	North America	0.0	50414.0	Southern Great Lakes forests	14.0	77.0	0	325	4863	0.0	0.0	0.0		0.0	1.0	28.666666666666668	42.8799782502	-78.8800020769	30.633333333333333	10.266666666666667	0.7	15.166666666666666	23.3	8.333333333333332	-4.766666666666667	Buffalo	7482	79.607	0.0	0.0	0.0	1046.0	1096.0	1180.0	16.333333333333332	253.66666666666666	68.0	225.0	233.33333333333334	115.66666666666667	309.3333333333333		NA	26.4725969332
00002b854de33134af03	85675.3082161	12.866666666666665	1255.0	0.0	4.0	North America	0.0	50411.0	Northeastern coastal forests	11.0	60.0	0	330	7812	0.0	0.0	0.0		0.0	1.0	29.666666666666668	42.3299601431	-71.0700136736	31.366666666666667	10.666666666666668	1.7333333333333332	22.366666666666667	23.966666666666665	5.6	-4.266666666666667	Boston	7440	60.584	0.0	0.0	0.0	4597.0	4774.0	5032.0	10.333333333333334	323.3333333333333	87.66666666666667	285.6666666666667	300.3333333333333	127.33333333333333	353.6666666666667		NA	9.27772568695
00001371508308d5be78	85675.3082161	12.566666666666666	1337.3333333333333	0.0	4.0	North America	0.0	50411.0	Northeastern coastal forests	11.0	60.0	0	316	7812	0.0	0.0	0.0		0.0	1.0	30.333333333333332	41.8211023143	-71.4149796973	30.76666666666667	10.766666666666667	1.5333333333333334	21.1	23.533333333333335	5.466666666666667	-4.566666666666666	Providence	7440	60.584	0.0	0.0	0.0	1318.0	1380.0	1481.0	11.666666666666666	337.6666666666667	90.66666666666667	299.3333333333333	320.3333333333333	137.33333333333334	375.3333333333333		NA	9.27772568695
0000f508011fc08b6a4c	85675.3082161	13.0	1266.6666666666667	0.0	4.0	North America	0.0	50411.0	Northeastern coastal forests	11.0	60.0	0	315	7812	0.0	0.0	0.0		0.0	1.0	31.333333333333332	41.770020161	-72.6799670834	32.33333333333333	11.8	1.3	2.3	24.4	16.633333333333333	-4.766666666666667	Hartford	7440	60.584	0.0	0.0	0.0	942.0	989.0	1066.0	10.666666666666666	290.6666666666667	83.0	281.6666666666667	319.6666666666667	126.66666666666667	339.3333333333333		NA	9.27772568695
0000fc6fcd303162bb2c	85675.3082161	13.633333333333335	1254.0	0.0	4.0	North America	0.0	50411.0	Northeastern coastal forests	11.0	60.0	0	319	7812	0.0	0.0	0.0		0.0	1.0	29.333333333333332	41.1799786571	-73.1999611833	31.333333333333332	10.233333333333333	2.566666666666667	10.333333333333332	24.533333333333335	9.566666666666666	-3.1333333333333333	Bridgeport	7440	60.584	0.0	0.0	0.0	1056.0	1108.0	1193.0	11.666666666666666	294.6666666666667	82.33333333333333	290.0	301.6666666666667	124.66666666666667	342.0		NA	9.27772568695
00002bf7e0935a1cf8e6	29.4335218313	23.3	1544.3333333333333	3.0	3.0		0.0	50301.0	Bermuda subtropical conifer forests	1.0	61.0	0	69	8868	0.0	0.0	0.0		0.0	1.0	34.333333333333336	32.2941902863	-64.7839374203	31.76666666666667	5.5	18.933333333333334	22.533333333333335	28.2	25.2	16.0	Hamilton	8364	0.508	0.0	0.0	0.0	0.0	0.0	0.0	17.666666666666668	394.6666666666667	92.0	316.3333333333333	371.3333333333333	183.0	456.6666666666667	NA	NA	0.0028184009299
00008111eec5125744ee	7464.06813687	27.26666666666667	1491.3333333333333	0.0	1.0	North America	0.0	60155.0	Puerto Rican moist forests	55.0	76.0	0	489	330	0.0	1.0	37.0	Greater Antillean Moist Forests	0.0	2.0	69.33333333333333	18.4400230092	-66.1299792904	32.66666666666667	8.0	25.6	25.73333333333333	28.5	28.3	21.266666666666666	San Juan	261	4.752	0.0	0.0	0.0	2758.0	2795.0	2803.0	26.666666666666668	251.66666666666666	62.333333333333336	232.0	436.3333333333333	168.66666666666666	462.0		NT	0.637690419185
00001fc42157e0430b57	113.466997853	28.166666666666668	990.0	14.0	14.0	North America	0.0	61402.0	Bahamian-Antillean mangroves	2.0	119.0	0	9	1659	0.0	0.0	0.0		0.0	3.0	64.0	17.3020304555	-62.7170093197	32.4	5.7	26.666666666666668	27.133333333333333	29.333333333333332	29.1	23.5	Basseterre	920	0.894	0.0	0.0	0.0	0.0	0.0	0.0	32.0	180.33333333333334	43.666666666666664	160.0	325.0	126.33333333333333	346.3333333333333	NT	NT	0.00964598186039
000083361d0185c3c681	233.159552967	28.0	872.0	0.0	13.0	North America	8.2063E-4	61305.0	Caribbean shrublands	5.0	84.0	0	119	1671	0.0	0.0	0.0		0.0	2.0	65.66666666666667	17.1180365183	-61.8500338151	32.2	6.0	26.43333333333333	26.76666666666667	29.166666666666668	28.93333333333333	23.166666666666664	Saint John's	942	1.333	0.0	0.0	0.0	0.0	0.0	0.0	35.333333333333336	137.33333333333334	33.666666666666664	126.0	286.3333333333333	124.0	317.3333333333333		NT	0.0197937755085
00006303e735ac345415	192.158476782	27.73333333333333	1644.0	13.0	13.0	North America	0.0	61305.0	Caribbean shrublands	5.0	84.0	0	10	1763	0.0	0.0	0.0		0.0	2.0	73.33333333333333	15.3010156443	-61.3870129818	33.1	8.3	26.26666666666667	26.633333333333333	28.73333333333333	28.73333333333333	21.833333333333336	Roseau	1066	1.089	0.0	0.0	0.0	0.0	0.0	0.0	46.333333333333336	232.66666666666666	54.0	202.0	669.0	247.0	669.0	NT	NT	0.0161802563612
000058b64ec3dd45d19c	68163.5081845	22.666666666666664	805.6666666666666	0.0	13.0	South America	0.0	61309.0	La Costa xeric shrublands	9.0	111.0	0	468	1946	0.0	0.0	0.0		0.0	1.0	79.0	10.5009985544	-66.9170371924	29.06666666666667	11.033333333333333	21.433333333333334	21.433333333333334	23.366666666666667	23.166666666666664	15.233333333333334	Caracas	1311	26.602	0.0	0.0	0.0	3098.0	3306.0	3619.0	50.666666666666664	79.0	12.666666666666666	67.33333333333333	266.6666666666667	117.33333333333333	327.6666666666667		NT	5.61640098971
00000ee99fb87df384ad	213.656312728	28.1	1333.0	2.0	2.0	North America	0.0	60220.0	Lesser Antillean dry forests	20.0	87.0	0	15	1947	0.0	0.0	0.0		0.0	1.0	80.33333333333333	10.6519970896	-61.5170308854	33.56666666666667	9.433333333333334	27.1	27.6	28.6	28.43333333333333	21.9	Port-of-Spain	1312	1.037	0.0	0.0	0.0	0.0	0.0	0.0	59.666666666666664	115.0	22.666666666666668	97.66666666666667	435.0	226.0	569.3333333333334	NT	NT	0.0176528651391
0000e8064bd6ac4d7899	222.052680238	28.46666666666667	1465.6666666666667	1.0	1.0	North America	0.0	60179.0	Windward Islands moist forests	79.0	70.0	0	14	1883	0.0	0.0	0.0		0.0	1.0	78.0	12.0526334017	-61.7416432261	33.266666666666666	7.8	27.53333333333333	28.26666666666667	29.1	28.93333333333333	23.266666666666666	Saint George's	1238	0.529	0.0	0.0	0.0	0.0	0.0	0.0	47.0	190.33333333333334	33.333333333333336	135.0	524.0	202.33333333333334	555.3333333333334	NT	NT	0.0184404430019
00008d4cf57b5a7b5141	271.314364055	26.633333333333333	1685.3333333333333	2.0	2.0	North America	0.0	60220.0	Lesser Antillean dry forests	20.0	87.0	0	5	1295	0.0	0.0	0.0		0.0	1.0	73.66666666666667	14.0019734893	-61.0000081804	31.7	7.7	25.166666666666664	25.5	27.7	27.3	21.266666666666666	Castries	1143	1.692	0.0	0.0	0.0	0.0	0.0	0.0	40.666666666666664	226.66666666666666	54.333333333333336	207.66666666666666	563.0	222.33333333333334	614.3333333333334	NT	NT	0.0226884400643
000039be9a8af0753f37	439.320440109	27.56666666666667	1100.3333333333333	13.0	13.0	North America	0.0	61305.0	Caribbean shrublands	5.0	84.0	0	11	1851	0.0	0.0	0.0		0.0	2.0	74.0	13.1020025828	-59.6165267351	32.766666666666666	8.4	26.26666666666667	27.2	28.5	28.4	21.466666666666665	Bridgetown	1189	0.825	0.0	0.0	0.0	0.0	0.0	0.0	51.666666666666664	186.33333333333334	27.0	113.33333333333333	451.0	170.33333333333334	469.6666666666667	NT	NT	0.0366288957464
0000001da9c7e9fd0423	23.5015404215	28.06666666666667	1784.6666666666667	2.0	2.0	North America	0.0	60220.0	Lesser Antillean dry forests	20.0	87.0	0	12	1860	0.0	0.0	0.0		0.0	1.0	75.0	13.1482788279	-61.2120624203	32.96666666666667	7.8	26.833333333333332	27.1	28.9	28.8	22.666666666666664	Kingstown	1198	0.378	0.0	0.0	0.0	0.0	0.0	0.0	44.0	220.33333333333334	56.666666666666664	201.33333333333334	664.0	252.33333333333334	684.0	NT	NT	0.00195961015718
000086258d9cfd8fb2ff	2872.35032236	28.666666666666668	1567.6666666666667	14.0	14.0	South America	0.0	61401.0	Amazon-Orinoco-Southern Caribbean mangroves	1.0	119.0	0	3	889	14.0	14.0	141.0	Amazon-Orinoco-Southern Caribbean mangroves	0.0	2.0	72.66666666666667	5.83503012992	-55.1670308854	35.13333333333333	8.333333333333332	27.76666666666667	29.76666666666667	29.833333333333332	28.366666666666667	23.733333333333334	Paramaribo	1656	4.419	0.0	0.0	0.0	0.0	0.0	0.0	49.666666666666664	316.3333333333333	51.333333333333336	228.33333333333334	257.0	286.0	669.6666666666666	NT	NT	0.234546105569
0000f1b1eaf078ac3d7e	475923.595491	28.76666666666667	1751.6666666666667	1.0	1.0	South America	0.0	60125.0	Guianan moist forests	25.0	70.0	0	7	1525	1.0	1.0	42.0	Guianan Moist Forests	0.0	3.0	73.66666666666667	6.80197369275	-58.1670286475	33.46666666666667	6.3	28.166666666666668	29.46666666666667	29.5	28.46666666666667	24.966666666666665	Georgetown	1501	75.484	0.0	0.0	0.0	0.0	0.0	0.0	48.333333333333336	433.6666666666667	56.333333333333336	252.0	260.3333333333333	272.6666666666667	702.3333333333334	NT	NT	38.7885612956
0000c09826aeb978b167	7312.79571749	26.03333333333333	1361.0	0.0	2.0	South America	0.0	60207.0	Cauca Valley dry forests	7.0	91.0	0	452	2242	0.0	2.0	57.0	Tumbesian-Andean Valleys Dry Forests	0.0	1.0	85.66666666666667	3.39995912568	-76.4999664731	32.733333333333334	10.966666666666667	25.466666666666665	26.23333333333333	26.3	26.166666666666668	20.0	Cali	1576	19.571	0.0	0.0	0.0	2378.0	2544.0	2786.0	33.0	386.6666666666667	51.0	210.66666666666666	322.6666666666667	181.0	464.0		NT	0.596234038015
000035837fb7fafe00fe	104598.325631	15.6	956.0	0.0	1.0	South America	0.0	60136.0	Magdalena Valley montane forests	36.0	69.0	0	469	934	0.0	1.0	40.0	Northern Andean Montane Forests	0.0	1.0	82.33333333333333	4.59642356253	-74.0833439552	21.633333333333333	10.1	15.3	15.466666666666665	15.966666666666665	15.8	9.433333333333334	Bogota	290	86.466	0.0	0.0	0.0	8320.0	8916.0	9600.0	38.666666666666664	172.0	36.0	151.0	322.3333333333333	132.33333333333334	332.3333333333333		NT	8.54041336643
0000078ab6ae8ba59c7f	104598.325631	23.333333333333336	1620.3333333333333	0.0	1.0	South America	0.0	60136.0	Magdalena Valley montane forests	36.0	69.0	0	466	934	0.0	1.0	40.0	Northern Andean Montane Forests	0.0	1.0	89.66666666666667	6.27500327446	-75.5750100115	29.833333333333332	11.733333333333333	22.9	23.333333333333336	23.566666666666666	23.366666666666667	16.866666666666667	Medellin	290	86.466	0.0	0.0	0.0	3524.0	3789.0	4129.0	33.333333333333336	420.6666666666667	52.333333333333336	215.66666666666666	442.0	204.66666666666666	533.3333333333334		NT	8.54041336643
0000671d394b45840b79	104598.325631	25.5	1289.6666666666667	0.0	1.0	South America	0.0	60136.0	Magdalena Valley montane forests	36.0	69.0	0	444	934	0.0	1.0	40.0	Northern Andean Montane Forests	0.0	1.0	87.66666666666667	7.13009319959	-73.1258830177	30.76666666666667	9.166666666666668	25.133333333333333	25.4	25.9	25.4	20.366666666666667	Bucaramanga	290	86.466	0.0	0.0	0.0	1073.0	1157.0	1282.0	32.0	357.0	53.0	224.0	341.3333333333333	168.33333333333334	415.6666666666667		NT	8.54041336643
0000e423d9a1d2c12367	68163.5081845	26.833333333333332	769.6666666666666	0.0	13.0	South America	0.0	61309.0	La Costa xeric shrublands	9.0	111.0	0	445	1946	0.0	0.0	0.0		0.0	1.0	78.33333333333333	10.2468796986	-67.5958071306	34.3	12.4	25.96666666666667	26.166666666666668	27.43333333333333	26.73333333333333	18.566666666666666	Maracay	1311	26.602	0.0	0.0	0.0	1060.0	1144.0	1271.0	80.33333333333333	25.333333333333332	3.0	12.333333333333334	186.66666666666666	161.33333333333334	400.3333333333333		NT	5.61640098971
0000dcf72ac2de40a8e2	68163.5081845	25.533333333333335	961.6666666666666	0.0	13.0	South America	0.0	61309.0	La Costa xeric shrublands	9.0	111.0	0	450	1946	0.0	0.0	0.0		0.0	1.0	80.33333333333333	10.2299815053	-67.9800214047	32.9	12.266666666666667	24.966666666666665	25.2	26.1	25.266666666666666	17.766666666666666	Valencia	1311	26.602	0.0	0.0	0.0	1900.0	2055.0	2266.0	74.33333333333333	33.666666666666664	4.333333333333333	18.0	171.33333333333334	171.0	465.6666666666667		NT	5.61640098971
000094c0dbb9d83203ba	273.780173901	28.56666666666667	479.6666666666667	13.0	13.0	North America	0.0	61305.0	Caribbean shrublands	5.0	84.0	0	1	501	0.0	0.0	0.0		0.0	2.0	64.66666666666667	12.2004297068	-69.0199837663	33.233333333333334	5.766666666666667	27.26666666666667	28.366666666666667	29.633333333333333	28.666666666666668	24.4	Willemstad	1228	2.141	0.0	0.0	0.0	0.0	0.0	0.0	68.0	88.33333333333333	10.0	37.666666666666664	147.66666666666666	99.0	240.0	NT	NT	0.0227427290732
00009cc9616f68bd784a	158.202806957	29.0	311.6666666666667	14.0	14.0	North America	0.0	61401.0	Amazon-Orinoco-Southern Caribbean mangroves	1.0	119.0	0	13	1879	14.0	14.0	141.0	Amazon-Orinoco-Southern Caribbean mangroves	0.0	2.0	67.66666666666667	12.530383727	-70.0289919451	33.733333333333334	6.3	27.666666666666668	28.866666666666667	30.06666666666667	29.133333333333333	24.5	Oranjestad	1217	0.931	0.0	0.0	0.0	0.0	0.0	0.0	66.33333333333333	54.0	6.666666666666667	28.0	102.33333333333333	65.33333333333333	153.66666666666666	NT	NT	0.0131568285924
000031c2c35d0efbdb47	15909.1799981	26.93333333333333	491.3333333333333	0.0	13.0	South America	0.0	61313.0	Paraguana xeric scrub	13.0	117.0	0	411	1884	0.0	0.0	0.0		0.0	1.0	82.0	10.0499924916	-69.2999666765	33.5	11.133333333333333	26.3	26.46666666666667	27.53333333333333	26.866666666666667	20.0	Barquisimeto	1239	16.371	0.0	0.0	0.0	1184.0	1279.0	1420.0	58.0	94.0	4.666666666666667	19.333333333333332	130.33333333333334	78.0	204.0		NT	1.31540395917
00002dfed8f431781924	22628.124801	30.46666666666667	399.3333333333333	0.0	13.0	South America	0.0	61308.0	Guajira-Barranquilla xeric scrub	8.0	112.0	0	416	499	0.0	0.0	0.0		0.0	1.0	76.33333333333333	10.7299768259	-71.6599776628	36.1	8.7	29.43333333333333	29.43333333333333	31.23333333333333	31.0	24.733333333333334	Maracaibo	1226	12.681	0.0	0.0	0.0	2200.0	2369.0	2606.0	81.66666666666667	8.0	2.0	8.0	138.0	93.66666666666667	216.66666666666666		NT	1.87413122738
0000f29bb61a5e589191	37404.2499985	27.5	1286.6666666666667	0.0	1.0	North America	0.0	60127.0	Hispaniolan moist forests	27.0	115.0	0	490	219	0.0	1.0	37.0	Greater Antillean Moist Forests	0.0	1.0	74.66666666666667	18.4700728546	-69.9000850847	33.6	9.766666666666667	26.0	26.23333333333333	28.7	28.6	20.633333333333333	Santo Domingo	150	26.76	0.0	0.0	0.0	2298.0	2525.0	2885.0	45.0	173.33333333333334	42.666666666666664	153.33333333333334	426.3333333333333	194.33333333333334	477.3333333333333		NT	3.21061690504
00003e5aad700d5555fa	7.3643511233	27.76666666666667	620.6666666666666	14.0	14.0	North America	0.0	61402.0	Bahamian-Antillean mangroves	2.0	119.0	0	4	1209	0.0	0.0	0.0		0.0	3.0	58.666666666666664	21.4664274282	-71.1359786394	33.13333333333333	6.4	25.73333333333333	27.5	29.6	27.53333333333333	22.333333333333336	Grand Turk	623	0.142	0.0	0.0	0.0	0.0	0.0	0.0	57.333333333333336	100.33333333333333	23.0	82.0	128.33333333333334	123.66666666666667	295.0	NT	NT	6.41660140217E-4
000033f132df1574af1c	207.640654519	28.4	1190.0	0.0	14.0	North America	0.0	61402.0	Bahamian-Antillean mangroves	2.0	119.0	0	428	306	0.0	0.0	0.0		0.0	3.0	73.33333333333333	18.5410245961	-72.3360345883	35.93333333333333	11.2	26.73333333333333	26.73333333333333	29.93333333333333	28.5	20.733333333333334	Port-au-Prince	237	1.369	0.0	0.0	0.0	2209.0	2621.0	3346.0	56.0	113.33333333333333	27.333333333333332	113.33333333333333	298.6666666666667	195.0	452.6666666666667		NT	0.0177738896987
0000dda76b7f8dadecad	305.625935902	27.8	873.6666666666666	2.0	2.0	North America	0.0	60218.0	Jamaican dry forests	18.0	105.0	0	8	1620	0.0	0.0	0.0		0.0	1.0	68.33333333333333	17.9770766238	-76.7674337137	33.13333333333333	7.7	26.366666666666667	26.5	29.0	28.366666666666667	21.966666666666665	Kingston	866	1.457	0.0	0.0	0.0	0.0	0.0	0.0	58.0	93.0	20.666666666666668	90.66666666666667	234.33333333333334	175.0	382.3333333333333	NT	NT	0.0260633147266
0000bfa17b244d891a04	7981.23602409	29.46666666666667	661.3333333333334	0.0	13.0	South America	0.0	61308.0	Guajira-Barranquilla xeric scrub	8.0	112.0	0	412	1926	0.0	0.0	0.0		0.0	1.0	79.66666666666667	10.959988626	-74.79996688	34.3	7.966666666666667	28.43333333333333	28.43333333333333	30.06666666666667	29.8	24.4	Barranquilla	1291	5.448	0.0	0.0	0.0	1907.0	2048.0	2251.0	96.0	2.0	0.0	2.0	208.33333333333334	172.66666666666666	395.3333333333333		NT	0.658624596027
0000df92315af5136cb3	749.398448682	29.1	826.6666666666666	0.0	14.0	South America	0.0	61401.0	Amazon-Orinoco-Southern Caribbean mangroves	1.0	119.0	0	414	924	0.0	14.0	141.0	Amazon-Orinoco-Southern Caribbean mangroves	0.0	2.0	79.33333333333333	10.3997385853	-75.5143935564	33.766666666666666	8.233333333333333	28.4	28.4	29.5	29.133333333333333	23.4	Cartagena	280	2.074	0.0	0.0	0.0	948.0	1026.0	1139.0	85.66666666666667	3.6666666666666665	0.0	3.6666666666666665	225.0	198.33333333333334	439.0		NT	0.0618427521805
00006e263017f873d6c3	111.193996829	28.133333333333333	1316.0	14.0	14.0	North America	0.0	61402.0	Bahamian-Antillean mangroves	2.0	119.0	0	0	229	0.0	0.0	0.0		0.0	3.0	62.333333333333336	19.2804368276	-81.3299817319	33.56666666666667	7.2	26.3	26.3	29.633333333333333	29.2	22.1	George Town	160	0.806	0.0	0.0	0.0	0.0	0.0	0.0	57.333333333333336	103.0	19.333333333333332	103.0	402.6666666666667	231.33333333333334	544.0	NT	NT	0.00955771625227
000050260236f206b222	48711.5526536	27.8	823.6666666666666	0.0	2.0	North America	0.0	60235.0	Yucat�n dry forests	35.0	96.0	0	404	1183	0.0	0.0	0.0		0.0	1.0	62.666666666666664	20.9666388133	-89.6166335467	35.7	10.366666666666667	24.833333333333336	27.3	29.833333333333332	29.26666666666667	19.3	Merida	597	14.162	0.0	0.0	0.0	1017.0	1087.0	1180.0	69.33333333333333	86.66666666666667	13.666666666666666	54.0	260.3333333333333	153.66666666666666	393.0		NT	4.21645496083
0000745e0083ec391c1f	148508.119724	26.93333333333333	1688.0	1.0	1.0	North America	0.0	60154.0	Pet�n-Veracruz moist forests	54.0	74.0	0	6	1419	0.0	0.0	0.0		0.0	1.0	62.0	17.2520335072	-88.7670729998	33.4	8.833333333333332	24.666666666666664	26.833333333333332	28.56666666666667	28.166666666666668	19.266666666666666	Belmopan	752	56.801	0.0	0.0	0.0	0.0	0.0	0.0	47.0	376.3333333333333	44.333333333333336	154.66666666666666	467.3333333333333	244.0	612.6666666666666	NT	NT	12.6178932596
00008f6d0c22bd356a15	94292.5548753	25.4	1621.0	0.0	3.0	North America	0.0	60303.0	Central American pine-oak forests	3.0	77.0	0	431	1669	0.0	3.0	63.0	Mesoamerican Pine-Oak Forests	0.0	1.0	74.66666666666667	13.7100016469	-89.2030412208	34.53333333333333	13.566666666666666	24.333333333333336	24.8	26.4	25.566666666666666	16.466666666666665	San Salvador	940	98.74	0.0	0.0	0.0	1520.0	1649.0	1902.0	87.0	51.666666666666664	3.3333333333333335	15.666666666666666	266.3333333333333	307.6666666666667	835.3333333333334		NT	7.91191427663
0000155f7e65b6254795	44224.1807014	23.9	921.3333333333334	0.0	2.0	North America	0.0	60209.0	Central American dry forests	9.0	105.0	0	427	1819	0.0	0.0	0.0		0.0	1.0	68.0	14.1020449005	-87.2175293393	31.93333333333333	11.266666666666667	21.9	22.633333333333333	25.166666666666664	24.6	15.566666666666666	Tegucigalpa	1132	45.817	0.0	0.0	0.0	1022.0	1165.0	1472.0	80.0	60.333333333333336	7.0	25.333333333333332	320.0	179.0	431.3333333333333		NT	3.67812636197
0000b100b048ecbf9d52	44224.1807014	29.46666666666667	995.3333333333334	0.0	2.0	North America	0.0	60209.0	Central American dry forests	9.0	105.0	0	532	1819	0.0	0.0	0.0		0.0	1.0	72.33333333333333	12.1530165801	-86.2684916603	37.0	10.266666666666667	28.43333333333333	29.333333333333332	30.833333333333332	29.1	22.9	Managua	1132	45.817	0.0	0.0	0.0	944.0	1015.0	1193.0	103.66666666666667	50.666666666666664	1.0	5.333333333333333	150.66666666666666	279.6666666666667	552.6666666666666		NT	3.67812636197
000087e660cb720384c2	5870.88801893	22.4	1793.3333333333333	0.0	1.0	North America	0.0	60119.0	Costa Rican seasonal moist forests	19.0	75.0	0	430	159	0.0	0.0	0.0		0.0	1.0	81.33333333333333	9.93501242974	-84.0840513527	28.7	10.066666666666666	21.633333333333333	22.033333333333335	23.133333333333333	22.3	16.366666666666667	San Jose	1281	7.138	0.0	0.0	0.0	1374.0	1506.0	1737.0	80.66666666666667	136.66666666666666	8.333333333333334	33.0	359.6666666666667	356.6666666666667	920.6666666666666		NT	0.484379701755
0000ef6fdd3589bede40	259.532029547	28.8	1726.3333333333333	0.0	2.0	North America	0.0	60224.0	Panamanian dry forests	24.0	96.0	0	429	2047	0.0	0.0	0.0		0.0	1.0	76.0	8.96801719048	-79.5330371518	34.233333333333334	7.966666666666667	28.26666666666667	28.833333333333332	29.4	28.3	23.833333333333336	Panama City	1471	1.16	0.0	0.0	0.0	1379.0	1527.0	1759.0	61.0	607.0	11.0	59.666666666666664	213.66666666666666	291.0	737.0		NT	0.0213429391261
0000ab757ad95807edd1	33954.3091953	27.56666666666667	769.0	0.0	1.0	South America	0.0	60178.0	Western Ecuador moist forests	78.0	71.0	0	417	2399	0.0	1.0	39.0	Choc�-Dari�n Moist Forests	0.0	1.0	76.33333333333333	-2.22003375357	-79.9200419532	33.33333333333333	9.1	26.23333333333333	26.366666666666667	28.6	28.46666666666667	21.466666666666665	Guayaquil	1877	32.322	0.0	0.0	0.0	2690.0	2941.0	3328.0	119.66666666666667	2.3333333333333335	0.0	2.0	505.0	192.0	538.3333333333334		NT	2.75908705311
00001120caf7631821df	184157.628884	20.633333333333333	18.333333333333332	0.0	13.0	South America	0.0	61315.0	Sechura desert	15.0	117.0	0	400	2993	0.0	13.0	133.0	Atacama-Sechura Deserts	0.0	2.0	53.0	-12.0480126761	-77.0500620948	29.23333333333333	8.033333333333333	17.7	23.833333333333336	24.233333333333334	17.766666666666666	14.266666666666666	Lima	2425	63.492	0.0	0.0	0.0	8375.0	8857.0	9600.0	62.0	10.333333333333334	0.0	1.0	3.0	4.0	10.333333333333334		NT	15.3886228652
000072e9790f9049ef49	184157.628884	16.8	69.66666666666667	0.0	13.0	South America	0.0	61315.0	Sechura desert	15.0	117.0	0	462	2993	0.0	13.0	133.0	Atacama-Sechura Deserts	0.0	2.0	82.0	-16.4199938773	-71.5300114356	25.9	16.066666666666666	15.933333333333334	16.466666666666665	17.3	17.233333333333334	6.433333333333333	Arequipa	2425	63.492	0.0	0.0	0.0	862.0	927.0	1038.0	139.0	0.6666666666666666	0.0	0.0	42.333333333333336	27.333333333333332	63.666666666666664		NT	15.3886228652
00000bad87096bbd434d	67605.2485689	11.766666666666667	617.0	0.0	10.0	South America	0.0	61003.0	Central Andean wet puna	3.0	49.0	0	465	3311	0.0	0.0	0.0		0.0	2.0	67.66666666666667	-16.4979736137	-68.1499851905	22.033333333333335	16.133333333333333	9.366666666666667	9.4	13.4	12.933333333333334	-1.6	La Paz	2839	37.094	0.0	0.0	0.0	1692.0	1864.0	2178.0	80.33333333333333	26.0	5.333333333333333	24.666666666666668	189.66666666666666	130.0	346.3333333333333		NT	5.6799348516
0000d144ce003fed09fc	80806.0719828	15.966666666666665	1338.6666666666667	0.0	1.0	South America	0.0	60145.0	Northwestern Andean montane forests	45.0	75.0	0	464	2202	0.0	1.0	40.0	Northern Andean Montane Forests	0.0	2.0	88.66666666666667	-0.21498818065	-78.5000511085	23.333333333333336	13.1	15.8	15.933333333333334	16.1	15.933333333333334	8.666666666666668	Quito	1521	93.172	0.0	0.0	0.0	1846.0	2035.0	2316.0	42.666666666666664	200.66666666666666	23.333333333333332	122.0	272.6666666666667	188.66666666666666	494.3333333333333		NT	6.57810275278
00007f0722957b39274f	267835.688228	29.6	2010.6666666666667	0.0	1.0	South America	0.0	60132.0	Japur�-Solimoes-Negro moist forests	32.0	61.0	0	514	4256	0.0	1.0	44.0	Rio Negro-Juru� Moist Forests	0.0	3.0	75.66666666666667	-3.10003171907	-60.0000175391	36.233333333333334	8.733333333333333	28.93333333333333	30.56666666666667	30.73333333333333	29.1	24.7	Manaus	3646	76.757	0.0	0.0	0.0	1898.0	2060.0	2223.0	47.666666666666664	696.0	43.333333333333336	179.66666666666666	236.33333333333334	296.6666666666667	783.3333333333334		NT	21.7710249074
00009917848288ab031a	192752.00757	28.833333333333332	2267.3333333333335	0.0	1.0	South America	0.0	60170.0	Tocantins/Pindare moist forests	70.0	70.0	0	515	2551	0.0	0.0	0.0		0.0	1.0	81.33333333333333	-1.45000323599	-48.4800230322	35.36666666666667	9.7	28.03333333333333	29.43333333333333	29.43333333333333	28.03333333333333	23.5	Belem	1989	25.155	0.0	0.0	0.0	2335.0	2525.0	2717.0	57.666666666666664	994.0	51.333333333333336	204.0	204.0	352.3333333333333	994.0		NT	15.6831649265
000098e17db262a5dc05	1853805.5073	23.233333333333334	1661.6666666666667	0.0	7.0	South America	0.0	60704.0	Cerrado	4.0	92.0	0	467	2867	0.0	7.0	93.0	Cerrado Woodlands and Savannas	0.0	2.0	69.0	-15.7833402315	-47.9160522884	30.56666666666667	11.133333333333333	21.6	22.333333333333336	24.466666666666665	23.566666666666666	14.6	Brasilia	2406	284.37	0.0	0.0	0.0	3938.0	4284.0	4578.0	76.33333333333333	97.33333333333333	5.333333333333333	25.333333333333332	390.3333333333333	289.3333333333333	796.3333333333334		NT	156.238379173
0000310b31f8ed197c89	1853805.5073	25.2	1511.3333333333333	0.0	7.0	South America	0.0	60704.0	Cerrado	4.0	92.0	0	453	2867	0.0	7.0	93.0	Cerrado Woodlands and Savannas	0.0	2.0	63.333333333333336	-16.7200272432	-49.3000246598	33.7	11.966666666666667	22.966666666666665	24.266666666666666	26.866666666666667	25.7	14.966666666666665	Goiania	2406	284.37	0.0	0.0	0.0	2189.0	2373.0	2556.0	76.33333333333333	160.0	5.0	26.666666666666668	291.0	271.3333333333333	719.0		NT	156.238379173
0000ccce9abb6f047f1a	1853805.5073	28.26666666666667	1348.3333333333333	0.0	7.0	South America	0.0	60704.0	Cerrado	4.0	92.0	0	447	2867	0.0	7.0	93.0	Cerrado Woodlands and Savannas	0.0	2.0	63.0	-15.5696065075	-56.0849851904	37.1	12.166666666666668	26.166666666666668	26.46666666666667	29.43333333333333	28.9	17.8	Cuiaba	2406	284.37	0.0	0.0	0.0	857.0	924.0	1008.0	67.33333333333333	62.666666666666664	14.0	45.333333333333336	330.6666666666667	213.66666666666666	609.0		NT	156.238379173
0000943aa66ed2030241	227702.870171	26.3	1259.3333333333333	0.0	2.0	South America	0.0	60212.0	Chiquitano dry forests	12.0	105.0	0	415	3300	0.0	2.0	58.0	Chiquitano Dry Forests	0.0	1.0	60.0	-17.7539176241	-63.2259963396	34.36666666666667	10.466666666666667	22.866666666666667	24.3	28.46666666666667	28.166666666666668	17.033333333333335	Santa Cruz	2828	83.412	0.0	0.0	0.0	1551.0	1724.0	2016.0	43.333333333333336	233.33333333333334	42.0	158.0	412.0	203.66666666666666	503.3333333333333		NT	19.2453883924
0000d8ec4524ecd92335	26086.7175441	18.033333333333335	682.6666666666666	2.0	2.0	South America	0.0	60206.0	Bolivian montane dry forests	6.0	90.0	0	2	725	0.0	0.0	0.0		0.0	1.0	71.0	-19.0409708467	-65.2595156267	27.133333333333333	14.5	16.066666666666666	16.133333333333333	19.5	18.8	6.7666666666666675	Sucre	2932	23.124	0.0	0.0	0.0	0.0	0.0	0.0	92.0	11.0	1.3333333333333333	10.0	229.66666666666666	160.66666666666666	398.3333333333333	NT	NT	2.25856665256
00009a2448fdaff42a34	244802.907142	18.8	790.6666666666666	0.0	8.0	South America	0.0	60801.0	Espinal	1.0	83.0	0	239	3473	0.0	0.0	0.0		0.0	1.0	52.0	-31.3999580701	-64.1822945573	32.16666666666667	14.5	12.766666666666667	12.766666666666667	24.233333333333334	24.233333333333334	4.466666666666667	Cordoba	3036	43.259	0.0	0.0	0.0	1494.0	1556.0	1645.0	69.33333333333333	40.0	12.0	40.0	369.6666666666667	136.33333333333334	369.6666666666667		NT	24.2146071321
00004b39a48c0e1396ae	289240.691945	24.9	1547.3333333333333	0.0	7.0	South America	0.0	60708.0	Humid Chaco	8.0	60.0	0	451	3390	0.0	0.0	0.0		0.0	2.0	53.0	-25.2964029757	-57.6415051693	36.13333333333333	11.933333333333334	20.066666666666666	20.566666666666666	29.23333333333333	27.53333333333333	13.833333333333334	Asuncion	2953	54.429	0.0	0.0	0.0	2030.0	2277.0	2715.0	38.666666666666664	203.0	45.0	172.66666666666666	507.0	187.0	527.6666666666666		NT	26.1558655378
0000b36aeff1dd21265f	20362.3737806	21.433333333333334	1401.6666666666667	0.0	1.0	South America	0.0	60150.0	Alto Paran� Atlantic forests	50.0	67.0	0	449	3385	0.0	1.0	48.0	Atlantic Forests	0.0	1.0	62.333333333333336	-22.900011781	-47.1000297461	29.5	11.8	18.033333333333335	18.4	23.833333333333336	23.833333333333336	10.633333333333333	Campinas	2948	18.957	0.0	0.0	0.0	3003.0	3241.0	3474.0	58.333333333333336	134.66666666666666	31.666666666666668	126.66666666666667	615.3333333333334	239.0	620.6666666666666		NT	1.7957760201
0000a051ccdb8b2ef989	206.668035283	23.433333333333334	2596.6666666666665	0.0	1.0	South America	0.0	60160.0	Serra do Mar coastal forests	60.0	59.0	0	512	3432	0.0	1.0	48.0	Atlantic Forests	0.0	1.0	49.666666666666664	-23.9537239335	-46.3329426565	30.166666666666668	6.9	20.6	20.966666666666665	26.366666666666667	26.366666666666667	16.4	Santos	2995	0.847	0.0	0.0	0.0	1810.0	1941.0	2095.0	33.333333333333336	415.0	117.0	403.0	939.3333333333334	358.3333333333333	939.3333333333334		NT	0.0183331392863
00007f98151217298afc	101715.834154	20.433333333333334	1413.6666666666667	0.0	1.0	South America	0.0	60160.0	Serra do Mar coastal forests	60.0	59.0	0	519	3395	0.0	1.0	48.0	Atlantic Forests	0.0	1.0	59.666666666666664	-23.558679587	-46.6250199804	28.1	9.8	17.633333333333333	17.9	22.933333333333334	22.933333333333334	11.8	Sao Paulo	2958	57.986	0.0	0.0	0.0	19582.0	20544.0	21428.0	52.333333333333336	167.33333333333334	45.0	162.33333333333334	588.0	240.66666666666666	604.6666666666666		NT	9.07579730504
000088b3e8abe1f475eb	210871.838706	18.7	1561.0	0.0	1.0	South America	0.0	60101.0	Araucaria moist forests	1.0	68.0	0	241	3427	0.0	1.0	48.0	Atlantic Forests	0.0	1.0	58.666666666666664	-25.4200130017	-49.3199976009	27.26666666666667	10.5	15.366666666666665	17.266666666666666	21.466666666666665	20.9	9.533333333333333	Curitiba	2990	61.43	0.0	0.0	0.0	3320.0	3582.0	3836.0	25.0	357.0	73.33333333333333	313.0	482.0	199.33333333333334	487.3333333333333		NT	19.0809270837
0000ed6697a5780f5250	101715.834154	22.6	1788.6666666666667	0.0	1.0	South America	0.0	60160.0	Serra do Mar coastal forests	60.0	59.0	0	509	3395	0.0	1.0	48.0	Atlantic Forests	0.0	1.0	48.333333333333336	-26.3199580701	-48.8399493831	30.7	8.033333333333333	19.066666666666666	19.166666666666664	26.2	26.2	14.233333333333334	Joinville	2958	57.986	0.0	0.0	0.0	1059.0	1146.0	1247.0	28.666666666666668	314.6666666666667	81.66666666666667	312.6666666666667	620.0	229.33333333333334	620.0		NT	9.07579730504
00001c5c1749dc7b149d	352139.142481	21.066666666666666	1588.6666666666667	0.0	7.0	South America	0.0	60710.0	Uruguayan savanna	10.0	218.0	0	240	3464	0.0	0.0	0.0		0.0	1.0	48.0	-30.0500146293	-51.2000120459	31.1	9.3	16.833333333333336	24.166666666666664	25.033333333333335	17.8	11.833333333333332	Porto Alegre	3027	57.84	0.0	0.0	0.0	4096.0	4344.0	4633.0	17.666666666666668	459.6666666666667	97.66666666666667	341.0	344.3333333333333	182.66666666666666	495.3333333333333		NT	33.4660329187
0000f908ce703db0849a	115.21604951	21.6	1582.0	0.0	14.0		0.0	61406.0	Southern Atlantic mangroves	6.0	119.0	0	522	3463	0.0	0.0	0.0		0.0	2.0	45.666666666666664	-27.5799845186	-48.5200205908	29.4	6.9	18.333333333333336	18.366666666666667	24.9	24.766666666666666	14.4	Florianopolis	3026	0.753	0.0	0.0	0.0	1142.0	1263.0	1374.0	26.666666666666668	298.0	79.33333333333333	284.3333333333333	529.6666666666666	201.33333333333334	530.3333333333334		NT	0.0105271278678
000041bbb6b561ad1608	352139.142481	17.7	1043.3333333333333	0.0	7.0	South America	0.0	60710.0	Uruguayan savanna	10.0	218.0	0	238	3464	0.0	0.0	0.0		0.0	1.0	45.333333333333336	-34.8580415662	-56.1710522884	29.2	9.866666666666667	12.333333333333332	15.166666666666666	23.066666666666666	16.533333333333335	7.7333333333333325	Montevideo	3027	57.84	0.0	0.0	0.0	1504.0	1506.0	1520.0	19.666666666666668	247.66666666666666	63.666666666666664	206.66666666666666	245.66666666666666	121.0	311.6666666666667		NT	33.4660329187
0000bcac0de8cbccce96	368726.583143	18.3	1051.6666666666667	0.0	8.0	South America	0.0	60803.0	Humid Pampas	3.0	84.0	0	237	3477	0.0	0.0	0.0		0.0	1.0	48.333333333333336	-32.9511295382	-60.6663076188	32.13333333333333	12.8	12.333333333333332	12.333333333333332	24.266666666666666	23.1	5.8	Rosario	3040	27.2	0.0	0.0	0.0	1233.0	1283.0	1360.0	46.333333333333336	122.33333333333333	38.333333333333336	122.33333333333333	358.0	168.66666666666666	408.6666666666667		NT	36.7456022419
000004b65688d3b2ad84	368726.583143	18.433333333333334	1090.6666666666667	0.0	8.0	South America	0.0	60803.0	Humid Pampas	3.0	84.0	0	242	3477	0.0	0.0	0.0		0.0	1.0	40.666666666666664	-34.6025016085	-58.3975313737	30.333333333333332	9.166666666666668	12.633333333333333	14.6	24.266666666666666	21.433333333333334	8.066666666666666	Buenos Aires	3040	27.2	0.0	0.0	0.0	13089.0	13432.0	13768.0	29.333333333333332	191.33333333333334	56.333333333333336	181.66666666666666	309.6666666666667	146.0	367.0		NT	36.7456022419
0000def958a5b9b64d1b	148375.876932	16.533333333333335	354.6666666666667	0.0	12.0	South America	0.0	61201.0	Chilean matorral	1.0	110.0	0	208	3420	0.0	12.0	122.0	Chilean Matorral	0.0	1.0	55.666666666666664	-33.4500138155	-70.6670408546	31.46666666666667	15.066666666666666	11.166666666666668	21.6	21.833333333333336	11.333333333333332	4.7	Santiago	2983	49.658	0.0	0.0	0.0	5879.0	6084.0	6310.0	100.66666666666667	225.33333333333334	2.3333333333333335	8.333333333333334	8.333333333333334	81.66666666666667	225.33333333333334		NT	14.1059329805
00008815c2838b89e9b6	353639.665308	18.466666666666665	211.66666666666666	0.0	8.0	South America	0.0	60802.0	Low Monte	2.0	85.0	0	297	3476	0.0	0.0	0.0		0.0	2.0	47.333333333333336	-32.883330059	-68.8166111671	33.53333333333333	14.633333333333335	10.933333333333334	10.933333333333334	25.466666666666665	25.1	2.933333333333333	Mendoza	3039	52.862	0.0	0.0	0.0	918.0	959.0	1020.0	59.0	19.666666666666668	4.666666666666667	19.666666666666668	96.33333333333333	41.333333333333336	99.0		NT	36.4787003156
0000340e17bb90d30c62	148375.876932	16.3	411.3333333333333	12.0	12.0	South America	0.0	61201.0	Chilean matorral	1.0	110.0	0	20	3420	12.0	12.0	122.0	Chilean Matorral	0.0	1.0	59.666666666666664	-33.0477644666	-71.6210136329	24.833333333333336	9.4	13.633333333333335	19.166666666666664	19.166666666666664	14.066666666666666	9.2	Valparaiso	2983	49.658	0.0	0.0	0.0	880.0	922.0	982.0	111.66666666666667	259.3333333333333	0.0	3.3333333333333335	4.333333333333333	112.0	280.3333333333333	NT	NT	14.1059329805
0000d91d391133525919	6478.64629266	6.866666666666667	617.0	8.0	8.0	South America	0.0	60805.0	Patagonian steppe	5.0	87.0	0	21	3658	8.0	8.0	95.0	Patagonian Steppe	0.0	1.0	50.666666666666664	-51.7000109673	-57.8499678972	14.2	6.7	3.8666666666666663	5.466666666666667	9.933333333333334	9.9	1.1666666666666665	Stanley	3319	21.057	0.0	0.0	0.0	0.0	0.0	0.0	18.666666666666668	139.66666666666666	35.666666666666664	116.66666666666667	185.33333333333334	67.33333333333333	189.33333333333334	NT	NT	0.843046407859
[truncated: 7 more columns]
