# Supplementary material for: Correction: Understanding climate change from a global analysis of city analogues
Source: PLoS One. 2019 Oct 16;14(10):e0224120. doi: 10.1371/journal.pone.0224120 (PMC6795430; doi:10.1371/journal.pone.0224120)
Supplement: S3 File — (CSV) [file pone.0224120.s003.csv]

system:index	AREA	Annual_Mean_Temperature	Annual_Precipitation	BIOME	BIOME_1	CONTINENT	Distance	ECO_ID	ECO_NAME	ECO_NUM	ECO_SYM	FID_	FID_1	FID_2	G200_BIOME	G200_BIO_1	G200_NUM	G200_REGIO	G200_STAT	GBL_STAT	Isothermality	LATITUDE	LONGITUDE	Max_Temperature_of_Warmest_Month	Mean_Diurnal_Range	Mean_Temperature_of_Coldest_Quarter	Mean_Temperature_of_Driest_Quarter	Mean_Temperature_of_Warmest_Quarter	Mean_Temperature_of_Wettest_Quarter	Min_Temperature_of_Coldest_Month	NAMEASCII	OBJECTID	PERIMETER	PER_area	PER_area_1	PER_area_2	POP2015	POP2020	POP2050	Precipitation_Seasonality	Precipitation_of_Coldest_Quarter	Precipitation_of_Driest_Month	Precipitation_of_Driest_Quarter	Precipitation_of_Warmest_Quarter	Precipitation_of_Wettest_Month	Precipitation_of_Wettest_Quarter	REALM	REALM_1	Shape_Area
00008c7aa2b69490cd41	101715.834154	23.575000762939453	1206.0	0.0	1.0	South America	0.0	60160.0	Serra do Mar coastal forests	60.0	59.0	0	518	3395	0.0	1.0	48.0	Atlantic Forests	0.0	1.0	58.62470245361328	-22.9250231742	-43.2250207942	31.100000381469727	8.383333206176758	21.266666412353516	21.266666412353516	26.21666717529297	26.21666717529297	16.799999237060547	Rio de Janeiro	2958	57.986	0.0	0.0	0.0	12171.0	12775.0	13413.0	44.23135757446289	149.0	45.0	149.0	464.0	160.0	464.0		NT	9.07579730504
0000a63ce3736533d79c	219136.063594	21.125	1545.0	0.0	1.0	South America	0.0	60104.0	Bahia interior forests	4.0	75.0	0	463	3287	0.0	1.0	48.0	Atlantic Forests	0.0	1.0	64.29872131347656	-19.9150260225	-43.9150045182	30.0	11.766666412353516	18.616666793823242	18.616666793823242	23.049999237060547	22.53333282470703	11.699999809265137	Belo Horizonte	2815	77.522	0.0	0.0	0.0	5941.0	6356.0	6748.0	86.8519058227539	44.0	13.0	44.0	661.0	322.0	855.0		NT	18.7511958329
0000701336bfc08b18f1	106330.20889	23.754167556762695	1304.0	0.0	1.0	South America	0.0	60103.0	Bahia coastal forests	3.0	61.0	0	510	3288	0.0	1.0	48.0	Atlantic Forests	0.0	1.0	60.977012634277344	-20.3239933077	-40.3659963395	31.200000762939453	8.841667175292969	21.233333587646484	21.233333587646484	26.233333587646484	25.316665649414062	16.700000762939453	Vitoria	2816	43.383	0.0	0.0	0.0	1829.0	1975.0	2132.0	46.04528045654297	183.0	57.0	183.0	347.0	199.0	541.0		NT	9.01798854972
0000af655223a4e5f9ca	146.648243886	24.745834350585938	2001.0	0.0	14.0	South America	0.0	61406.0	Southern Atlantic mangroves	6.0	119.0	0	513	3133	0.0	0.0	0.0		0.0	2.0	69.34783172607422	-9.6199955049	-35.7299744075	30.100000381469727	7.975000381469727	23.116666793823242	25.71666717529297	25.96666717529297	23.683334350585938	18.600000381469727	Maceio	2565	0.787	0.0	0.0	0.0	1281.0	1391.0	1510.0	64.4808578491211	780.0	46.0	166.0	327.0	318.0	936.0		NT	0.0120804329768
00004dea9bb3c73d77d4	106330.20889	25.25	2065.0	0.0	1.0	South America	0.0	60103.0	Bahia coastal forests	3.0	61.0	0	516	3288	0.0	1.0	48.0	Atlantic Forests	0.0	1.0	61.92982482910156	-12.9699719047	-38.4799874283	29.600000381469727	5.883333206176758	23.816667556762695	26.33333396911621	26.46666717529297	25.100000381469727	20.100000381469727	Salvador	2816	43.383	0.0	0.0	0.0	3695.0	3951.0	4222.0	48.123046875	600.0	88.0	311.0	361.0	327.0	894.0		NT	9.01798854972
0000170c14825342bc40	141366.01876	27.883333206176758	1444.0	0.0	1.0	South America	0.0	60139.0	Maranh�o Baba�u forests	39.0	75.0	0	448	2665	0.0	0.0	0.0		0.0	1.0	76.62191772460938	-5.0950003877	-42.7800091975	35.900001525878906	11.416666984558105	26.950000762939453	28.05000114440918	29.516666412353516	26.950000762939453	21.0	Teresina	2127	27.21	0.0	0.0	0.0	958.0	1029.0	1121.0	93.5201644897461	834.0	11.0	40.0	103.0	321.0	834.0		NT	11.5170840812
0000c27481fd8c0185d5	1502.79338016	25.47083282470703	1585.0	0.0	14.0	South America	0.0	61406.0	Southern Atlantic mangroves	6.0	119.0	0	517	2024	0.0	0.0	0.0		0.0	2.0	70.66327667236328	-8.07564532586	-34.915605511	30.0	6.925000190734863	24.116666793823242	25.933334350585938	26.549999237060547	25.25	20.200000762939453	Recife	1434	2.651	0.0	0.0	0.0	3831.0	4072.0	4347.0	60.022525787353516	571.0	31.0	114.0	372.0	239.0	672.0		NT	0.123268395185
0000d4bc903be98a3bf0	221.771461154	25.866666793823242	1899.0	0.0	14.0	South America	0.0	61406.0	Southern Atlantic mangroves	6.0	119.0	0	511	3045	0.0	0.0	0.0		0.0	2.0	73.16666412353516	-7.10113512954	-34.8760711664	30.399999618530273	7.316666603088379	24.566665649414062	26.28333282470703	26.733333587646484	25.066665649414062	20.399999618530273	Joao Pessoa	2477	0.656	0.0	0.0	0.0	1012.0	1088.0	1183.0	66.20893096923828	766.0	39.0	131.0	417.0	329.0	860.0		NT	0.0181500891737
0000fae3900dae3b2d11	1367.7011582	26.049999237060547	1393.0	0.0	1.0	South America	0.0	60102.0	Atlantic Coast restingas	2.0	122.0	0	413	2998	0.0	1.0	48.0	Atlantic Forests	0.0	1.0	72.93907165527344	-5.78002317416	-35.2400043147	30.299999237060547	6.7833333015441895	24.78333282470703	26.399999618530273	27.066665649414062	25.866666793823242	21.0	Natal	2430	2.674	0.0	0.0	0.0	1161.0	1254.0	1362.0	71.3493423461914	531.0	17.0	60.0	334.0	224.0	640.0		NT	0.111645195131
0000a57c952f5ad12e4c	713569.317848	26.587499618530273	1566.0	0.0	13.0	South America	0.0	61304.0	Caatinga	4.0	113.0	0	418	2777	0.0	0.0	0.0		0.0	2.0	81.92884063720703	-3.75001788444	-38.5799813248	31.0	7.2916669845581055	25.899999618530273	26.883333206176758	27.25	26.41666603088379	22.100000381469727	Fortaleza	2255	103.569	0.0	0.0	0.0	3599.0	3852.0	4117.0	91.22795867919922	238.0	14.0	56.0	182.0	341.0	897.0		NT	58.7039261107
0000b85ac4039e6bbd66	269.123713383	26.95833396911621	2182.0	0.0	1.0	South America	0.0	60139.0	Maranh�o Baba�u forests	39.0	75.0	0	446	2653	0.0	0.0	0.0		0.0	1.0	88.59648895263672	-2.51598468131	-44.2659908463	31.799999237060547	8.416666030883789	26.600000381469727	27.450000762939453	27.483333587646484	26.600000381469727	22.299999237060547	Sao Luis	2115	0.842	0.0	0.0	0.0	1106.0	1192.0	1296.0	85.22213745117188	1157.0	11.0	45.0	99.0	424.0	1157.0		NT	0.021884961726
0000bddae97f5254b10e	1189.08110058	24.920833587646484	204.0	2.0	2.0	Africa	0.0	30201.0	Cape Verde Islands dry forests	1.0	87.0	0	67	8754	0.0	0.0	0.0		0.0	1.0	64.09722137451172	14.9166980173	-23.516688885	30.700000762939453	7.691666603088379	23.016666412353516	23.78333282470703	26.899999618530273	26.899999618530273	18.700000762939453	Praia	8215	1.429	0.0	0.0	0.0	0.0	0.0	0.0	162.29969787597656	3.0	0.0	0.0	184.0	89.0	184.0	AT	AT	0.0999345444809
0000ec9d914a3ca6562b	818.188075034	17.504167556762695	975.0	4.0	4.0	Europe	0.0	80403.0	Azores temperate mixed forests	3.0	65.0	0	63	8264	0.0	0.0	0.0		0.0	1.0	42.0263786315918	37.7483018179	-25.6665834976	25.0	5.8416666984558105	14.383333206176758	20.66666603088379	21.58333396911621	17.21666717529297	11.100000381469727	Ponta Delgada	7887	1.693	0.0	0.0	0.0	0.0	0.0	0.0	38.335575103759766	285.0	30.0	125.0	169.0	123.0	355.0	PA	PA	0.0836960053271
00003c717010ca4f431d	97394.8135073	20.83333396911621	29.0	12.0	12.0	Africa	0.0	81212.0	Mediterranean acacia-argania dry woodlands and succulent thickets	12.0	107.0	0	68	8843	12.0	12.0	123.0	Mediterranean Forests, Woodlands and Scrub	1.0	1.0	55.208335876464844	27.1499823191	-13.2000059422	29.700000762939453	9.716667175292969	17.483333587646484	22.21666717529297	24.316667556762695	20.21666717529297	12.100000381469727	Laayoune	8339	27.676	0.0	0.0	0.0	0.0	0.0	0.0	77.39470672607422	14.0	0.0	1.0	1.0	8.0	18.0	PA	PA	9.14580564712
0000f2d77ab9310523fd	748.295808633	18.424999237060547	623.0	4.0	4.0	Africa	0.0	80425.0	Madeira evergreen forests	25.0	70.0	0	29	6506	12.0	12.0	123.0	Mediterranean Forests, Woodlands and Scrub	1.0	1.0	45.967742919921875	32.6499825226	-16.880039715	25.0	5.699999809265137	15.666666030883789	20.899999618530273	21.78333282470703	16.96666717529297	12.600000381469727	Funchal	5884	1.358	0.0	0.0	0.0	0.0	0.0	0.0	67.19339752197266	214.0	3.0	19.0	59.0	108.0	285.0	PA	PA	0.0719958631643
0000738488ca7d930036	71123.32819			0.0	12.0		0.02613779	81221.0	Southwest Iberian Mediterranean sclerophyllous and mixed forests	21.0	99.0	0	122	8090	0.0	12.0	123.0	Mediterranean Forests, Woodlands and Scrub	1.0	1.0		36.132434946	-5.37807482973								Gibraltar	7657	39.0	0.0	0.0	0.0	0.0	0.0	0.0									PA	7.3130084341
00006f3d1d316d356083	71123.32819	16.899999618530273	709.0	0.0	12.0	Europe	0.0	81221.0	Southwest Iberian Mediterranean sclerophyllous and mixed forests	21.0	99.0	0	197	8090	0.0	12.0	123.0	Mediterranean Forests, Woodlands and Scrub	1.0	1.0	40.5381965637207	38.7227228779	-9.14486630549	26.0	7.7833333015441895	12.033333778381348	21.850000381469727	22.28333282470703	12.800000190734863	6.800000190734863	Lisbon	7657	39.0	0.0	0.0	0.0	2890.0	2996.0	3086.0	64.45417022705078	303.0	6.0	32.0	40.0	116.0	323.0		PA	7.3130084341
00001151b5055463fd84	79823.582016	14.754166603088379	1266.0	0.0	4.0	Europe	0.0	80406.0	Cantabrian mixed forests	6.0	272.0	0	361	2074	0.0	0.0	0.0		0.0	2.0	43.586387634277344	41.1500063264	-8.62000126284	24.200000762939453	8.324999809265137	10.116666793823242	19.58333396911621	19.816665649414062	10.116666793823242	5.099999904632568	Porto	2242	35.448	0.0	0.0	0.0	1380.0	1438.0	1497.0	54.51378631591797	524.0	17.0	91.0	94.0	180.0	524.0		PA	8.76818630015
0000085dc09e799a7ce5	297955.64836	14.695833206176758	418.0	0.0	12.0	Europe	0.0	81209.0	Iberian sclerophyllous and semi-deciduous forests	9.0	108.0	0	199	8022	0.0	12.0	123.0	Mediterranean Forests, Woodlands and Scrub	1.0	1.0	37.27324295043945	40.4000262645	-3.683351686	29.399999618530273	10.958333015441895	7.099999904632568	23.483333587646484	23.483333587646484	10.583333015441895	0.0	Madrid	7573	107.917	0.0	0.0	0.0	5764.0	5918.0	5935.0	41.35565948486328	125.0	10.0	49.0	49.0	53.0	151.0		PA	31.3403425835
00004bf1a0160eda0c12	315418.6691	17.96666717529297	332.0	0.0	12.0	Africa	0.0	81214.0	Mediterranean woodlands and forests	14.0	110.0	0	204	8530	0.0	12.0	123.0	Mediterranean Forests, Woodlands and Scrub	1.0	1.0	43.20512771606445	35.7100024608	-0.61997277974	31.200000762939453	11.233333587646484	11.916666984558105	24.766666412353516	24.883333206176758	12.850000381469727	5.199999809265137	Oran	7945	103.656	0.0	0.0	0.0	852.0	944.0	1105.0	62.460960388183594	132.0	2.0	9.0	17.0	46.0	137.0		PA	31.072430245
000041c45da1942bfdbb	315418.6691	18.0625	543.0	0.0	12.0	Africa	0.0	81214.0	Mediterranean woodlands and forests	14.0	110.0	0	202	8530	0.0	12.0	123.0	Mediterranean Forests, Woodlands and Scrub	1.0	1.0	41.18876647949219	34.0545996287	-5.00037723939	31.899999618530273	11.491665840148926	11.183333396911621	25.733333587646484	25.733333587646484	12.183333396911621	4.0	Fez	7945	103.656	0.0	0.0	0.0	1060.0	1152.0	1332.0	66.59207153320312	217.0	1.0	14.0	14.0	87.0	222.0		PA	31.072430245
00007e0bded2486cf9e3	315418.6691	17.495832443237305	493.0	0.0	12.0		0.0	81214.0	Mediterranean woodlands and forests	14.0	110.0	0	210	8530	0.0	12.0	123.0	Mediterranean Forests, Woodlands and Scrub	1.0	1.0	43.15642547607422	34.0252990916	-6.83613082013	26.899999618530273	7.724999904632568	13.25	21.733333587646484	22.233333587646484	14.066666603088379	9.0	Rabat	7945	103.656	0.0	0.0	0.0	1793.0	1938.0	2222.0	84.53929901123047	251.0	0.0	5.0	8.0	110.0	257.0		PA	31.072430245
0000a6cb3bdaa9b0b6b9	315418.6691	17.816667556762695	406.0	0.0	12.0	Africa	0.0	81214.0	Mediterranean woodlands and forests	14.0	110.0	0	206	8530	0.0	12.0	123.0	Mediterranean Forests, Woodlands and Scrub	1.0	1.0	45.55555725097656	33.5999762156	-7.61636743309	27.399999618530273	8.199999809265137	13.666666984558105	21.850000381469727	22.399999618530273	14.466667175292969	9.399999618530273	Casablanca	7945	103.656	0.0	0.0	0.0	3267.0	3475.0	3949.0	77.7275390625	199.0	1.0	11.0	12.0	82.0	203.0		PA	31.072430245
000058ed1dfc697ebd5d	97394.8135073	19.325000762939453	254.0	0.0	12.0	Africa	0.0	81212.0	Mediterranean acacia-argania dry woodlands and succulent thickets	12.0	107.0	0	293	8843	0.0	12.0	123.0	Mediterranean Forests, Woodlands and Scrub	1.0	1.0	42.586204528808594	31.629993102	-7.9999874282	34.0	12.34999942779541	12.483333587646484	26.399999618530273	26.850000381469727	13.59999942779541	5.0	Marrakesh	8339	27.676	0.0	0.0	0.0	923.0	1005.0	1163.0	62.97698974609375	97.0	1.0	8.0	10.0	38.0	106.0		PA	9.14580564712
0000fc41647731f12249	1665545.39887	23.45833396911621	27.0	13.0	13.0	Africa	0.0	81321.0	North Saharan steppe and woodlands	21.0	337.0	0	66	8665	0.0	0.0	0.0		0.0	2.0	45.58823776245117	26.119166686	-9.65252221825	39.79999923706055	15.5	15.449999809265137	25.28333282470703	31.683334350585938	24.58333396911621	5.800000190734863	Bir Lehlou	8109	151.972	0.0	0.0	0.0	0.0	0.0	0.0	67.05998229980469	7.0	0.0	1.0	11.0	8.0	15.0	PA	PA	154.109160477
0000ce6aa527d0f46a2b	1631858.4188	28.679166793823242	738.0	0.0	7.0	Africa	0.0	30722.0	West Sudanian savanna	22.0	218.0	0	408	2960	0.0	0.0	0.0		0.0	2.0	62.57936096191406	12.3703159779	-1.5247237563	38.20000076293945	13.1416654586792	25.69999885559082	25.69999885559082	31.983333587646484	27.766666412353516	17.200000762939453	Ouagadougou	5902	84.457	0.0	0.0	0.0	1324.0	1676.0	2632.0	118.83457946777344	1.0	0.0	1.0	91.0	210.0	509.0		AT	135.446646371
0000e1b88158ffb870fa	1631858.4188	28.125	900.0	0.0	7.0	Africa	0.0	30722.0	West Sudanian savanna	22.0	218.0	0	442	2960	0.0	0.0	0.0		0.0	2.0	65.53398132324219	12.6500146677	-8.00003910464	37.70000076293945	13.5	25.566667556762695	25.866666793823242	31.566665649414062	26.96666717529297	17.100000381469727	Bamako	5902	84.457	0.0	0.0	0.0	1708.0	2130.0	3214.0	123.33887481689453	4.0	0.0	2.0	73.0	267.0	645.0		AT	135.446646371
0000fa0af50105e128d3	39672.5537399	25.41666603088379	77.0	13.0	13.0	Africa	0.0	81304.0	Atlantic coastal desert	4.0	109.0	0	71	9365	0.0	0.0	0.0		0.0	3.0	58.54922103881836	18.0864270212	-15.9753404149	35.400001525878906	11.300000190734863	22.233333587646484	24.46666717529297	28.633333206176758	28.0	16.100000381469727	Nouakchott	9010	30.303	0.0	0.0	0.0	0.0	0.0	0.0	143.322998046875	4.0	0.0	2.0	60.0	31.0	66.0	PA	PA	3.47806745385
00004a7c812016f4ef11	1631858.4188	24.420833587646484	373.0	0.0	7.0	Africa	0.0	30722.0	West Sudanian savanna	22.0	218.0	0	531	2960	0.0	0.0	0.0		0.0	2.0	61.305728912353516	14.715831725	-17.4731301284	32.900001525878906	9.625	21.58333396911621	22.433334350585938	27.400001525878906	27.100000381469727	17.200000762939453	Dakar	5902	84.457	0.0	0.0	0.0	2856.0	3275.0	4225.0	166.27102661132812	3.0	0.0	0.0	302.0	150.0	335.0		AT	135.446646371
0000d67bc0abd923e43b	557.470065431	26.22083282470703	857.0	14.0	14.0	Africa	0.0	31403.0	Guinean mangroves	3.0	119.0	0	80	10140	0.0	0.0	0.0		0.0	2.0	65.72681427001953	13.4538764603	-16.5917014892	32.70000076293945	8.741666793823242	24.433334350585938	25.616666793823242	27.166667938232422	27.066667556762695	19.399999618530273	Banjul	9881	1.839	0.0	0.0	0.0	0.0	0.0	0.0	152.50291442871094	3.0	0.0	1.0	559.0	320.0	734.0	AT	AT	0.0465104528083
00001edca98b7ae83746	6503.77667791	27.024999618530273	1676.0	14.0	14.0	Africa	0.0	31403.0	Guinean mangroves	3.0	119.0	0	82	10215	0.0	0.0	0.0		0.0	2.0	75.79365539550781	11.865023823	-15.5983608413	32.79999923706055	9.549999237060547	25.83333396911621	26.549999237060547	28.016666412353516	26.71666717529297	20.200000762939453	Bissau	9956	9.533	0.0	0.0	0.0	0.0	0.0	0.0	137.2124481201172	3.0	0.0	2.0	173.0	543.0	1316.0	AT	AT	0.539986148873
000038987cf0037edc1a	203931.420706	26.70833396911621	3070.0	0.0	1.0	Africa	0.0	30130.0	Western Guinean lowland forests	30.0	74.0	0	501	3245	0.0	1.0	1.0	Guinean Moist Forests	1.0	1.0	72.33676147460938	8.47001141249	-13.2342157404	31.600000381469727	7.016666412353516	25.733333587646484	27.116666793823242	27.71666717529297	25.733333587646484	21.899999618530273	Freetown	2735	38.813	0.0	0.0	0.0	894.0	1029.0	1406.0	111.91154479980469	2045.0	4.0	22.0	245.0	801.0	2045.0		AT	16.6922112499
000095caed081d57ceca	203931.420706	26.137500762939453	4566.0	0.0	1.0	Africa	0.0	30130.0	Western Guinean lowland forests	30.0	74.0	0	506	3245	0.0	1.0	1.0	Guinean Moist Forests	1.0	1.0	77.60417175292969	6.31055665987	-10.8047516291	31.299999237060547	8.691666603088379	24.983333587646484	26.916667938232422	27.149999618530273	25.149999618530273	20.100000381469727	Monrovia	2735	38.813	0.0	0.0	0.0	1185.0	1457.0	2083.0	81.96580505371094	2076.0	42.0	199.0	637.0	871.0	2230.0		AT	16.6922112499
0000a273aaf9ba769214	203931.420706	27.391666412353516	3648.0	0.0	1.0		0.0	30130.0	Western Guinean lowland forests	30.0	74.0	0	521	3245	0.0	1.0	1.0	Guinean Moist Forests	1.0	1.0	64.8809585571289	9.53152284641	-13.6802350275	33.29999923706055	7.266666412353516	25.933332443237305	27.733333587646484	28.866666793823242	25.933332443237305	22.100000381469727	Conakry	2735	38.813	0.0	0.0	0.0	1645.0	1984.0	2856.0	132.69703674316406	2729.0	0.0	3.0	157.0	1099.0	2729.0		AT	16.6922112499
00008954bfd00e90b87f	180211.695439	26.78333282470703	1203.0	1.0	1.0	Africa	0.0	30111.0	Eastern Guinean forests	11.0	70.0	0	84	10845	1.0	1.0	1.0	Guinean Moist Forests	1.0	1.0	74.242431640625	6.81838096	-5.27550256491	32.599998474121094	8.983332633972168	25.616666793823242	26.333332061767578	28.41666603088379	27.366666793823242	20.5	Yamoussoukro	10668	25.297	0.0	0.0	0.0	0.0	0.0	0.0	55.11610794067383	356.0	16.0	83.0	308.0	169.0	472.0	AT	AT	14.7289819605
000031810fa0dc98524d	180211.695439	26.462499618530273	1724.0	0.0	1.0	Africa	0.0	30111.0	Eastern Guinean forests	11.0	70.0	0	507	10845	0.0	1.0	1.0	Guinean Moist Forests	1.0	1.0	60.726951599121094	5.31999696749	-4.04004825989	30.5	5.708333492279053	24.616666793823242	27.183334350585938	27.66666603088379	27.049999237060547	21.100000381469727	Abidjan	10668	25.297	0.0	0.0	0.0	4175.0	4810.0	6031.0	84.46269989013672	262.0	21.0	143.0	320.0	466.0	891.0		AT	14.7289819605
000015ebe5e3d16d6120	180211.695439	26.34166717529297	1404.0	0.0	1.0	Africa	0.0	30111.0	Eastern Guinean forests	11.0	70.0	0	491	10845	0.0	1.0	1.0	Guinean Moist Forests	1.0	1.0	73.52940368652344	6.68999086398	-1.6300144871	31.700000762939453	8.75	24.933332443237305	26.883333206176758	27.649999618530273	26.766666412353516	19.799999237060547	Kumasi	10668	25.297	0.0	0.0	0.0	1826.0	2112.0	2667.0	52.75071716308594	370.0	15.0	107.0	350.0	203.0	531.0		AT	14.7289819605
000062026772d312885f	663962.220634	27.441667556762695	888.0	0.0	7.0	Africa	0.0	30707.0	Guinean forest-savanna mosaic	7.0	69.0	0	409	10141	0.0	0.0	0.0		0.0	1.0	61.68224334716797	5.55003460583	-0.21671574035	32.099998474121094	6.59999942779541	25.766666412353516	28.133333206176758	28.733333587646484	27.83333396911621	21.399999618530273	Accra	9882	123.05	0.0	0.0	0.0	2332.0	2688.0	3382.0	71.17825317382812	157.0	13.0	69.0	198.0	189.0	445.0		AT	54.5941297149
000042373901c0348ad2	663962.220634	27.504165649414062	932.0	0.0	7.0	Africa	0.0	30707.0	Guinean forest-savanna mosaic	7.0	69.0	0	499	10141	0.0	0.0	0.0		0.0	1.0	65.80189514160156	6.13193707166	1.22275711936	32.099998474121094	6.974999904632568	25.933334350585938	28.016666412353516	28.899999618530273	27.950000762939453	21.5	Lome	9882	123.05	0.0	0.0	0.0	1669.0	2038.0	2791.0	71.38495635986328	197.0	11.0	57.0	215.0	191.0	461.0		AT	54.5941297149
000025bcd58c11abbbc0	663962.220634	26.54166603088379	1165.0	0.0	7.0	Africa	0.0	30707.0	Guinean forest-savanna mosaic	7.0	69.0	0	435	10141	0.0	0.0	0.0		0.0	1.0	73.68421173095703	8.49001019178	4.5499958889	33.29999923706055	11.199999809265137	24.850000381469727	26.883333206176758	28.549999237060547	25.316665649414062	18.100000381469727	Ilorin	9882	123.05	0.0	0.0	0.0	835.0	970.0	1277.0	77.64285278320312	505.0	6.0	27.0	164.0	231.0	509.0		AT	54.5941297149
0000d7faecc190e4da8b	663962.220634	26.15416717529297	1224.0	0.0	7.0	Africa	0.0	30707.0	Guinean forest-savanna mosaic	7.0	69.0	0	496	10141	0.0	0.0	0.0		0.0	1.0	70.52572631835938	8.13000632622	4.23998897158	32.79999923706055	10.508333206176758	24.41666603088379	26.566665649414062	27.96666717529297	24.799999237060547	17.899999618530273	Ogbomosho	9882	123.05	0.0	0.0	0.0	1031.0	1199.0	1575.0	69.25387573242188	465.0	8.0	39.0	203.0	217.0	505.0		AT	54.5941297149
0000683bdc71748f18ae	67043.145665	27.02083396911621	1372.0	0.0	1.0	Africa	0.0	30123.0	Nigerian lowland forests	23.0	65.0	0	495	10678	0.0	0.0	0.0		0.0	2.0	70.95410919189453	7.38002626437	3.92998205427	33.5	9.791666984558105	25.366666793823242	27.71666717529297	28.71666717529297	26.383333206176758	19.700000762939453	Ibadan	10485	11.652	0.0	0.0	0.0	2835.0	3270.0	4234.0	63.56183624267578	486.0	8.0	52.0	261.0	198.0	539.0		AT	5.48488234232
0000e997bdfc8e1de7d8	663962.220634	27.420833587646484	1286.0	7.0	7.0	Africa	0.0	30707.0	Guinean forest-savanna mosaic	7.0	69.0	0	81	10141	0.0	0.0	0.0		0.0	1.0	66.8939437866211	6.48331097302	2.61662552757	32.29999923706055	7.358333587646484	25.78333282470703	28.25	28.850000381469727	26.83333396911621	21.299999237060547	Porto-Novo	9882	123.05	0.0	0.0	0.0	0.0	0.0	0.0	72.77788543701172	327.0	16.0	69.0	245.0	274.0	603.0	AT	AT	54.5941297149
0000651cc417585d152a	19341.3209978	27.129167556762695	1556.0	0.0	14.0		0.0	31401.0	Central African mangroves	1.0	119.0	0	523	10977	0.0	14.0	135.0	Gulf of Guinea Mangroves	1.0	1.0	66.26984405517578	6.44326165348	3.39153107121	31.899999618530273	6.958333492279053	25.600000381469727	27.850000381469727	28.53333282470703	26.566665649414062	21.399999618530273	Lagos	10817	19.099	0.0	0.0	0.0	10572.0	12403.0	15796.0	69.28246307373047	479.0	18.0	78.0	264.0	304.0	733.0		AT	1.57750489225
00006d957b1b9b1f5f79	663962.220634	27.174999237060547	1243.0	0.0	7.0	Africa	0.0	30707.0	Guinean forest-savanna mosaic	7.0	69.0	0	504	10141	0.0	0.0	0.0		0.0	1.0	65.69579315185547	6.40000856417	2.51999059918	31.799999237060547	6.766666412353516	25.53333282470703	27.91666603088379	28.549999237060547	26.616666793823242	21.5	Cotonou	9882	123.05	0.0	0.0	0.0	841.0	1004.0	1411.0	78.07968139648438	299.0	15.0	65.0	236.0	287.0	607.0		AT	54.5941297149
00006367a58107a4c000	67043.145665	26.558332443237305	2058.0	0.0	1.0	Africa	0.0	30123.0	Nigerian lowland forests	23.0	65.0	0	492	10678	0.0	0.0	0.0		0.0	2.0	70.83334350585938	6.34047731417	5.62000809594	32.099998474121094	8.783332824707031	24.983333587646484	27.21666717529297	28.03333282470703	24.983333587646484	19.700000762939453	Benin City	10485	11.652	0.0	0.0	0.0	1302.0	1520.0	1991.0	67.00538635253906	914.0	14.0	89.0	326.0	339.0	914.0		AT	5.48488234232
000096fe81a0198c4b79	1631858.4188	25.774999618530273	1203.0	0.0	7.0	Africa	0.0	30722.0	West Sudanian savanna	22.0	218.0	0	437	2960	0.0	0.0	0.0		0.0	2.0	72.66666412353516	10.5200154815	7.44000036483	33.70000076293945	12.716666221618652	24.399999618530273	24.399999618530273	28.200000762939453	24.566665649414062	16.200000762939453	Kaduna	5902	84.457	0.0	0.0	0.0	1560.0	1807.0	2360.0	107.32483673095703	2.0	0.0	2.0	190.0	297.0	763.0		AT	135.446646371
0000866befc6fde33903	663962.220634	25.933334350585938	1379.0	0.0	7.0	Africa	0.0	30707.0	Guinean forest-savanna mosaic	7.0	69.0	0	439	10141	0.0	0.0	0.0		0.0	1.0	70.52084350585938	9.08333314914	7.53332800155	33.099998474121094	11.283333778381348	24.416667938232422	25.75	28.183334350585938	24.416667938232422	17.100000381469727	Abuja	9882	123.05	0.0	0.0	0.0	1994.0	2558.0	3358.0	95.44136047363281	797.0	1.0	9.0	109.0	288.0	797.0		AT	54.5941297149
0000342eff4baa476d22	1539.67546608	26.52083396911621	3188.0	0.0	14.0	Africa	0.0	31401.0	Central African mangroves	1.0	119.0	0	493	11309	0.0	14.0	135.0	Gulf of Guinea Mangroves	1.0	1.0	71.63299560546875	4.06040976859	9.70999100611	31.299999237060547	7.0916666984558105	25.149999618530273	27.350000381469727	27.58333396911621	25.149999618530273	21.399999618530273	Douala	11096	3.225	0.0	0.0	0.0	2108.0	2425.0	2996.0	73.06165313720703	1586.0	31.0	122.0	428.0	569.0	1586.0		AT	0.125373023225
00000ef854eeae82f320	1815.21929632	25.295833587646484	2292.0	1.0	1.0	Africa	0.0	30107.0	Cross-Sanaga-Bioko coastal forests	7.0	68.0	0	95	11430	1.0	1.0	2.0	Congolian Coastal Forests	1.0	1.0	76.98863983154297	3.75001527803	8.78327754582	29.5	6.775000095367432	24.350000381469727	25.78333282470703	26.200000762939453	24.350000381469727	20.700000762939453	Malabo	11114	2.652	0.0	0.0	0.0	0.0	0.0	0.0	59.429386138916016	931.0	37.0	132.0	362.0	326.0	931.0	AT	AT	0.147738109618
0000d498418e74ce2ba5	14343.2756448	26.77083396911621	2850.0	0.0	1.0	Africa	0.0	30122.0	Niger Delta swamp forests	22.0	75.0	0	494	11014	0.0	0.0	0.0		0.0	1.0	75.82508087158203	4.8100022572	7.01000077173	31.399999618530273	7.6583333015441895	25.649999618530273	27.266666412353516	27.950000762939453	25.649999618530273	21.299999237060547	Port Harcourt	10854	4.986	0.0	0.0	0.0	1104.0	1280.0	1680.0	60.713783264160156	1189.0	40.0	169.0	420.0	432.0	1189.0		AT	1.16980750223
00002c160915ca05ef7e	839.048403956	25.200000762939453	1586.0	1.0	1.0	Africa	0.0	30127.0	Sao Tome, Principe and Annobon moist lowland forests	27.0	75.0	0	39	7382	1.0	1.0	2.0	Congolian Coastal Forests	1.0	2.0	73.10607147216797	0.33340211883	6.73332515323	29.299999237060547	6.433333396911621	24.21666717529297	24.21666717529297	26.08333396911621	25.983333587646484	20.5	Sao Tome	11442	1.051	0.0	0.0	0.0	0.0	0.0	0.0	59.391807556152344	65.0	7.0	65.0	609.0	244.0	673.0	AT	AT	0.0681657100514
0000183a5cbbbb4186ce	3501.38797942	26.241666793823242	2784.0	14.0	14.0	Africa	0.0	31401.0	Central African mangroves	1.0	119.0	0	96	11779	14.0	14.0	135.0	Gulf of Guinea Mangroves	1.0	1.0	67.4329605102539	0.38538860972	9.45796504582	30.299999237060547	5.866666793823242	24.899999618530273	24.933334350585938	27.299999237060547	26.266666412353516	21.600000381469727	Libreville	11347	4.012	0.0	0.0	0.0	0.0	0.0	0.0	66.61705017089844	152.0	8.0	67.0	904.0	471.0	1191.0	AT	AT	0.284483646998
00008fdc7d89edb9716e	432190.134979	24.08333396911621	1674.0	0.0	1.0	Africa	0.0	30126.0	Northwestern Congolian lowland forests	26.0	70.0	0	503	10687	0.0	1.0	6.0	Western Congo Basin moist forests	2.0	2.0	75.94203186035156	3.86670066214	11.5166507555	29.600000381469727	8.733333587646484	23.016666412353516	24.733333587646484	25.233333587646484	23.299999237060547	18.100000381469727	Yaounde	10494	61.656	0.0	0.0	0.0	1787.0	2058.0	2549.0	64.0673599243164	445.0	23.0	98.0	380.0	304.0	668.0		AT	35.1507703539
00002e279a78d2769c56	432190.134979	25.97916603088379	1599.0	1.0	1.0	Africa	0.0	30126.0	Northwestern Congolian lowland forests	26.0	70.0	0	83	10687	1.0	1.0	6.0	Western Congo Basin moist forests	2.0	2.0	81.80001068115234	4.36664430635	18.5582881253	32.099998474121094	10.225000381469727	25.28333282470703	26.0	27.183332443237305	25.28333282470703	19.600000381469727	Bangui	10494	61.656	0.0	0.0	0.0	0.0	0.0	0.0	58.11716079711914	660.0	21.0	81.0	262.0	238.0	660.0	AT	AT	35.1507703539
0000fe3900506329c387	1631858.4188	28.087499618530273	584.0	0.0	7.0	Africa	0.0	30722.0	West Sudanian savanna	22.0	218.0	0	526	2960	0.0	0.0	0.0		0.0	2.0	61.30952835083008	11.849960143	13.1600129788	38.599998474121094	14.591666221618652	24.066667556762695	24.33333396911621	32.03333282470703	27.96666717529297	14.800000190734863	Maiduguri	5902	84.457	0.0	0.0	0.0	969.0	1125.0	1479.0	134.91799926757812	0.0	0.0	0.0	114.0	188.0	451.0		AT	135.446646371
0000571026c94fd23160	3019198.13516	28.4375	536.0	0.0	7.0	Africa	0.0	30713.0	Sahelian Acacia savanna	13.0	79.0	0	528	9790	0.0	0.0	0.0		0.0	2.0	62.03304672241211	12.1130965362	15.0491483141	39.29999923706055	14.391666412353516	24.850000381469727	26.816667556762695	32.33333206176758	27.633333206176758	16.100000381469727	Ndjamena	9506	239.714	0.0	0.0	0.0	1127.0	1405.0	2172.0	132.51780700683594	0.0	0.0	0.0	93.0	171.0	412.0		AT	253.68425413
0000f1cb56b5e903499d	1631858.4188	26.80000114440918	843.0	0.0	7.0	Africa	0.0	30722.0	West Sudanian savanna	22.0	218.0	0	530	2960	0.0	0.0	0.0		0.0	2.0	60.585594177246094	11.9999768259	8.52003779973	36.79999923706055	13.450000762939453	23.133333206176758	23.183334350585938	30.316667556762695	26.53333282470703	14.600000381469727	Kano	5902	84.457	0.0	0.0	0.0	3393.0	3914.0	5056.0	133.75389099121094	1.0	0.0	0.0	74.0	277.0	633.0		AT	135.446646371
0000546e1dbe1f63a7ab	1631858.4188	25.27083396911621	1038.0	0.0	7.0	Africa	0.0	30722.0	West Sudanian savanna	22.0	218.0	0	436	2960	0.0	0.0	0.0		0.0	2.0	68.61979675292969	11.0799813018	7.71000972355	33.79999923706055	13.174999237060547	23.350000381469727	23.350000381469727	28.266666412353516	24.133333206176758	14.600000381469727	Zaria	5902	84.457	0.0	0.0	0.0	963.0	1118.0	1470.0	114.86140441894531	1.0	0.0	1.0	160.0	286.0	694.0		AT	135.446646371
00008ae8b2b2abc07255	1631858.4188	29.566665649414062	503.0	0.0	7.0	Africa	0.0	30722.0	West Sudanian savanna	22.0	218.0	0	527	2960	0.0	0.0	0.0		0.0	2.0	60.27900314331055	13.5167059519	2.11665604514	39.79999923706055	13.683333396911621	25.66666603088379	26.03333282470703	33.36666488647461	29.066665649414062	17.100000381469727	Niamey	5902	84.457	0.0	0.0	0.0	1027.0	1258.0	2028.0	134.949951171875	0.0	0.0	0.0	104.0	160.0	385.0		AT	135.446646371
0000f75361cef314f873	315418.6691	17.795833587646484	679.0	0.0	12.0	Africa	0.0	81214.0	Mediterranean woodlands and forests	14.0	110.0	0	205	8530	0.0	12.0	123.0	Mediterranean Forests, Woodlands and Scrub	1.0	1.0	40.39255905151367	36.763064798	3.05055252952	30.700000762939453	9.774999618530273	11.833333015441895	24.33333396911621	24.766666412353516	13.0	6.5	Algiers	7945	103.656	0.0	0.0	0.0	3574.0	3922.0	4499.0	60.81736373901367	274.0	2.0	22.0	42.0	99.0	283.0		PA	31.072430245
000002d5081df250021a	85786.7629903	16.274999618530273	617.0	0.0	12.0	Europe	0.0	81215.0	Northeastern Spain and Southern France Mediterranean forests	15.0	110.0	0	196	7789	0.0	12.0	123.0	Mediterranean Forests, Woodlands and Scrub	1.0	1.0	34.59119415283203	41.3832995799	2.18337031923	27.5	7.333333492279053	10.583333015441895	10.916666984558105	22.899999618530273	20.899999618530273	6.300000190734863	Barcelona	7417	52.132	0.0	0.0	0.0	5057.0	5169.0	5183.0	31.678491592407227	131.0	24.0	120.0	156.0	85.0	217.0		PA	9.45384756093
0000196d073ed1a36977	25930.1211643	9.091667175292969	900.0	4.0	4.0	Europe	0.0	80433.0	Pyrenees conifer and mixed forests	33.0	77.0	0	57	7987	5.0	5.0	77.0	European-Mediterranean montane forests	1.0	2.0	38.66666793823242	42.5000014435	1.51648596051	21.5	9.666666984558105	2.866666793823242	3.183333396911621	16.516666412353516	10.216667175292969	-3.5	Andorra	7538	17.54	0.0	0.0	0.0	0.0	0.0	0.0	19.042821884155273	184.0	58.0	178.0	220.0	105.0	273.0	PA	PA	2.84849915489
0000cbfd59d59dcf46cb	85786.7629903	15.145833015441895	578.0	0.0	12.0	Europe	0.0	81215.0	Northeastern Spain and Southern France Mediterranean forests	15.0	110.0	0	195	7789	0.0	12.0	123.0	Mediterranean Forests, Woodlands and Scrub	1.0	1.0	34.741249084472656	43.289979064	5.37501013044	26.399999618530273	7.608333587646484	9.266666412353516	22.03333282470703	22.100000381469727	16.049999237060547	4.5	Marseille	7417	52.132	0.0	0.0	0.0	1418.0	1445.0	1490.0	42.20106887817383	162.0	9.0	68.0	102.0	92.0	208.0		PA	9.45384756093
00009a74a3379767cf87	102224.626456	13.729166984558105	812.0	12.0	12.0	Europe	0.0	81211.0	Italian sclerophyllous and semi-deciduous forests	11.0	102.0	0	55	7929	12.0	12.0	123.0	Mediterranean Forests, Woodlands and Scrub	1.0	1.0	32.59493637084961	43.7396456879	7.40691317347	26.0	7.724999904632568	7.049999713897705	21.316665649414062	21.316665649414062	10.75	2.299999952316284	Monaco	7448	58.018	0.0	0.0	0.0	0.0	0.0	0.0	40.5649528503418	222.0	18.0	96.0	96.0	123.0	300.0	PA	PA	11.256527749
00005357a35b79710c21	315418.6691	18.77916717529297	488.0	12.0	12.0	Africa	0.0	81214.0	Mediterranean woodlands and forests	14.0	110.0	0	65	8530	12.0	12.0	123.0	Mediterranean Forests, Woodlands and Scrub	1.0	1.0	36.42361068725586	36.8027781362	10.1796780992	31.100000381469727	8.741666793823242	12.283332824707031	25.850000381469727	26.116666793823242	13.466666221618652	7.099999904632568	Tunis	7945	103.656	0.0	0.0	0.0	0.0	0.0	0.0	56.50164794921875	190.0	5.0	23.0	51.0	69.0	198.0	PA	PA	31.072430245
0000a04ddb8c6d82cef8	285.596480117	19.087499618530273	520.0	0.0	12.0	Europe	0.01880879	81222.0	Tyrrhenian-Adriatic Sclerophyllous and mixed forests	22.0	109.0	0	120	8629	0.0	12.0	123.0	Mediterranean Forests, Woodlands and Scrub	1.0	1.0	33.13204574584961	35.8997324819	14.5147106513	29.600000381469727	6.858333587646484	13.25	25.41666603088379	25.766666412353516	15.133333206176758	8.899999618530273	Valletta	8057	0.862	0.0	0.0	0.0	0.0	0.0	0.0	83.3856430053711	180.0	0.0	7.0	48.0	102.0	272.0		PA	0.0285010952502
0000e7409168efdefaf6	102224.626456	13.079166412353516	869.0	12.0	12.0	Europe	0.0	81211.0	Italian sclerophyllous and semi-deciduous forests	11.0	102.0	0	54	7929	12.0	12.0	123.0	Mediterranean Forests, Woodlands and Scrub	1.0	1.0	31.68465232849121	43.9171500845	12.4666702867	26.5	8.808333396911621	4.516666412353516	5.650000095367432	22.0	13.733333587646484	-1.2999999523162842	San Marino	7448	58.018	0.0	0.0	0.0	0.0	0.0	0.0	19.96333885192871	185.0	49.0	178.0	200.0	97.0	273.0	PA	PA	11.256527749
00008f4e4b4e337a7321	102224.626456	15.591666221618652	708.0	0.0	12.0	Europe	0.0	81211.0	Italian sclerophyllous and semi-deciduous forests	11.0	102.0	0	201	7929	0.0	12.0	123.0	Mediterranean Forests, Woodlands and Scrub	1.0	1.0	34.82490158081055	41.8959556265	12.4832584215	28.600000381469727	8.949999809265137	8.600000381469727	23.450000762939453	23.450000762939453	12.633333206176758	2.9000000953674316	Rome	7448	58.018	0.0	0.0	0.0	3333.0	3330.0	3330.0	41.62118911743164	223.0	15.0	78.0	78.0	96.0	267.0		PA	11.256527749
000019980e6c0974f835	102224.626456	15.445833206176758	649.0	12.0	12.0	Europe	0.0	81211.0	Italian sclerophyllous and semi-deciduous forests	11.0	102.0	0	53	7929	12.0	12.0	123.0	Mediterranean Forests, Woodlands and Scrub	1.0	1.0	35.0518798828125	41.9000122264	12.4478083889	28.5	9.008333206176758	8.433333396911621	23.25	23.25	12.5	2.799999952316284	Vatican City	7448	58.018	0.0	0.0	0.0	0.0	0.0	0.0	42.28936767578125	205.0	13.0	70.0	70.0	88.0	246.0	PA	PA	11.256527749
0000167bbf3013ce4a09	4298.17020236	16.10416603088379	968.0	0.0	12.0	Europe	0.0	81222.0	Tyrrhenian-Adriatic Sclerophyllous and mixed forests	22.0	109.0	0	198	4827	0.0	12.0	123.0	Mediterranean Forests, Woodlands and Scrub	1.0	1.0	33.14815139770508	40.8400252473	14.2450113512	27.799999237060547	7.458333492279053	9.783332824707031	23.366666793823242	23.366666793823242	13.666666984558105	5.300000190734863	Naples	6908	6.395	0.0	0.0	0.0	2253.0	2254.0	2254.0	49.06671142578125	301.0	22.0	85.0	85.0	149.0	391.0		PA	0.459976954473
0000a2dbf002f45cb4e5	40638.9089772	14.958333015441895	1592.0	12.0	12.0	Europe	0.0	81210.0	Illyrian deciduous forests	10.0	108.0	0	48	7765	12.0	12.0	123.0	Mediterranean Forests, Woodlands and Scrub	1.0	1.0	33.003299713134766	42.4659725129	19.2663069241	29.799999237060547	10.0	6.066666603088379	24.266666412353516	24.266666412353516	10.783332824707031	-0.5	Podgorica	7393	38.598	0.0	0.0	0.0	0.0	0.0	0.0	44.392337799072266	502.0	40.0	158.0	158.0	230.0	613.0	PA	PA	4.44111517774
00000476ac651a33fb88	40638.9089772	15.479166984558105	1251.0	12.0	12.0	Europe	0.0	81210.0	Illyrian deciduous forests	10.0	108.0	0	49	7765	12.0	12.0	123.0	Mediterranean Forests, Woodlands and Scrub	1.0	1.0	38.450294494628906	41.3275407095	19.8188830146	29.799999237060547	10.958333015441895	7.766666889190674	23.850000381469727	23.850000381469727	9.066666603088379	1.2999999523162842	Tirana	7393	38.598	0.0	0.0	0.0	0.0	0.0	0.0	35.9476203918457	406.0	44.0	163.0	163.0	166.0	450.0	PA	PA	4.44111517774
00008636ec20ff468121	224767.870852	12.608333587646484	517.0	4.0	4.0	Europe	0.0	80404.0	Balkan mixed forests	4.0	75.0	0	51	7923	0.0	0.0	0.0		0.0	1.0	31.890546798706055	42.0000061229	21.4334614651	28.0	10.683333396911621	2.450000047683716	21.71666717529297	22.600000381469727	7.516666412353516	-5.5	Skopje	7442	65.175	0.0	0.0	0.0	0.0	0.0	0.0	18.71742057800293	119.0	32.0	107.0	119.0	56.0	152.0	PA	PA	24.8174152319
0000f37069a1ea811520	224767.870852	10.3125	700.0	4.0	4.0	Europe	0.0	80404.0	Balkan mixed forests	4.0	75.0	0	52	7923	0.0	0.0	0.0		0.0	1.0	32.79153823852539	42.6667096141	21.1659842516	24.899999618530273	10.591666221618652	0.26666662096977234	2.1666665077209473	19.83333396911621	14.433333396911621	-7.400000095367432	Pristina	7442	65.175	0.0	0.0	0.0	0.0	0.0	0.0	15.063191413879395	158.0	47.0	146.0	172.0	74.0	202.0	PA	PA	24.8174152319
0000dab535bce3a639c0	12541.5374233	20.02916717529297	227.0	0.0	12.0	Africa	0.0	81214.0	Mediterranean woodlands and forests	14.0	110.0	0	294	6500	0.0	12.0	123.0	Mediterranean Forests, Woodlands and Scrub	1.0	1.0	38.31658172607422	32.1167334178	20.0667231839	29.700000762939453	7.625	14.233333587646484	25.116666793823242	25.28333282470703	14.233333587646484	9.800000190734863	Banghazi	5878	5.823	0.0	0.0	0.0	1271.0	1398.0	1590.0	109.44849395751953	153.0	0.0	2.0	3.0	61.0	153.0		PA	1.20211168306
0000711e78db7fdf1899	39249.7088129	19.929166793823242	316.0	0.0	12.0	Africa	0.0	81213.0	Mediterranean dry woodlands and steppe	13.0	103.0	0	296	8835	0.0	12.0	123.0	Mediterranean Forests, Woodlands and Scrub	1.0	2.0	34.30232620239258	32.8925000194	13.1800117581	30.799999237060547	7.375	13.583333969116211	25.983333587646484	26.266666412353516	15.083333969116211	9.300000190734863	Tripoli	8331	13.885	0.0	0.0	0.0	2322.0	2532.0	2855.0	93.89019775390625	175.0	0.0	1.0	11.0	75.0	184.0		PA	3.75345777177
00000bbfdac37140e8eb	50828.4540445	21.72083282470703	29.0	0.0	9.0	Africa	0.0	80904.0	Nile Delta flooded savanna	4.0	60.0	0	399	14421	0.0	0.0	0.0		0.0	1.0	42.32851791381836	30.0499603465	31.2499682197	34.400001525878906	11.725000381469727	14.366666793823242	28.066665649414062	28.066665649414062	14.366666793823242	6.699999809265137	Cairo	14818	27.342	0.0	0.0	0.0	12503.0	13465.0	15561.0	74.31478118896484	18.0	0.0	0.0	0.0	7.0	18.0		PA	4.69328306975
0000b4316a4384e9c66b	52611.5690358	17.866666793823242	416.0	0.0	12.0	Europe	0.0	81201.0	Aegean and Western Turkey sclerophyllous and mixed forests	1.0	111.0	0	200	8051	0.0	12.0	123.0	Mediterranean Forests, Woodlands and Scrub	1.0	1.0	31.62230682373047	37.9833262319	23.7333210843	30.600000381469727	8.316666603088379	10.149999618530273	26.600000381469727	26.600000381469727	11.600000381469727	4.300000190734863	Athens	7618	42.486	0.0	0.0	0.0	3256.0	3278.0	3326.0	65.06884765625	168.0	7.0	23.0	23.0	67.0	179.0		PA	5.53808043737
000070c7986b79a21700	41635.1153458	17.662500381469727	667.0	0.0	12.0	Asia	0.0	81201.0	Aegean and Western Turkey sclerophyllous and mixed forests	1.0	111.0	0	191	8117	0.0	12.0	123.0	Mediterranean Forests, Woodlands and Scrub	1.0	1.0	33.53801345825195	38.4361496823	27.1517940105	31.899999618530273	9.558333396911621	9.449999809265137	26.75	26.75	10.883333206176758	3.4000000953674316	Izmir	7684	42.143	0.0	0.0	0.0	2724.0	2920.0	3223.0	83.5369873046875	348.0	3.0	15.0	15.0	134.0	350.0		PA	4.2837956387
0000ece579d0d8064c90	17306.5742604	18.629167556762695	734.0	0.0	12.0	Asia	0.0	81207.0	Eastern Mediterranean conifer-sclerophyllous-broadleaf forests	7.0	110.0	0	189	8505	0.0	12.0	123.0	Mediterranean Forests, Woodlands and Scrub	1.0	1.0	37.637367248535156	36.8899821157	30.6999759509	32.599998474121094	10.27500057220459	11.333333969116211	26.633333206176758	26.733333587646484	11.383333206176758	5.300000190734863	Antalya	7920	17.974	0.0	0.0	0.0	839.0	910.0	1021.0	79.75589752197266	318.0	9.0	30.0	35.0	143.0	389.0		PA	1.74986165141
00002e39f831b706fbc9	77617.5855169	14.162500381469727	610.0	0.0	12.0	Asia	0.0	81202.0	Anatolian conifer and deciduous mixed forests	2.0	109.0	0	249	8105	0.0	12.0	123.0	Mediterranean Forests, Woodlands and Scrub	1.0	1.0	35.65291976928711	40.1999867951	29.0699979235	28.5	10.375	6.133333206176758	22.950000762939453	22.950000762939453	7.599999904632568	-0.6000000238418579	Bursa	7672	32.02	0.0	0.0	0.0	1589.0	1713.0	1906.0	41.69437789916992	227.0	18.0	71.0	71.0	83.0	233.0		PA	8.08682560208
000096e36611631a7a57	224767.870852	14.041666984558105	731.0	0.0	4.0	Asia	0.0	80404.0	Balkan mixed forests	4.0	75.0	0	314	7923	0.0	0.0	0.0		0.0	1.0	31.258106231689453	41.1049961538	29.0100015856	26.600000381469727	8.033333778381348	6.199999809265137	22.450000762939453	22.450000762939453	8.149999618530273	0.8999999761581421	Istanbul	7442	65.175	0.0	0.0	0.0	10530.0	11177.0	12102.0	46.6949577331543	226.0	26.0	93.0	93.0	115.0	302.0		PA	24.8174152319
0000525279bfe0de9783	101492.55184	11.137499809265137	483.0	0.0	4.0	Asia	0.0	80410.0	Central Anatolian steppe and woodlands	10.0	75.0	0	250	8106	0.0	12.0	123.0	Mediterranean Forests, Woodlands and Scrub	1.0	2.0	35.88789749145508	37.8750124299	32.4750097237	27.100000381469727	12.058333396911621	1.5	20.116666793823242	20.75	1.5	-6.5	Konya	7673	56.53	0.0	0.0	0.0	978.0	1058.0	1185.0	54.041133880615234	188.0	6.0	25.0	38.0	68.0	188.0		PA	10.5216393268
0000616ab5727d7bb5db	101492.55184	11.191666603088379	393.0	0.0	4.0	Asia	0.0	80410.0	Central Anatolian steppe and woodlands	10.0	75.0	0	255	8106	0.0	12.0	123.0	Mediterranean Forests, Woodlands and Scrub	1.0	2.0	34.784645080566406	39.9272385855	32.864391641	28.200000762939453	12.383333206176758	0.800000011920929	20.916667938232422	21.366666793823242	10.433333396911621	-7.400000095367432	Ankara	7673	56.53	0.0	0.0	0.0	3908.0	4178.0	4589.0	40.29322814941406	121.0	10.0	38.0	58.0	53.0	135.0		PA	10.5216393268
00004c2d0989f0f6df4e	9272.64138733	19.700000762939453	345.0	12.0	12.0	Asia	0.0	81206.0	Cyprus Mediterranean forests	6.0	111.0	0	28	6496	12.0	12.0	123.0	Mediterranean Forests, Woodlands and Scrub	1.0	1.0	40.28213119506836	35.1666764517	33.3666348864	35.599998474121094	12.84999942779541	11.333333015441895	28.21666717529297	28.633333206176758	11.449999809265137	3.700000047683716	Nicosia	5874	6.628	0.0	0.0	0.0	0.0	0.0	0.0	80.3421401977539	159.0	2.0	10.0	11.0	67.0	181.0	PA	PA	0.916110729332
0000d9218aa34f5b60a0	3665.63540697	19.91666603088379	179.0	0.0	12.0	Africa	0.0	81213.0	Mediterranean dry woodlands and steppe	13.0	103.0	0	295	8879	0.0	12.0	123.0	Mediterranean Forests, Woodlands and Scrub	1.0	2.0	40.6392707824707	31.2000193471	29.949995889	30.5	8.899999618530273	13.983333587646484	25.58333396911621	25.78333282470703	15.516666412353516	8.600000381469727	Alexandria	8403	4.802	0.0	0.0	0.0	4421.0	4817.0	5652.0	117.24730682373047	122.0	0.0	0.0	0.0	50.0	127.0		PA	0.346479557947
00007fb5306174a28461	118613.668067	19.975000381469727	348.0	12.0	12.0	Asia	0.0	81207.0	Eastern Mediterranean conifer-sclerophyllous-broadleaf forests	7.0	110.0	0	62	8229	12.0	12.0	123.0	Mediterranean Forests, Woodlands and Scrub	1.0	1.0	40.03044128417969	31.5299992055	34.4450186755	31.0	8.766666412353516	13.916666030883789	25.350000381469727	25.866666793823242	15.600000381469727	9.100000381469727	Gaza	7837	53.482	0.0	0.0	0.0	0.0	0.0	0.0	113.40460968017578	224.0	0.0	0.0	0.0	84.0	230.0	PA	PA	11.8424680411
0000e140d3c204f6de66	118613.668067	16.350000381469727	448.0	12.0	12.0	Asia	0.0	81207.0	Eastern Mediterranean conifer-sclerophyllous-broadleaf forests	7.0	110.0	0	61	8229	12.0	12.0	123.0	Mediterranean Forests, Woodlands and Scrub	1.0	1.0	37.48326873779297	31.7784078156	35.2066259346	27.299999237060547	9.333333015441895	8.800000190734863	22.78333282470703	22.866666793823242	8.800000190734863	2.4000000953674316	Jerusalem	7837	53.482	0.0	0.0	0.0	0.0	0.0	0.0	108.8817367553711	282.0	0.0	0.0	0.0	108.0	282.0	PA	PA	11.8424680411
00000f6e53d6c44658b5	686.024047853	16.808332443237305	288.0	0.0	13.0	Asia	0.0	81320.0	Mesopotamian shrub desert	20.0	147.0	0	283	4895	0.0	0.0	0.0		0.0	2.0	35.76158905029297	33.5000339956	36.299995889	30.899999618530273	10.800000190734863	7.383333206176758	24.850000381469727	24.850000381469727	7.383333206176758	0.699999988079071	Damascus	8299	1.183	0.0	0.0	0.0	2675.0	2981.0	3605.0	97.17462921142578	170.0	0.0	0.0	0.0	66.0	170.0		PA	0.0665361352897
0000544853e75d44a101	118613.668067	16.866666793823242	306.0	0.0	12.0	Asia	0.0	81207.0	Eastern Mediterranean conifer-sclerophyllous-broadleaf forests	7.0	110.0	0	253	8229	0.0	12.0	123.0	Mediterranean Forests, Woodlands and Scrub	1.0	1.0	40.0	31.9500252472	35.9332999255	29.799999237060547	11.399999618530273	8.449999809265137	24.16666603088379	24.200000762939453	8.449999809265137	1.2999999523162842	Amman	7837	53.482	0.0	0.0	0.0	1106.0	1185.0	1359.0	108.97164154052734	194.0	0.0	0.0	0.0	69.0	194.0		PA	11.8424680411
0000384ab7ef26621c82	118613.668067	16.21666717529297	506.0	12.0	12.0	Asia	0.0	81207.0	Eastern Mediterranean conifer-sclerophyllous-broadleaf forests	7.0	110.0	0	60	8229	12.0	12.0	123.0	Mediterranean Forests, Woodlands and Scrub	1.0	1.0	39.060489654541016	31.9029447514	35.2062093782	27.899999618530273	10.116666793823242	8.600000381469727	22.96666717529297	22.96666717529297	8.600000381469727	2.0	Ramallah	7837	53.482	0.0	0.0	0.0	0.0	0.0	0.0	109.86759185791016	321.0	0.0	0.0	0.0	123.0	321.0	PA	PA	11.8424680411
0000f23510082f878fa9	118613.668067	19.97916603088379	546.0	0.0	12.0	Asia	0.0	81207.0	Eastern Mediterranean conifer-sclerophyllous-broadleaf forests	7.0	110.0	0	284	8229	0.0	12.0	123.0	Mediterranean Forests, Woodlands and Scrub	1.0	1.0	38.01100540161133	32.0799914744	34.7700117582	31.0	8.058333396911621	13.983333587646484	25.433334350585938	25.983333587646484	13.983333587646484	9.800000190734863	Tel Aviv-Yafo	7837	53.482	0.0	0.0	0.0	3256.0	3453.0	3726.0	113.6534194946289	359.0	0.0	0.0	1.0	137.0	359.0		PA	11.8424680411
0000b9d0a14392a804eb	118613.668067	19.5625	614.0	0.0	12.0	Asia	0.0	81207.0	Eastern Mediterranean conifer-sclerophyllous-broadleaf forests	7.0	110.0	0	272	8229	0.0	12.0	123.0	Mediterranean Forests, Woodlands and Scrub	1.0	1.0	37.61160659790039	32.8204113963	34.980024779	30.700000762939453	8.425000190734863	13.083333015441895	25.566665649414062	25.983333587646484	13.083333015441895	8.300000190734863	Haifa	7837	53.482	0.0	0.0	0.0	1043.0	1104.0	1210.0	114.52650451660156	411.0	0.0	0.0	2.0	160.0	411.0		PA	11.8424680411
0000985891161c5ce58d	118613.668067	19.924999237060547	829.0	0.0	12.0	Asia	0.0	81207.0	Eastern Mediterranean conifer-sclerophyllous-broadleaf forests	7.0	110.0	0	193	8229	0.0	12.0	123.0	Mediterranean Forests, Woodlands and Scrub	1.0	1.0	36.88783645629883	33.871975117	35.50970821	30.700000762939453	7.7833333015441895	13.966667175292969	25.41666603088379	26.0	13.966667175292969	9.600000381469727	Beirut	7837	53.482	0.0	0.0	0.0	1941.0	2051.0	2173.0	99.85414123535156	495.0	1.0	3.0	7.0	192.0	495.0		PA	11.8424680411
0000ce27ecc1e3da6471	118613.668067	17.554166793823242	398.0	0.0	12.0	Asia	0.0	81207.0	Eastern Mediterranean conifer-sclerophyllous-broadleaf forests	7.0	110.0	0	275	8229	0.0	12.0	123.0	Mediterranean Forests, Woodlands and Scrub	1.0	1.0	35.130210876464844	34.7299589224	36.7200219307	33.099998474121094	11.241666793823242	7.650000095367432	26.516666412353516	26.53333282470703	7.650000095367432	1.100000023841858	Hims	7837	53.482	0.0	0.0	0.0	1095.0	1228.0	1504.0	88.03369903564453	221.0	0.0	2.0	2.0	80.0	221.0		PA	11.8424680411
0000fbf85b1b98ef7dfb	17306.5742604	18.987499237060547	697.0	0.0	12.0	Asia	0.0	81207.0	Eastern Mediterranean conifer-sclerophyllous-broadleaf forests	7.0	110.0	0	192	8505	0.0	12.0	123.0	Mediterranean Forests, Woodlands and Scrub	1.0	1.0	36.578948974609375	36.9949886261	35.320004027	33.5	10.425000190734863	10.716667175292969	27.28333282470703	27.28333282470703	10.716667175292969	5.0	Adana	7920	17.974	0.0	0.0	0.0	1362.0	1466.0	1635.0	67.52557373046875	327.0	8.0	33.0	33.0	128.0	327.0		PA	1.74986165141
0000b0772520637eb589	118613.668067	17.6875	316.0	0.0	12.0	Asia	0.0	81207.0	Eastern Mediterranean conifer-sclerophyllous-broadleaf forests	7.0	110.0	0	282	8229	0.0	12.0	123.0	Mediterranean Forests, Woodlands and Scrub	1.0	1.0	35.00470733642578	36.2299707225	37.1700203031	34.400001525878906	12.391667366027832	7.016666889190674	27.899999618530273	27.899999618530273	7.016666889190674	-1.0	Aleppo	7837	53.482	0.0	0.0	0.0	2968.0	3306.0	3993.0	81.00518798828125	161.0	0.0	2.0	2.0	57.0	161.0		PA	11.8424680411
0000640a49f427167126	118613.668067	15.179166793823242	543.0	0.0	12.0	Asia	0.0	81207.0	Eastern Mediterranean conifer-sclerophyllous-broadleaf forests	7.0	110.0	0	190	8229	0.0	12.0	123.0	Mediterranean Forests, Woodlands and Scrub	1.0	1.0	33.490989685058594	37.0749837433	37.3849942614	33.0	12.391666412353516	4.099999904632568	26.183334350585938	26.433334350585938	4.099999904632568	-4.0	Gaziantep	7837	53.482	0.0	0.0	0.0	1109.0	1199.0	1340.0	79.54515838623047	271.0	1.0	7.0	9.0	98.0	271.0		PA	11.8424680411
000018036cf93ca9a6f0	1772219.71616	23.391666412353516	174.0	0.0	13.0	Asia	0.0	81303.0	Arabian Desert and East Sahero-Arabian xeric shrublands	3.0	24.0	0	182	8809	0.0	0.0	0.0		0.0	1.0	36.609336853027344	33.3386484975	44.3938687732	42.400001525878906	14.90000057220459	11.366666793823242	34.53333282470703	34.53333282470703	11.366666793823242	1.7000000476837158	Baghdad	8288	170.519	0.0	0.0	0.0	5891.0	6618.0	8060.0	90.96961212158203	95.0	0.0	0.0	0.0	32.0	95.0		PA	158.541217521
00001796799a64ac2416	469937.295663	27.816665649414062	69.0	0.0	13.0	Asia	0.0	81325.0	Red Sea Nubo-Sindian tropical desert and semi-desert	25.0	103.0	0	390	9101	0.0	0.0	0.0		0.0	1.0	43.373497009277344	24.499989033	39.5800023995	43.099998474121094	14.399999618530273	18.933332443237305	35.233333587646484	35.233333587646484	27.83333396911621	9.899999618530273	Medina	8660	93.114	0.0	0.0	0.0	1105.0	1243.0	1474.0	79.9363784790039	16.0	0.0	2.0	2.0	15.0	32.0		PA	40.8147371843
0000f78273a825ed4cf3	86631.8103229	30.34166717529297	93.0	0.0	13.0	Asia	0.0	31321.0	Southwestern Arabian montane woodlands	21.0	89.0	0	394	9642	0.0	13.0	127.0	Arabian Highlands woodlands and shrublands	2.0	2.0	49.87228012084961	21.4300213816	39.8200394275	42.5	13.0166654586792	24.350000381469727	35.349998474121094	35.349998474121094	25.583332061767578	16.399999618530273	Makkah	9356	23.942	0.0	0.0	0.0	1486.0	1651.0	1948.0	84.56370544433594	36.0	1.0	5.0	5.0	25.0	55.0		AT	7.38301916049
000024b34f54cfe66e19	30730.3036555	28.320833206176758	78.0	0.0	13.0	Asia	0.0	31302.0	Arabian Peninsula coastal fog desert	2.0	150.0	0	393	9608	0.0	13.0	127.0	Arabian Highlands woodlands and shrublands	2.0	1.0	53.26087188720703	21.5168894643	39.2191975492	38.099998474121094	11.024999618530273	23.683332443237305	32.16666793823242	32.20000076293945	25.100000381469727	17.399999618530273	Jeddah	9322	31.85	0.0	0.0	0.0	3239.0	3590.0	4190.0	115.33000183105469	39.0	0.0	1.0	1.0	26.0	58.0		AT	2.60620550149
00001dddd1eae945ce96	86631.8103229	19.59166717529297	263.0	0.0	13.0	Asia	0.0	31321.0	Southwestern Arabian montane woodlands	21.0	89.0	0	456	9642	0.0	13.0	127.0	Arabian Highlands woodlands and shrublands	2.0	2.0	57.81990432739258	15.3547332957	44.2065933826	29.700000762939453	12.200000762939453	15.5	16.399999618530273	23.200000762939453	20.33333396911621	8.600000381469727	Sanaa	9356	23.942	0.0	0.0	0.0	2345.0	2955.0	4382.0	80.34217071533203	24.0	5.0	18.0	102.0	53.0	115.0		AT	7.38301916049
0000459163583822feef	30730.3036555	29.641666412353516	65.0	0.0	13.0	Asia	0.0	31302.0	Arabian Peninsula coastal fog desert	2.0	150.0	0	389	9608	0.0	13.0	127.0	Arabian Highlands woodlands and shrublands	2.0	1.0	51.742919921875	14.7979455759	42.9529748116	37.0	7.916666507720947	25.96666717529297	31.266666412353516	32.79999923706055	31.833332061767578	21.700000762939453	Al Hudaydah	9322	31.85	0.0	0.0	0.0	951.0	1232.0	1854.0	48.130062103271484	14.0	1.0	9.0	17.0	12.0	29.0		AT	2.60620550149
0000320872eb8f9c495b	273757.558727	24.15416717529297	371.0	0.0	13.0	Asia	0.0	31320.0	Southwestern Arabian foothills savanna	20.0	106.0	0	454	9463	0.0	13.0	127.0	Arabian Highlands woodlands and shrublands	2.0	1.0	58.16239547729492	13.6044525339	44.0394201241	33.79999923706055	11.341667175292969	20.566667556762695	20.83333396911621	27.350000381469727	26.766666412353516	14.300000190734863	Taizz	9136	73.776	0.0	0.0	0.0	902.0	1159.0	1743.0	63.15202331542969	21.0	5.0	20.0	141.0	61.0	159.0		AT	23.319774546
0000b8b02dae73070d02	151248.786602	29.587499618530273	132.0	13.0	13.0		0.0	31305.0	Ethiopian xeric grasslands and shrublands	5.0	113.0	0	75	9956	0.0	0.0	0.0		0.0	2.0	47.031246185302734	11.5950144643	43.1480016671	37.900001525878906	7.525000095367432	25.866666793823242	32.766666412353516	33.599998474121094	27.383333206176758	21.899999618530273	Djibouti	9636	35.623	0.0	0.0	0.0	0.0	0.0	0.0	53.30017852783203	41.0	0.0	11.0	11.0	21.0	54.0	AT	AT	12.5891843111
0000746c726563347ec3	1047534.48466	21.379167556762695	484.0	7.0	7.0	Africa	0.0	30715.0	Somali Acacia-Commiphora bushlands and thickets	15.0	84.0	0	76	9965	7.0	7.0	86.0	Horn of Africa Acacia Savannas	2.0	1.0	63.977272033691406	9.56002239882	44.0653100167	31.700000762939453	14.075000762939453	17.733333587646484	17.733333587646484	24.05000114440918	23.633333206176758	9.699999809265137	Hargeysa	9645	109.627	0.0	0.0	0.0	0.0	0.0	0.0	75.45858001708984	12.0	2.0	12.0	169.0	80.0	210.0	AT	AT	85.6644926297
000066ab5c9a9c4e7a07	149338.254028	15.908333778381348	1069.0	0.0	10.0	Africa	0.0	31007.0	Ethiopian montane grasslands and woodlands	7.0	122.0	0	460	10084	0.0	10.0	102.0	Ethiopian Highlands	1.0	1.0	80.32128143310547	9.03331036268	38.700004434	23.600000381469727	13.333333015441895	14.733333587646484	14.983333587646484	17.100000381469727	15.90000057220459	7.0	Addis Ababa	9727	84.7	0.0	0.0	0.0	3453.0	4184.0	6156.0	93.20307922363281	53.0	7.0	33.0	217.0	254.0	636.0		AT	12.3634048304
0000805dece097f93637	149338.254028	17.320833206176758	469.0	10.0	10.0	Africa	0.0	31007.0	Ethiopian montane grasslands and woodlands	7.0	122.0	0	78	10084	10.0	10.0	102.0	Ethiopian Highlands	1.0	1.0	68.57249450683594	15.3333392527	38.9333235258	28.600000381469727	15.291666984558105	14.766666412353516	15.09999942779541	19.350000381469727	18.350000381469727	6.300000190734863	Asmara	9727	84.7	0.0	0.0	0.0	0.0	0.0	0.0	137.67503356933594	13.0	0.0	3.0	94.0	161.0	343.0	AT	AT	12.3634048304
000007f883b788d1e041	3019198.13516	29.570833206176758	125.0	0.0	7.0	Africa	0.0	30713.0	Sahelian Acacia savanna	13.0	79.0	0	529	9790	0.0	0.0	0.0		0.0	2.0	54.41176223754883	15.5880782257	32.5341792386	41.400001525878906	13.875	23.683334350585938	24.983333587646484	33.599998474121094	31.649999618530273	15.899999618530273	Khartoum	9506	239.714	0.0	0.0	0.0	5185.0	6077.0	7937.0	151.6875762939453	0.0	0.0	0.0	8.0	53.0	111.0		AT	253.68425413
0000a5fc56e6bd7666dd	178951.585845	27.47083282470703	1007.0	9.0	9.0	Africa	0.0	30905.0	Saharan flooded grasslands	5.0	47.0	0	19	3248	9.0	9.0	97.0	Sudd-Sahelian flooded grasslands and savannas	1.0	2.0	74.34738159179688	4.82997519828	31.5800255928	35.400001525878906	12.341667175292969	25.799999237060547	28.600000381469727	29.366666793823242	25.866666793823242	18.799999237060547	Juba	2738	19.901	0.0	0.0	0.0	0.0	0.0	0.0	67.17900085449219	405.0	5.0	25.0	164.0	147.0	414.0	AT	AT	14.6736816383
000003a3dd06d79222c9	153788.034942	22.233333587646484	1433.0	0.0	7.0	Africa	0.0	30721.0	Victoria Basin forest-savanna mosaic	21.0	245.0	0	500	10361	0.0	0.0	0.0		0.0	1.0	83.82353210449219	0.31665895477	32.5833235257	28.799999237060547	11.399999618530273	21.299999237060547	23.03333282470703	23.133333206176758	22.46666717529297	15.199999809265137	Kampala	11173	33.543	0.0	0.0	0.0	1597.0	1979.0	3198.0	36.31511688232422	253.0	72.0	246.0	290.0	204.0	524.0		AT	12.4975207923
00006a8fea3d16d3547d	314152.78679	18.616666793823242	1029.0	0.0	7.0	Africa	0.0	30711.0	Northern Acacia-Commiphora bushlands and thickets	11.0	107.0	0	461	10745	0.0	7.0	87.0	East African Acacia Savannas	2.0	1.0	70.9333267211914	-1.28334674185	36.8166568591	24.700000762939453	8.866666793823242	16.933334350585938	17.100000381469727	19.96666717529297	19.58333396911621	12.199999809265137	Nairobi	10552	62.084	0.0	0.0	0.0	3363.0	4052.0	5871.0	81.16798400878906	83.0	21.0	70.0	388.0	247.0	522.0		AT	25.5510852122
00009bc4b420c9fa4d73	431.873460483	26.070833206176758	1199.0	0.0	14.0	Africa	0.0	31402.0	East African mangroves	2.0	119.0	0	440	12568	0.0	14.0	136.0	East African Mangroves	1.0	1.0	62.57441329956055	-4.04002602246	39.6899181709	31.399999618530273	7.008333206176758	24.25	27.616666793823242	27.616666793823242	26.0	20.200000762939453	Mombasa	12093	1.212	0.0	0.0	0.0	985.0	1196.0	1763.0	76.24201202392578	216.0	16.0	103.0	103.0	296.0	596.0		AT	0.0351727792127
00006015d798345aa066	128604.448573	22.491666793823242	693.0	7.0	7.0	Africa	0.0	30716.0	Southern Acacia-Commiphora bushlands and thickets	16.0	104.0	0	99	12379	7.0	7.0	87.0	East African Acacia Savannas	2.0	1.0	74.75345611572266	-6.18330605177	35.7500036201	30.5	12.633333206176758	20.383333206176758	20.383333206176758	23.983333587646484	23.75	13.600000381469727	Dodoma	11999	26.115	0.0	0.0	0.0	0.0	0.0	0.0	106.05007934570312	2.0	0.0	2.0	317.0	149.0	411.0	AT	AT	10.5015357334
00009cceae24162172f9	106900.534979	26.287500381469727	1062.0	0.0	1.0	Africa	0.0	30125.0	Northern Zanzibar-Inhambane coastal forest mosaic	25.0	69.0	0	505	11734	0.0	1.0	8.0	East African coastal forests	1.0	1.0	65.58908081054688	-6.80001259474	39.2683418363	32.0	7.608333587646484	24.399999618530273	24.5	28.016666412353516	26.75	20.399999618530273	Dar es Salaam	11302	41.526	0.0	0.0	0.0	3319.0	4020.0	5688.0	79.34534454345703	100.0	23.0	81.0	249.0	255.0	566.0		AT	8.71839990329
00003a59c72e4ade1ea2	1031.48485336			1.0	1.0	Africa	0.0	30105.0	Comoros forests	5.0	69.0	0	90	11181	0.0	0.0	0.0		0.0	1.0		-11.7041576957	43.2402440987								Moroni	10946	1.498	0.0	0.0	0.0	0.0	0.0	0.0								AT	AT	0.0855180552189
0000d5d0d01bb73686d9	150614.112381	20.633333206176758	872.0	7.0	7.0	Africa	0.0	30719.0	Southern Miombo woodlands	19.0	106.0	0	104	13108	0.0	0.0	0.0		0.0	2.0	65.64102935791016	-13.9832950655	33.78330196	29.600000381469727	12.800000190734863	17.08333396911621	17.08333396911621	23.149999618530273	22.350000381469727	10.100000381469727	Lilongwe	12776	51.92	0.0	0.0	0.0	0.0	0.0	0.0	118.24107360839844	2.0	0.0	2.0	258.0	229.0	602.0	AT	AT	12.6538618852
0000d8ae409f26fc9224	213486.005906	18.070833206176758	861.0	0.0	7.0	Africa	0.0	30719.0	Southern Miombo woodlands	19.0	106.0	0	406	13425	0.0	0.0	0.0		0.0	2.0	59.14352035522461	-17.8177896944	31.0447094307	27.899999618530273	12.774999618530273	13.75	13.75	20.75	20.75	6.300000190734863	Harare	13182	45.267	0.0	0.0	0.0	1663.0	1839.0	2247.0	107.83332061767578	5.0	1.0	5.0	560.0	206.0	560.0		AT	18.2605918448
00004782b3958f92fb2e	150614.112381	20.508333206176758	869.0	0.0	7.0	Africa	0.0	30719.0	Southern Miombo woodlands	19.0	106.0	0	405	13108	0.0	0.0	0.0		0.0	2.0	63.05683517456055	-15.4166442679	28.2833275947	30.200000762939453	13.683333396911621	16.75	16.799999237060547	23.200000762939453	21.899999618530273	8.5	Lusaka	12776	51.92	0.0	0.0	0.0	1421.0	1587.0	2047.0	116.37611389160156	6.0	0.0	1.0	117.0	222.0	601.0		AT	12.6538618852
000025691b256b9918d8	1178710.5298	21.14583396911621	1160.0	0.0	7.0	Africa	0.0	30704.0	Central Zambezian Miombo woodlands	4.0	98.0	0	441	12267	0.0	7.0	88.0	Central and Eastern Miombo woodlands	2.0	2.0	68.9015121459961	-11.6800248018	27.4800174548	30.899999618530273	15.158332824707031	18.21666717529297	18.266666412353516	23.183334350585938	22.100000381469727	8.899999618530273	Lubumbashi	11871	160.47	0.0	0.0	0.0	1544.0	1938.0	2943.0	108.68891143798828	6.0	0.0	0.0	186.0	247.0	723.0		AT	97.2298360935
0000423dd89b026e3152	567187.287188	25.29166603088379	1492.0	0.0	7.0	Africa	0.0	30718.0	Southern Congolian forest-savanna mosaic	18.0	75.0	0	498	11144	0.0	0.0	0.0		0.0	2.0	75.35713958740234	-6.15002642937	23.599995889	32.5	10.550000190734863	24.83333396911621	25.266666412353516	25.799999237060547	25.016666412353516	18.5	Mbuji-Mayi	11868	47.477	0.0	0.0	0.0	1489.0	1876.0	2851.0	60.481895446777344	586.0	9.0	61.0	245.0	237.0	589.0		AT	46.3218043088
0000b006bf78385cf0e2	1178710.5298	24.450000762939453	1115.0	7.0	7.0	Africa	0.0	30704.0	Central Zambezian Miombo woodlands	4.0	98.0	0	98	12267	7.0	7.0	88.0	Central and Eastern Miombo woodlands	2.0	2.0	88.88890075683594	-3.37608722037	29.3600060615	30.299999237060547	10.399999618530273	24.03333282470703	24.5	24.96666717529297	24.53333282470703	18.600000381469727	Bujumbura	11871	160.47	0.0	0.0	0.0	0.0	0.0	0.0	58.46913146972656	366.0	7.0	54.0	159.0	177.0	457.0	AT	AT	97.2298360935
0000c0cb14ca69fe0e6c	153788.034942	20.195833206176758	1069.0	0.0	7.0	Africa	0.0	30721.0	Victoria Basin forest-savanna mosaic	21.0	245.0	0	458	10361	0.0	0.0	0.0		0.0	1.0	88.47826385498047	-1.95359006868	30.0605317777	25.899999618530273	10.175000190734863	19.899999618530273	20.299999237060547	20.75	20.100000381469727	14.399999618530273	Kigali	11173	33.543	0.0	0.0	0.0	947.0	1152.0	1715.0	57.433380126953125	317.0	9.0	61.0	195.0	186.0	448.0		AT	12.4975207923
0000f01593890a069d24	567187.287188	24.962499618530273	1554.0	0.0	7.0	Africa	0.0	30718.0	Southern Congolian forest-savanna mosaic	18.0	75.0	0	497	11144	0.0	0.0	0.0		0.0	2.0	76.7018814086914	-5.89004229851	22.4000174547	32.29999923706055	10.891666412353516	24.649999618530273	24.71666717529297	25.53333282470703	24.766666412353516	18.100000381469727	Kananga	11868	47.477	0.0	0.0	0.0	879.0	1109.0	1698.0	57.139644622802734	189.0	10.0	83.0	437.0	237.0	614.0		AT	46.3218043088
00001fdc6542f08276a9	74040.5749016	25.195833206176758	515.0	0.0	10.0	Africa	0.0	31002.0	Angolan scarp savanna and woodlands	2.0	87.0	0	410	10772	0.0	0.0	0.0		0.0	2.0	47.11021423339844	-8.83828611363	13.2344270413	31.299999237060547	5.8416666984558105	22.016666412353516	22.03333282470703	27.75	27.75	18.899999618530273	Luanda	10579	22.59	0.0	0.0	0.0	4775.0	6036.0	8236.0	125.43635559082031	4.0	0.0	1.0	360.0	171.0	360.0		AT	6.09640979006
000098c133b3d6b6bbbe	407086.363891	25.366666793823242	1511.0	0.0	7.0	Africa	0.0	30723.0	Western Congolian forest-savanna mosaic	23.0	90.0	0	502	8797	0.0	0.0	0.0		0.0	1.0	67.09039306640625	-4.25918577181	15.2846894925	30.700000762939453	7.9166669845581055	23.450000762939453	23.450000762939453	26.53333282470703	25.766666412353516	18.899999618530273	Brazzaville	8276	60.85	0.0	0.0	0.0	1505.0	1729.0	2150.0	69.86185455322266	22.0	3.0	22.0	543.0	264.0	604.0		AT	33.2448368561
0000bbb8b8d94765da65	407086.363891	25.95833396911621	1483.0	0.0	7.0	Africa	0.0	30723.0	Western Congolian forest-savanna mosaic	23.0	90.0	0	508	8797	0.0	0.0	0.0		0.0	1.0	68.76543426513672	-4.32972410189	15.3149718818	32.29999923706055	9.283333778381348	23.899999618530273	23.899999618530273	27.21666717529297	26.350000381469727	18.799999237060547	Kinshasa	8276	60.85	0.0	0.0	0.0	9052.0	11313.0	16762.0	70.55867004394531	21.0	3.0	21.0	540.0	261.0	598.0		AT	33.2448368561
0000f7eba4c322a3844c	657515.464441	20.004165649414062	1371.0	0.0	7.0	Africa	0.0	30701.0	Angolan Miombo woodlands	1.0	267.0	0	443	12746	0.0	0.0	0.0		0.0	2.0	64.99182891845703	-12.7499853324	15.7600093167	29.899999618530273	13.258333206176758	17.78333282470703	17.78333282470703	21.450000762939453	20.633333206176758	9.5	Huambo	12316	76.57	0.0	0.0	0.0	1035.0	1310.0	1824.0	87.46720886230469	3.0	0.0	3.0	550.0	250.0	663.0		AT	54.7205883367
0000d74cd47d6fa1e24c	586846.004082	19.524999618530273	369.0	13.0	13.0	Africa	0.0	31309.0	Kalahari xeric savanna	9.0	105.0	0	109	13711	0.0	0.0	0.0		0.0	3.0	58.65885543823242	-22.5700060844	17.0835461005	31.700000762939453	15.016667366027832	14.583333969116211	14.583333969116211	23.41666603088379	22.5	6.099999904632568	Windhoek	13616	46.112	0.0	0.0	0.0	0.0	0.0	0.0	113.10013580322266	2.0	0.0	2.0	151.0	96.0	258.0	AT	AT	52.398039851
0000fb915e55598e73f3	368.973666611	17.387500762939453	560.0	0.0	12.0	Africa	0.0	31203.0	Montane fynbos and renosterveld	3.0	110.0	0	207	12228	0.0	12.0	118.0	Fynbos	1.0	2.0	52.09611892700195	-33.9200109672	18.4349881578	25.299999237060547	8.491666793823242	13.833333015441895	20.83333396911621	20.866666793823242	13.833333015441895	9.0	Cape Town	14224	1.363	0.0	0.0	0.0	3357.0	3504.0	3744.0	68.79498291015625	271.0	14.0	47.0	48.0	97.0	271.0		AT	0.03605480165
00004860b5e8da868bb4	641.822818207	17.89583396911621	577.0	0.0	12.0	Africa	0.0	31202.0	Lowland fynbos and renosterveld	2.0	103.0	0	203	13835	0.0	12.0	118.0	Fynbos	1.0	1.0	54.121376037597656	-33.9700337537	25.600028848	27.399999618530273	9.958333015441895	14.483333587646484	15.100000381469727	21.33333396911621	18.733333587646484	9.0	Port Elizabeth	13858	4.091	0.0	0.0	0.0	1053.0	1102.0	1197.0	16.005817413330078	141.0	38.0	124.0	133.0	61.0	170.0		AT	0.0625527867304
00008c0426e0c589b2f0	185863.217348	15.308333396911621	692.0	10.0	10.0	Africa	0.0	31009.0	Highveld grasslands	9.0	149.0	0	114	13961	0.0	0.0	0.0		0.0	1.0	51.342281341552734	-29.3166743787	27.48327307	29.5	15.300000190734863	8.583333015441895	8.583333015441895	20.91666603088379	20.366666793823242	-0.30000001192092896	Maseru	14092	37.651	0.0	0.0	0.0	0.0	0.0	0.0	65.03453826904297	41.0	10.0	41.0	304.0	112.0	309.0	AT	AT	16.9992883024
0000de013a5b54d3a366	185863.217348	16.108333587646484	564.0	10.0	10.0	Africa	0.0	31009.0	Highveld grasslands	9.0	149.0	0	113	13961	0.0	0.0	0.0		0.0	1.0	51.28998947143555	-29.1199938774	26.2299128812	31.399999618530273	16.566665649414062	8.766666412353516	8.766666412353516	22.21666717529297	21.5	-0.8999999761581421	Bloemfontein	14092	37.651	0.0	0.0	0.0	0.0	0.0	0.0	66.71399688720703	33.0	9.0	33.0	254.0	97.0	265.0	AT	AT	16.9992883024
0000d83f36cb186296bf	185863.217348	16.516666412353516	644.0	0.0	10.0	Africa	0.0	31009.0	Highveld grasslands	9.0	149.0	0	270	13961	0.0	0.0	0.0		0.0	1.0	50.846561431884766	-26.6496020317	27.9599881579	31.100000381469727	16.016666412353516	10.033333778381348	10.100000381469727	21.46666717529297	21.049999237060547	-0.4000000059604645	Vereeniging	14092	37.651	0.0	0.0	0.0	1127.0	1185.0	1286.0	74.40478515625	34.0	7.0	22.0	300.0	111.0	312.0		AT	16.9992883024
00004c5f3600e6c04ca3	185863.217348	15.537500381469727	746.0	0.0	10.0	Africa	0.0	31009.0	Highveld grasslands	9.0	149.0	0	271	13961	0.0	0.0	0.0		0.0	1.0	52.29766845703125	-26.17004474	28.0300097236	26.700000762939453	12.708333015441895	10.133333206176758	10.133333206176758	19.633333206176758	19.233333587646484	2.4000000953674316	Johannesburg	14092	37.651	0.0	0.0	0.0	3618.0	3785.0	4041.0	77.89009857177734	18.0	3.0	18.0	354.0	137.0	367.0		AT	16.9992883024
0000242a2b2027410ce4	185863.217348	15.766666412353516	738.0	0.0	10.0	Africa	0.0	31009.0	Highveld grasslands	9.0	149.0	0	269	13961	0.0	0.0	0.0		0.0	1.0	53.78205108642578	-26.1495808728	28.3299397367	27.899999618530273	13.983333587646484	10.716666221618652	10.716667175292969	19.66666603088379	19.266666412353516	1.899999976158142	Benoni	14092	37.651	0.0	0.0	0.0	3157.0	3309.0	3539.0	78.50086212158203	25.0	4.0	18.0	347.0	135.0	364.0		AT	16.9992883024
000003e072f2153791ee	327239.864385	21.266666412353516	473.0	7.0	7.0	Africa	0.0	30709.0	Kalahari Acacia-Baikiaea woodlands	9.0	243.0	0	100	12489	0.0	0.0	0.0		0.0	2.0	52.5	-24.6463134574	25.9119477933	35.099998474121094	15.749999046325684	14.899999618530273	14.899999618530273	25.950000762939453	25.950000762939453	5.099999904632568	Gaborone	13452	47.324	0.0	0.0	0.0	0.0	0.0	0.0	83.45591735839844	8.0	1.0	8.0	237.0	90.0	237.0	AT	AT	28.4340621102
00008edf768cb5b03e6a	185863.217348	18.46666717529297	662.0	0.0	10.0	Africa	0.0	31009.0	Highveld grasslands	9.0	149.0	0	407	13961	0.0	0.0	0.0		0.0	1.0	53.50553512573242	-25.7069205538	28.2294290758	30.899999618530273	14.5	12.966666221618652	12.966666221618652	22.5	22.100000381469727	3.799999952316284	Pretoria	14092	37.651	0.0	0.0	0.0	1409.0	1482.0	1604.0	80.54676818847656	14.0	3.0	14.0	320.0	121.0	332.0		AT	16.9992883024
000098fc6ae2ed76e219	30095.9397274	22.850000381469727	774.0	0.0	1.0	Africa	0.0	30119.0	Maputaland coastal forest mosaic	19.0	77.0	0	438	13954	0.0	0.0	0.0		0.0	1.0	56.16161346435547	-25.9552774874	32.5891629626	31.0	9.266666412353516	19.600000381469727	19.600000381469727	25.78333282470703	25.78333282470703	14.5	Maputo	14083	12.803	0.0	0.0	0.0	1621.0	1921.0	2560.0	71.6167984008789	41.0	12.0	41.0	381.0	149.0	381.0		AT	2.7219216816
0000e1bb266a012a3c16	171969.20276	17.10416603088379	1327.0	10.0	10.0	Africa	0.0	31004.0	Drakensberg montane grasslands, woodlands and forests	4.0	122.0	0	111	13942	10.0	10.0	105.0	Drakensberg Montane Woodlands and Grasslands	1.0	1.0	60.194583892822266	-26.3166507784	31.1333345121	26.600000381469727	11.858333587646484	13.399999618530273	13.399999618530273	20.016666412353516	20.016666412353516	6.900000095367432	Mbabane	14071	105.835	0.0	0.0	0.0	0.0	0.0	0.0	73.21439361572266	63.0	14.0	63.0	642.0	234.0	642.0	AT	AT	16.0116819555
0000ec80d1b804e9a04c	171969.20276	20.47916603088379	964.0	10.0	10.0	Africa	0.0	31004.0	Drakensberg montane grasslands, woodlands and forests	4.0	122.0	0	112	13942	10.0	10.0	105.0	Drakensberg Montane Woodlands and Grasslands	1.0	1.0	57.726043701171875	-26.4666674614	31.1999971097	32.20000076293945	14.258333206176758	16.399999618530273	16.46666717529297	23.83333396911621	23.83333396911621	7.5	Lobamba	14071	105.835	0.0	0.0	0.0	0.0	0.0	0.0	73.21011352539062	45.0	10.0	44.0	465.0	162.0	465.0	AT	AT	16.0116819555
0000dfac9419479f8906	192.230555753	20.629167556762695	1017.0	0.0	14.0	Africa	0.0	31405.0	Southern Africa mangroves	5.0	119.0	0	236	13993	0.0	0.0	0.0		0.0	2.0	48.86775588989258	-29.8650130017	30.9800105374	29.799999237060547	8.991666793823242	17.100000381469727	17.566667556762695	23.91666603088379	23.850000381469727	11.399999618530273	Durban	14131	0.958	0.0	0.0	0.0	2839.0	2962.0	3173.0	42.57939147949219	123.0	23.0	122.0	371.0	134.0	381.0		AT	0.0179405349399
000088c336352c7d677d	1786.95407818	24.15833282470703	1652.0	1.0	1.0	Africa	0.0	30120.0	Mascarene forests	20.0	71.0	0	94	11336	1.0	1.0	11.0	Seychelles and Mascarenes Moist Forests	1.0	1.0	56.94444274902344	-20.1666385714	57.4999938546	30.0	6.8333330154418945	21.683334350585938	23.28333282470703	26.5	26.5	18.0	Port Louis	11758	1.555	0.0	0.0	0.0	0.0	0.0	0.0	56.290611267089844	220.0	53.0	181.0	735.0	270.0	735.0	AT	AT	0.154480509957
000058af9a736d950651	194183.501944	19.15833282470703	1260.0	0.0	1.0	Africa	0.0	30118.0	Madagascar subhumid forests	18.0	71.0	0	459	13180	0.0	1.0	10.0	Madagascar Forests and Shrublands	1.0	1.0	62.476722717285156	-18.9166373506	47.5166239001	27.899999618530273	11.183333396911621	15.75	15.75	21.66666603088379	21.66666603088379	10.0	Antananarivo	12897	69.054	0.0	0.0	0.0	1877.0	2229.0	3118.0	105.74839782714844	26.0	8.0	26.0	795.0	289.0	795.0		AT	16.6913804147
00009c3a9f0e433a2ba6	169.239115325	26.816667556762695	2324.0	1.0	1.0	Africa	0.0	30113.0	Granitic Seychelles forests	13.0	67.0	0	101	12583	1.0	1.0	11.0	Seychelles and Mascarenes Moist Forests	1.0	1.0	71.0970458984375	-4.61663165397	55.4499897856	30.5	5.616666316986084	26.0	26.066665649414062	27.78333282470703	26.799999237060547	22.600000381469727	Victoria	12137	0.715	0.0	0.0	0.0	0.0	0.0	0.0	42.99882888793945	361.0	87.0	317.0	528.0	372.0	939.0	AT	AT	0.0137936017416
000060950a4ef264c84f	15214.0500549	18.47916603088379	788.0	0.0	12.0	Australia	0.0	11205.0	Swan Coastal Plain Scrub and Woodlands	5.0	111.0	0	209	13999	0.0	12.0	119.0	Southwestern Australia Forests and Scrub	1.0	1.0	45.83333206176758	-31.9550146293	115.839998738	28.100000381469727	8.891666412353516	14.133333206176758	23.233333587646484	23.633333206176758	14.133333206176758	8.699999809265137	Perth	14137	11.072	0.0	0.0	0.0	1598.0	1683.0	1800.0	84.99813079833984	438.0	8.0	40.0	49.0	164.0	438.0		AA	1.44495753926
0000635455f37a20b214	28636.6128402	26.616666793823242	881.0	2.0	2.0	Asia	0.0	10204.0	Timor and Wetar deciduous forests	4.0	89.0	0	102	12930	2.0	2.0	52.0	Nusu Tenggara dry forests	1.0	1.0	76.04167175292969	-8.55938840855	125.579455932	32.099998474121094	8.516666412353516	25.28333282470703	25.28333282470703	27.75	27.183334350585938	20.899999618530273	Dili	12563	10.724	0.0	0.0	0.0	0.0	0.0	0.0	72.24347686767578	36.0	9.0	36.0	342.0	148.0	415.0	AA	AA	2.35639312066
0000448e016d9efe7bcf	94077.4485968	27.266666412353516	2873.0	0.0	1.0	Asia	0.0	10123.0	Sulawesi lowland rain forests	23.0	73.0	0	481	11736	0.0	1.0	12.0	Sulawesi moist forests	1.0	3.0	81.77084350585938	-5.13995888379	119.432027546	32.099998474121094	7.849999904632568	26.649999618530273	27.5	27.91666603088379	26.649999618530273	22.5	Ujungpandang	11304	102.722	0.0	0.0	0.0	1374.0	1559.0	1837.0	90.07505798339844	1664.0	17.0	106.0	371.0	655.0	1664.0		AA	7.65222474238
00000bfa4f85a26e2686	45598.4686403	28.066667556762695	1698.0	0.0	1.0	Asia	0.0	40113.0	Eastern Java-Bali rain forests	13.0	344.0	0	484	12436	0.0	0.0	0.0		0.0	1.0	79.73855590820312	-7.24923582065	112.750833292	33.400001525878906	8.133333206176758	27.58333396911621	27.850000381469727	28.899999618530273	27.58333396911621	23.200000762939453	Surabaya	12356	24.936	0.0	0.0	0.0	3035.0	3402.0	3962.0	75.30265045166016	851.0	15.0	73.0	202.0	314.0	851.0		IM	3.73642718823
000082a625763649ade4	81025.5970407	27.27083396911621	2639.0	0.0	1.0	Asia	0.0	40160.0	Sumatran peat swamp forests	60.0	84.0	0	480	11498	0.0	0.0	0.0		0.0	1.0	88.18028259277344	-2.98003904329	104.750029662	32.099998474121094	8.641666412353516	26.766666412353516	27.350000381469727	27.616666793823242	26.899999618530273	22.299999237060547	Palembang	11211	40.306	0.0	0.0	0.0	1903.0	2154.0	2526.0	36.330589294433594	866.0	111.0	347.0	638.0	341.0	900.0		IM	6.58680318136
0000d16e8aa904b0fba8	243772.441199	26.862499237060547	2200.0	0.0	1.0	Asia	0.0	40158.0	Sumatran lowland rain forests	58.0	73.0	0	475	11195	0.0	1.0	26.0	Sumatran Islands lowland and montane forests	1.0	1.0	81.32183074951172	-5.43001869825	105.269997924	31.200000762939453	7.075000286102295	26.450000762939453	26.850000381469727	27.183334350585938	26.450000762939453	22.5	Bandar Lampung	10976	113.303	0.0	0.0	0.0	937.0	1064.0	1260.0	39.491783142089844	841.0	98.0	315.0	458.0	290.0	841.0		IM	19.8327449731
00007777a43cede43850	26170.8335718	23.72083282470703	2278.0	0.0	1.0	Asia	0.0	40167.0	Western Java montane rain forests	67.0	65.0	0	457	11349	0.0	1.0	36.0	Western Java montane forests	1.0	1.0	89.40058898925781	-6.95002927768	107.570012572	29.399999618530273	10.191666603088379	23.266666412353516	23.266666412353516	24.049999237060547	23.75	18.0	Bandung	12361	10.613	0.0	0.0	0.0	2568.0	2887.0	3370.0	47.18582534790039	218.0	62.0	218.0	580.0	294.0	834.0		IM	2.14211502675
000037b6c93f93ddfa77	41326.7030715	26.375	3641.0	0.0	1.0	Asia	0.0	40168.0	Western Java rain forests	68.0	73.0	0	473	10766	0.0	0.0	0.0		0.0	1.0	87.84722137451172	-6.57000079461	106.750010945	31.100000381469727	8.433333396911621	25.950000762939453	26.21666717529297	26.683334350585938	25.950000762939453	21.5	Bogor	10573	26.7	0.0	0.0	0.0	1003.0	1142.0	1351.0	23.139589309692383	1099.0	199.0	619.0	897.0	390.0	1099.0		IM	3.38154495647
0000cf7950da456e0b49	41326.7030715	27.629165649414062	1949.0	0.0	1.0	Asia	0.0	40168.0	Western Java rain forests	68.0	73.0	0	487	10766	0.0	0.0	0.0		0.0	1.0	83.07291412353516	-6.17441770541	106.829437621	32.20000076293945	7.974999904632568	26.950000762939453	27.78333282470703	28.016666412353516	26.950000762939453	22.600000381469727	Jakarta	10573	26.7	0.0	0.0	0.0	9703.0	10792.0	12363.0	61.389583587646484	899.0	62.0	197.0	329.0	387.0	901.0		IM	3.38154495647
0000c552b9b7e4262bb5	45598.4686403	27.616666793823242	2238.0	0.0	1.0		0.0	40113.0	Eastern Java-Bali rain forests	13.0	344.0	0	520	12436	0.0	0.0	0.0		0.0	1.0	83.14814758300781	-6.96661741245	110.42001949	32.0	7.483333110809326	26.983333587646484	27.649999618530273	28.016666412353516	26.983333587646484	23.0	Semarang	12356	24.936	0.0	0.0	0.0	1462.0	1633.0	1921.0	62.74713134765625	1034.0	44.0	184.0	420.0	431.0	1034.0		IM	3.73642718823
0000c26b5117c459cfcf	9032.75805298	24.183334350585938	2393.0	0.0	1.0	Asia	0.0	40112.0	Eastern Java-Bali montane rain forests	12.0	64.0	0	476	12840	0.0	0.0	0.0		0.0	1.0	88.88888549804688	-7.97999224969	112.610015014	30.200000762939453	11.199999809265137	23.433334350585938	23.566667556762695	24.633333206176758	24.433334350585938	17.600000381469727	Malang	12473	5.662	0.0	0.0	0.0	857.0	967.0	1146.0	65.58780670166016	161.0	26.0	142.0	750.0	388.0	1088.0		IM	0.740860304647
00006ff359213236ddc9	243772.441199	26.512500762939453	3930.0	0.0	1.0	Asia	0.0	40158.0	Sumatran lowland rain forests	58.0	73.0	0	479	11195	0.0	1.0	26.0	Sumatran Islands lowland and montane forests	1.0	1.0	86.30951690673828	-0.960007305	100.360013386	31.700000762939453	8.458333969116211	26.233333587646484	26.78333282470703	26.933332443237305	26.28333282470703	21.899999618530273	Padang	10976	113.303	0.0	0.0	0.0	931.0	1059.0	1254.0	19.454153060913086	1072.0	239.0	828.0	861.0	439.0	1247.0		IM	19.8327449731
0000b740f0b449fd300f	243772.441199	26.987499237060547	2499.0	0.0	1.0	Asia	0.0	40158.0	Sumatran lowland rain forests	58.0	73.0	0	482	11195	0.0	1.0	26.0	Sumatran Islands lowland and montane forests	1.0	1.0	85.4361343383789	3.57997397757	98.6500402415	32.400001525878906	9.141667366027832	26.483333587646484	26.96666717529297	27.5	26.633333206176758	21.700000762939453	Medan	10976	113.303	0.0	0.0	0.0	2264.0	2545.0	2977.0	34.09894561767578	620.0	111.0	382.0	579.0	340.0	926.0		IM	19.8327449731
0000729f3123303bc54f	253508.551148	25.941667556762695	2987.0	0.0	1.0	Asia	0.0	40120.0	Lower Gangetic Plains moist deciduous forests	20.0	67.0	0	485	9344	0.0	0.0	0.0		0.0	1.0	47.06498718261719	22.3299922882	91.7999674062	32.900001525878906	7.483333587646484	21.433334350585938	21.433334350585938	28.25	28.016666412353516	17.0	Chittagong	8989	47.61	4.35758011466	0.0	0.0	5012.0	5814.0	7639.0	106.97270965576172	33.0	7.0	33.0	1675.0	761.0	1964.0		IM	22.6148787681
000055123e4ac1efd0bf	7991.12091029	27.337499618530273	2627.0	0.0	14.0	Asia	0.0	41404.0	Myanmar Coast mangroves	4.0	119.0	0	486	9972	0.0	0.0	0.0		0.0	1.0	63.558197021484375	16.7833541046	96.1666776113	33.20000076293945	8.008333206176758	25.683334350585938	26.733333587646484	29.366666793823242	26.983333587646484	20.600000381469727	Rangoon	9652	14.083	0.095932510459	0.0	0.0	4348.0	4841.0	5869.0	104.35538482666016	19.0	2.0	16.0	357.0	568.0	1623.0		IM	0.675211427204
00008734732d45905660	129449.399071	26.633333206176758	1198.0	0.0	1.0	Asia	0.0	40117.0	Irrawaddy moist deciduous forests	17.0	78.0	0	422	9468	0.0	0.0	0.0		0.0	2.0	51.01850891113281	19.7665570261	96.1186185292	34.900001525878906	9.183332443237305	22.78333282470703	24.766666412353516	29.71666717529297	27.16666603088379	16.899999618530273	Naypyidaw	9141	39.957	4.81262676675	0.0	0.0	1024.0	1177.0	1461.0	92.1822738647461	14.0	2.0	12.0	183.0	252.0	643.0		IM	11.2928031613
0000c6aedf35e1c6f28b	129449.399071	27.45833396911621	815.0	0.0	1.0	Asia	0.0	40117.0	Irrawaddy moist deciduous forests	17.0	78.0	0	401	9468	0.0	0.0	0.0		0.0	2.0	49.82638931274414	21.9699884226	96.0850288483	35.70000076293945	9.566666603088379	22.21666717529297	24.383333206176758	30.91666603088379	28.850000381469727	16.5	Mandalay	9141	39.957	4.81262676675	0.0	0.0	1034.0	1168.0	1446.0	82.53241729736328	11.0	1.0	10.0	281.0	151.0	384.0		IM	11.2928031613
00002de3d77acf1b59a0	2728.00826107	28.40416717529297	1353.0	0.0	14.0	Asia	0.0	41402.0	Indochina mangroves	2.0	119.0	0	403	10119	0.0	0.0	0.0		0.0	1.0	66.33334350585938	13.7499992055	100.516644652	34.099998474121094	8.291666984558105	26.71666717529297	26.91666603088379	29.83333396911621	28.316665649414062	21.600000381469727	Bangkok	9860	4.797	0.282654892304	0.0	0.0	6918.0	7332.0	8332.0	86.1188735961914	63.0	6.0	31.0	271.0	296.0	721.0		IM	0.227736075803
000034ffcc48009c062d	36785.1115486	28.295833587646484	1402.0	0.0	2.0	Asia	0.0	40202.0	Central Indochina dry forests	2.0	384.0	0	402	10090	0.0	2.0	54.0	Indochina dry forests	1.0	2.0	64.19491577148438	11.5500301299	104.91663448	34.29999923706055	7.574999809265137	26.600000381469727	27.850000381469727	29.91666603088379	28.16666603088379	22.5	Phnom Penh	9831	27.57	11.1746033127	0.0	0.0	1651.0	2028.0	2911.0	70.86137390136719	187.0	11.0	54.0	248.0	262.0	643.0		IM	3.06266651116
000027f2dda980d01194	16794.3060102	26.350000381469727	1698.0	1.0	1.0	Asia	0.0	40138.0	Northern Khorat Plateau moist deciduous forests	38.0	71.0	0	74	9871	0.0	0.0	0.0		0.0	1.0	52.16963195800781	17.9666927276	102.59998002	33.599998474121094	8.816666603088379	22.53333282470703	22.53333282470703	28.916667938232422	28.383333206176758	16.700000762939453	Vientiane	9626	11.47	0.313590800732	0.0	0.0	0.0	0.0	0.0	94.64417266845703	24.0	5.0	24.0	611.0	332.0	930.0	IM	IM	1.43236920321
0000ebc828489899e089	10724.1427312	23.66666603088379	1642.0	0.0	1.0	Asia	0.0	40147.0	Red River freshwater swamp forests	47.0	352.0	0	423	9721	0.0	0.0	0.0		0.0	1.0	37.03703689575195	21.0333272491	105.8500142	32.70000076293945	7.333333492279053	17.433334350585938	17.433334350585938	28.883333206176758	28.883333206176758	12.899999618530273	Hanoi	9436	8.29	0.0	0.0	0.0	4723.0	5357.0	6754.0	79.79503631591797	66.0	18.0	66.0	826.0	304.0	826.0		IM	0.930627338969
0000f3d4f2cbdeac14af	10724.1427312	23.708332061767578	1755.0	0.0	1.0	Asia	0.0	40147.0	Red River freshwater swamp forests	47.0	352.0	0	419	9721	0.0	0.0	0.0		0.0	1.0	33.60655975341797	20.8300063263	106.680092732	32.29999923706055	6.150000095367432	17.66666603088379	17.66666603088379	28.849998474121094	28.399999618530273	14.0	Haiphong	9436	8.29	0.0	0.0	0.0	2129.0	2428.0	3096.0	85.64669036865234	84.0	23.0	84.0	909.0	375.0	951.0		IM	0.930627338969
000040fb9e66e42c9d83	123784.067556	27.504165649414062	1880.0	0.0	2.0	Asia	0.0	40210.0	Southeastern Indochina dry evergreen forests	10.0	77.0	0	424	8988	0.0	2.0	54.0	Indochina dry forests	1.0	1.0	70.43269348144531	10.7800254506	106.695027221	32.79999923706055	7.324999809265137	26.399999618530273	27.116666793823242	28.75	27.5	22.399999618530273	Ho Chi Minh City	8531	70.382	8.15759680129	0.0	0.0	5723.0	6480.0	8149.0	83.53829193115234	157.0	3.0	22.0	270.0	309.0	872.0		IM	10.3247537087
0000e58c2c9908c81745	117978.661467	26.725000381469727	2490.0	0.0	1.0	Asia	0.0	40146.0	Peninsular Malaysian rain forests	46.0	245.0	0	483	10957	0.0	1.0	30.0	Peninsular Malaysia lowland and montane forests	2.0	2.0	84.90565490722656	3.1666658721	101.699983275	32.0	9.0	26.049999237060547	26.883333206176758	27.25	26.25	21.399999618530273	Kuala Lumpur	10797	45.294	0.0	0.0	0.0	1519.0	1670.0	1938.0	26.95294761657715	723.0	139.0	451.0	669.0	307.0	843.0		IM	9.61142237154
000074eda44db59be908	117978.661467	26.83333396911621	2241.0	0.0	1.0	Asia	0.0	40146.0	Peninsular Malaysian rain forests	46.0	245.0	0	471	10957	0.0	1.0	30.0	Peninsular Malaysia lowland and montane forests	2.0	2.0	82.69231414794922	3.02036989228	101.550018269	32.0	8.600000381469727	26.200000762939453	27.049999237060547	27.366666793823242	26.399999618530273	21.600000381469727	Kelang	10797	45.294	0.0	0.0	0.0	1128.0	1360.0	1603.0	28.02145004272461	670.0	113.0	398.0	524.0	278.0	766.0		IM	9.61142237154
000041d584fd731f492a	117978.661467	27.016666412353516	2186.0	1.0	1.0	Asia	0.0	40146.0	Peninsular Malaysian rain forests	46.0	245.0	0	88	10957	1.0	1.0	30.0	Peninsular Malaysia lowland and montane forests	2.0	2.0	85.04672241210938	2.91401979462	101.70194698	32.400001525878906	9.100000381469727	26.566665649414062	26.866666793823242	27.53333282470703	26.700000762939453	21.700000762939453	Putrajaya	10797	45.294	0.0	0.0	0.0	0.0	0.0	0.0	27.15206527709961	632.0	118.0	425.0	543.0	276.0	746.0	IM	IM	9.61142237154
000035fb7ebb6afd0172	2825.45510241	26.962499618530273	2735.0	0.0	1.0	Asia	0.0	40157.0	Sumatran freshwater swamp forests	57.0	351.0	0	472	11917	0.0	0.0	0.0		0.0	1.0	89.95326232910156	0.56496421193	101.425012979	32.400001525878906	9.625	26.600000381469727	27.016666412353516	27.41666603088379	26.66666603088379	21.700000762939453	Pekanbaru	11420	4.469	0.0	0.0	0.0	891.0	1023.0	1213.0	24.901952743530273	820.0	155.0	474.0	638.0	332.0	900.0		IM	0.229548404291
0000c72d7fc7fb172756	563.775354107	26.995832443237305	2394.0	0.0	1.0	Asia	0.0	40146.0	Peninsular Malaysian rain forests	46.0	245.0	0	488	11768	0.0	1.0	30.0	Peninsular Malaysia lowland and montane forests	2.0	2.0	81.14583587646484	1.29303346649	103.855820678	30.899999618530273	6.491666793823242	26.333332061767578	27.53333282470703	27.53333282470703	26.333332061767578	22.899999618530273	Singapore	11336	1.088	0.0	0.0	0.0	4592.0	4809.0	5104.0	20.786699295043945	791.0	164.0	507.0	507.0	295.0	791.0		IM	0.0458142325546
000022cb03146366336a	117978.661467	26.90416717529297	2345.0	0.0	1.0	Asia	0.0	40146.0	Peninsular Malaysian rain forests	46.0	245.0	0	470	10957	0.0	1.0	30.0	Peninsular Malaysia lowland and montane forests	2.0	2.0	81.82731628417969	1.48002463674	103.730040242	31.0	6.791666507720947	26.299999237060547	27.233333587646484	27.41666603088379	26.566665649414062	22.700000762939453	Johor Bahru	10797	45.294	0.0	0.0	0.0	999.0	1175.0	1382.0	23.215930938720703	753.0	146.0	449.0	486.0	307.0	762.0		IM	9.61142237154
0000ab58d2ecf152ca08	230.335179068	27.358333587646484	3869.0	1.0	1.0	Asia	0.0	40104.0	Borneo peat swamp forests	4.0	84.0	0	91	11214	0.0	0.0	0.0		0.0	1.0	85.98485565185547	4.88333111462	114.933284057	31.799999237060547	7.566666603088379	26.899999618530273	27.450000762939453	27.850000381469727	26.983333587646484	23.0	Bandar Seri Begawan	11024	1.316	0.0	0.0	0.0	0.0	0.0	0.0	21.77939224243164	1050.0	209.0	721.0	875.0	415.0	1226.0	IM	IM	0.0187797266301
0000a8fb076195e07b6c	75831.3829559	27.34583282470703	1482.0	0.0	1.0	Asia	0.0	40129.0	Mindanao-Eastern Visayas rain forests	29.0	245.0	0	474	10540	0.0	1.0	27.0	Philippines moist forests	1.0	1.0	90.85144805908203	6.91997682589	122.08003129	32.0	8.358333587646484	27.133333206176758	27.28333282470703	27.816665649414062	27.183332443237305	22.799999237060547	Zamboanga	10297	51.405	0.0	0.0	0.0	856.0	988.0	1192.0	45.799781799316406	221.0	46.0	168.0	229.0	228.0	551.0		IM	6.21555682729
0000a2791ca7ea48aafb	374.935930862	27.508333206176758	3374.0	1.0	1.0	Oceania	0.0	70110.0	Palau tropical moist forests	10.0	70.0	0	64	8466	0.0	0.0	0.0		0.0	2.0	86.99186706542969	7.48739617298	134.626548467	31.700000762939453	7.133333683013916	27.166667938232422	27.46666717529297	27.899999618530273	27.53333282470703	23.5	Melekeok	10689	1.216	0.0	0.0	0.0	0.0	0.0	0.0	26.11911392211914	726.0	171.0	563.0	836.0	403.0	1136.0	OC	OC	0.0307161122864
00005d9314fa21e69394	75831.3829559	27.358333587646484	1975.0	0.0	1.0	Asia	0.0	40129.0	Mindanao-Eastern Visayas rain forests	29.0	245.0	0	478	10540	0.0	1.0	27.0	Philippines moist forests	1.0	1.0	88.55219268798828	7.11001690564	125.629995482	32.29999923706055	8.766666412353516	26.816665649414062	27.350000381469727	27.816667556762695	27.450000762939453	22.399999618530273	Davao	10297	51.405	0.0	0.0	0.0	1523.0	1728.0	2065.0	15.404585838317871	468.0	112.0	392.0	521.0	204.0	545.0		IM	6.21555682729
0000badbd92e09bd9c22	7052.45098692	20.0625	2276.0	3.0	3.0	Asia	0.0	40302.0	Luzon tropical pine forests	2.0	275.0	0	77	9967	1.0	1.0	27.0	Philippines moist forests	1.0	1.0	62.46438217163086	16.4299906606	120.569942585	25.600000381469727	7.308333396911621	17.850000381469727	18.483333587646484	21.649999618530273	20.71666717529297	13.899999618530273	Baguio City	9647	5.914	0.0	0.0	0.0	0.0	0.0	0.0	103.15038299560547	50.0	7.0	47.0	606.0	647.0	1309.0	IM	IM	0.598397351979
0000653fa59e9b0e2378	89835.494561	27.399999618530273	2266.0	0.0	1.0	Asia	0.0	40123.0	Luzon rain forests	23.0	73.0	0	426	9872	0.0	1.0	27.0	Philippines moist forests	1.0	1.0	78.90071105957031	14.6041589548	120.982217162	31.899999618530273	7.416666507720947	26.366666793823242	26.700000762939453	28.33333396911621	27.46666717529297	22.5	Manila	9627	56.735	0.0	0.0	0.0	11662.0	12786.0	14808.0	90.47172546386719	110.0	10.0	43.0	460.0	499.0	1275.0		IM	7.58104561301
0000d15d38f3bba7d49a	4446.30187442	27.83333396911621	1534.0	0.0	1.0	Asia	0.0	40114.0	Greater Negros-Panay rain forests	14.0	71.0	0	477	10434	0.0	1.0	27.0	Philippines moist forests	1.0	1.0	72.47705841064453	10.3199760121	123.900075235	33.29999923706055	7.899999618530273	26.700000762939453	27.666667938232422	28.799999237060547	27.799999237060547	22.399999618530273	Cebu	10137	4.903	0.0	0.0	0.0	862.0	960.0	1153.0	41.388404846191406	303.0	43.0	170.0	303.0	182.0	539.0		IM	0.367003796551
00000c94709e37edc64b	201949.02979	22.695833206176758	2053.0	0.0	1.0	Asia	0.00945301	40149.0	South China-Vietnam subtropical evergreen forests	49.0	272.0	0	117	3787	0.0	1.0	23.0	Southeast China-Hainan moist forests	1.0	1.0	28.16840362548828	22.2029974558	113.54504838	31.899999618530273	5.4083333015441895	15.816666603088379	17.549999237060547	28.450000762939453	28.450000762939453	12.699999809265137	Macau	9187	72.033	0.0	0.0	0.0	0.0	0.0	0.0	76.09564208984375	115.0	30.0	102.0	988.0	351.0	988.0		IM	17.7249993451
000048304e76848a34de	201949.02979	22.037500381469727	1667.0	0.0	1.0	Asia	0.0	40149.0	South China-Vietnam subtropical evergreen forests	49.0	272.0	0	133	3787	0.0	1.0	23.0	Southeast China-Hainan moist forests	1.0	1.0	34.09420394897461	23.1449813019	113.325010131	33.099998474121094	7.841666221618652	14.483333587646484	16.133333206176758	28.28333282470703	27.266666412353516	10.100000381469727	Guangzhou	9187	72.033	0.0	0.0	0.0	9447.0	10414.0	11835.0	65.18346405029297	149.0	35.0	119.0	715.0	268.0	761.0		IM	17.7249993451
0000cad618a2468bc112	201949.02979	22.254165649414062	1720.0	0.0	1.0	Asia	0.0	40149.0	South China-Vietnam subtropical evergreen forests	49.0	272.0	0	134	3787	0.0	1.0	23.0	Southeast China-Hainan moist forests	1.0	1.0	33.37086868286133	23.0488889	113.7447222	33.0	7.4083333015441895	14.916666984558105	16.55000114440918	28.333332061767578	28.333332061767578	10.800000190734863	Dongguan	9187	72.033	0.0	0.0	0.0	4850.0	5366.0	6157.0	67.0474624633789	147.0	36.0	118.0	789.0	276.0	789.0		IM	17.7249993451
00002335728211bf40ee	201949.02979	22.85416603088379	1956.0	0.0	1.0	Asia	0.0	40149.0	South China-Vietnam subtropical evergreen forests	49.0	272.0	0	128	3787	0.0	1.0	23.0	Southeast China-Hainan moist forests	1.0	1.0	33.129085540771484	22.5523705111	114.122123088	32.599998474121094	6.758333206176758	15.899999618530273	17.549999237060547	28.46666717529297	28.46666717529297	12.199999809265137	Shenzhen	9187	72.033	0.0	0.0	0.0	8114.0	8952.0	10196.0	77.51776885986328	98.0	25.0	89.0	985.0	350.0	985.0		IM	17.7249993451
0000c2d059a7c9d45a07	201949.02979	23.008333206176758	2241.0	0.0	1.0		9.2511E-4	40149.0	South China-Vietnam subtropical evergreen forests	49.0	272.0	0	246	3787	0.0	1.0	23.0	Southeast China-Hainan moist forests	1.0	1.0	30.989582061767578	22.304980895	114.185009317	32.400001525878906	5.950000286102295	16.383333206176758	18.100000381469727	28.53333282470703	28.53333282470703	13.199999809265137	Hong Kong	9187	72.033	0.0	0.0	0.0	7419.0	7744.0	8305.0	79.62027740478516	105.0	24.0	92.0	1129.0	397.0	1129.0		IM	17.7249993451
0000d333ae7fa0566278	113.969148599	21.129165649414062	1096.0	0.0	1.0	Asia	0.0	40118.0	Jian Nan subtropical evergreen forests	18.0	70.0	0	126	9487	0.0	1.0	23.0	Southeast China-Hainan moist forests	1.0	1.0	30.05278968811035	24.4499920847	118.080017048	32.29999923706055	6.641666412353516	13.899999618530273	15.966666221618652	27.933334350585938	27.766666412353516	10.199999809265137	Xiamen	9173	0.503	0.0	0.0	0.0	2739.0	3064.0	3545.0	60.683799743652344	116.0	24.0	80.0	381.0	171.0	466.0		IM	0.0101505159211
0000ec253dd003bdc604	436023.067073	17.637500762939453	1441.0	0.0	4.0	Asia	0.0	80415.0	Changjiang Plain evergreen forests	15.0	69.0	0	136	8723	0.0	0.0	0.0		0.0	1.0	23.45580291748047	28.1999699087	112.969993041	33.400001525878906	7.3416666984558105	6.733333587646484	8.75	28.08333396911621	21.950000762939453	2.0999999046325684	Changsha	8184	60.382	0.0	0.0	0.0	2832.0	3167.0	3663.0	44.704952239990234	226.0	57.0	213.0	435.0	207.0	604.0		PA	41.0559772353
0000e902466a3fc5788b	436023.067073	16.96666717529297	1338.0	0.0	4.0	Asia	0.0	80415.0	Changjiang Plain evergreen forests	15.0	69.0	0	135	8723	0.0	0.0	0.0		0.0	1.0	24.022632598876953	30.5800313507	114.270017048	32.900001525878906	7.7833333015441895	5.616666793823242	5.616666793823242	27.733333587646484	25.53333282470703	0.5	Wuhan	8184	60.382	0.0	0.0	0.0	7542.0	8199.0	9339.0	52.0512580871582	154.0	41.0	154.0	535.0	214.0	585.0		PA	41.0559772353
0000e2f296f0301eb0c6	436023.067073	17.866666793823242	1621.0	0.0	4.0	Asia	0.0	80415.0	Changjiang Plain evergreen forests	15.0	69.0	0	137	8723	0.0	0.0	0.0		0.0	1.0	23.801916122436523	28.6799922882	115.879996296	33.400001525878906	7.449999809265137	6.949999809265137	13.75	28.100000381469727	22.0	2.0999999046325684	Nanchang	8184	60.382	0.0	0.0	0.0	2585.0	2911.0	3373.0	57.36872100830078	225.0	52.0	188.0	572.0	294.0	741.0		PA	41.0559772353
0000b269a7a7a73b68f9	661454.879649	19.987499237060547	1399.0	0.0	1.0	Asia	0.0	40118.0	Jian Nan subtropical evergreen forests	18.0	70.0	0	132	9092	0.0	1.0	23.0	Southeast China-Hainan moist forests	1.0	1.0	29.00390625	26.0799959503	119.300045938	32.5	7.425000190734863	11.683333396911621	17.53333282470703	27.899999618530273	22.549999237060547	6.900000095367432	Fuzhou	8651	100.092	0.0	0.0	0.0	2834.0	3170.0	3666.0	58.83393096923828	170.0	37.0	123.0	545.0	265.0	603.0		IM	59.6694053454
00006f48135799853508	33322.3943476	22.045833587646484	2926.0	0.0	1.0	Asia	0.0	40172.0	Taiwan subtropical evergreen forests	72.0	272.0	0	222	9455	0.0	1.0	24.0	Taiwan montane forests	2.0	2.0	32.55337142944336	25.0358333333	121.568333333	32.099998474121094	6.608333587646484	15.816666603088379	17.08333396911621	28.149999618530273	25.91666603088379	11.800000190734863	Taipei	9128	8.893	0.0	0.0	0.0	2651.0	2862.0	3305.0	24.772878646850586	549.0	163.0	525.0	856.0	344.0	934.0		IM	2.95367484806
0000464cb343c825691e	436023.067073	16.787500381469727	1392.0	0.0	4.0	Asia	0.0	80415.0	Changjiang Plain evergreen forests	15.0	69.0	0	139	8723	0.0	0.0	0.0		0.0	1.0	24.111806869506836	30.2499739777	120.170018676	32.79999923706055	7.691666126251221	5.833333492279053	8.066666603088379	27.200000762939453	24.83333396911621	0.8999999761581421	Hangzhou	8184	60.382	0.0	0.0	0.0	3269.0	3654.0	4217.0	39.24353790283203	215.0	57.0	188.0	483.0	193.0	488.0		PA	41.0559772353
00009ed96943a0014f7d	661454.879649	18.204166412353516	1467.0	0.0	1.0		9.0963E-4	40118.0	Jian Nan subtropical evergreen forests	18.0	70.0	0	142	9092	0.0	1.0	23.0	Southeast China-Hainan moist forests	1.0	1.0	25.281953811645508	28.019980895	120.650092732	31.399999618530273	6.72499942779541	9.116666793823242	11.449999809265137	26.983333587646484	20.75	4.800000190734863	Wenzhou	8651	100.092	0.0	0.0	0.0	2556.0	2860.0	3313.0	47.45283889770508	170.0	42.0	166.0	487.0	212.0	537.0		IM	59.6694053454
00001b5afd6a7f2ba1be	33322.3943476	22.799999237060547	1711.0	0.0	1.0	Asia	0.0	40172.0	Taiwan subtropical evergreen forests	72.0	272.0	0	218	9455	0.0	1.0	24.0	Taiwan montane forests	2.0	2.0	36.71742630004883	24.1520774526	120.681667032	32.29999923706055	7.233332633972168	16.66666603088379	21.049999237060547	27.933332443237305	27.933332443237305	12.600000381469727	Taichung	9128	8.893	0.0	0.0	0.0	1151.0	1280.0	1499.0	73.05705261230469	175.0	20.0	81.0	824.0	324.0	824.0		IM	2.95367484806
00002ae63c682283d4ed	33322.3943476	23.858333587646484	2340.0	0.0	1.0	Asia	0.0	40172.0	Taiwan subtropical evergreen forests	72.0	272.0	0	219	9455	0.0	1.0	24.0	Taiwan montane forests	2.0	2.0	37.11656188964844	22.6333071075	120.266601928	31.600000381469727	6.050000190734863	18.733333587646484	19.983333587646484	27.833332061767578	27.833332061767578	15.300000190734863	Kaohsiung	9128	8.893	0.0	0.0	0.0	1595.0	1743.0	2029.0	108.79914855957031	61.0	13.0	48.0	1537.0	592.0	1537.0		IM	2.95367484806
0000a2f8fd0fa0997c61	33322.3943476	23.995834350585938	2370.0	0.0	1.0	Asia	0.0	40172.0	Taiwan subtropical evergreen forests	72.0	272.0	0	212	9455	0.0	1.0	24.0	Taiwan montane forests	2.0	2.0	39.14834976196289	23.0000030711	120.200042683	32.70000076293945	7.125	18.399999618530273	19.733333587646484	28.21666717529297	28.21666717529297	14.5	Tainan	9128	8.893	0.0	0.0	0.0	791.0	869.0	1021.0	99.55374145507812	120.0	21.0	84.0	1481.0	572.0	1481.0		IM	2.95367484806
0000e89a21b27a7e8cac	34996.2707847	16.46666717529297	1691.0	0.0	4.0	Asia	0.0	80440.0	Taiheiyo evergreen forests	40.0	75.0	0	214	8720	0.0	0.0	0.0		0.0	1.0	25.799087524414062	33.5950152781	130.410013793	31.700000762939453	7.5333333015441895	7.016666889190674	7.016666889190674	26.133333206176758	25.75	2.5	Fukuoka	8181	24.442	0.0	0.0	0.0	2816.0	2833.0	2834.0	53.84042739868164	210.0	61.0	210.0	642.0	281.0	735.0		PA	3.36352556042
0000c0b6a926b065282c	83417.2863534	15.679166793823242	1939.0	0.0	4.0	Asia	0.0	80440.0	Taiheiyo evergreen forests	40.0	75.0	0	220	8168	0.0	0.0	0.0		0.0	1.0	26.916667938232422	34.3878351024	132.442912963	31.600000381469727	8.075000762939453	6.116666793823242	6.116666793823242	25.600000381469727	25.149999618530273	1.600000023841858	Hiroshima	7751	63.014	0.0	0.0	0.0	2045.0	2046.0	2046.0	50.12202072143555	205.0	53.0	205.0	708.0	307.0	767.0		PA	8.2607887632
0000447b62cb207a16bf	104240.88584	12.695833206176758	1329.0	0.0	4.0	Asia	0.0	80413.0	Central Korean deciduous forests	13.0	71.0	0	306	8115	0.0	0.0	0.0		0.0	1.0	28.254179000854492	36.3355456737	127.425028035	31.299999237060547	10.708333015441895	0.11666671186685562	0.11666671186685562	24.53333282470703	24.53333282470703	-6.599999904632568	Daejeon	7682	49.022	0.0	0.0	0.0	1507.0	1540.0	1544.0	86.53179168701172	96.0	29.0	96.0	752.0	307.0	752.0		PA	10.5795723443
00005706bc42bd9ab36b	104240.88584	13.745833396911621	1088.0	0.0	4.0	Asia	0.0	80413.0	Central Korean deciduous forests	13.0	71.0	0	301	8115	0.0	0.0	0.0		0.0	1.0	28.88437271118164	35.8667887563	128.606971394	31.899999618530273	10.658333778381348	1.5499999523162842	1.5499999523162842	24.933334350585938	24.933334350585938	-5.0	Daegu	7682	49.022	0.0	0.0	0.0	2455.0	2458.0	2458.0	79.63206481933594	71.0	18.0	71.0	588.0	227.0	588.0		PA	10.5795723443
0000903ed37966a63fd3	11741.847244	14.024999618530273	1251.0	0.0	4.0	Asia	0.0	80439.0	Southern Korea evergreen forests	39.0	344.0	0	211	7454	0.0	0.0	0.0		0.0	1.0	27.678573608398438	35.5467307729	129.316953897	31.299999237060547	9.300000190734863	3.049999952316284	3.049999952316284	24.28333282470703	24.116666793823242	-2.299999952316284	Ulsan	6938	17.589	0.0	0.0	0.0	1080.0	1098.0	1102.0	66.90583801269531	106.0	26.0	106.0	588.0	228.0	612.0		PA	1.15903712782
0000890a66a95a22eb9e	11741.847244	14.100000381469727	1480.0	0.0	4.0	Asia	0.0	80439.0	Southern Korea evergreen forests	39.0	344.0	0	213	7454	0.0	0.0	0.0		0.0	1.0	24.91856575012207	35.0950529165	129.010047566	29.899999618530273	7.649999618530273	3.8499999046325684	3.8499999046325684	23.78333282470703	23.299999237060547	-0.800000011920929	Busan	6938	17.589	0.0	0.0	0.0	3421.0	3386.0	3383.0	68.18099975585938	109.0	25.0	109.0	679.0	263.0	726.0		PA	1.15903712782
000018a01cd9d1c4abe7	104240.88584	13.733333587646484	1337.0	0.0	4.0	Asia	0.0	80413.0	Central Korean deciduous forests	13.0	71.0	0	307	8115	0.0	0.0	0.0		0.0	1.0	27.516159057617188	35.1709655955	126.910434122	31.700000762939453	9.933333396911621	1.7666666507720947	1.7666666507720947	24.983333587646484	24.983333587646484	-4.400000095367432	Gwangju	7682	49.022	0.0	0.0	0.0	1474.0	1503.0	1507.0	76.88704681396484	113.0	33.0	113.0	723.0	277.0	723.0		PA	10.5795723443
0000931559b49376d06c	104240.88584	11.8125	1331.0	0.0	4.0	Asia	0.0	80413.0	Central Korean deciduous forests	13.0	71.0	0	300	8115	0.0	0.0	0.0		0.0	1.0	25.524934768676758	37.2577891226	127.010893106	30.5	9.725000381469727	-1.25	-1.25	23.866666793823242	23.450000762939453	-7.599999904632568	Suwon	7682	49.022	0.0	0.0	0.0	1130.0	1172.0	1179.0	91.85116577148438	84.0	27.0	84.0	758.0	335.0	776.0		PA	10.5795723443
000050a7087a31814d09	104240.88584	12.233333587646484	1261.0	0.0	4.0	Asia	0.0	80413.0	Central Korean deciduous forests	13.0	71.0	0	303	8115	0.0	0.0	0.0		0.0	1.0	23.52941131591797	37.4761478872	126.642233438	29.799999237060547	8.399999618530273	-0.38333332538604736	-0.38333332538604736	23.799999237060547	23.700000762939453	-5.900000095367432	Incheon	7682	49.022	0.0	0.0	0.0	2580.0	2604.0	2607.0	82.52842712402344	89.0	27.0	89.0	685.0	275.0	693.0		PA	10.5795723443
0000d479580b59cbd109	104240.88584	11.362500190734863	1285.0	0.0	4.0	Asia	0.0	80413.0	Central Korean deciduous forests	13.0	71.0	0	299	8115	0.0	0.0	0.0		0.0	1.0	25.10850715637207	37.6527358627	126.83724852	30.200000762939453	9.641666412353516	-1.8833332061767578	-1.8833332061767578	23.71666717529297	23.200000762939453	-8.199999809265137	Goyang	7682	49.022	0.0	0.0	0.0	960.0	1005.0	1012.0	94.69387817382812	70.0	22.0	70.0	748.0	310.0	765.0		PA	10.5795723443
000041f163f0071f3092	104240.88584	12.212499618530273	1362.0	0.0	4.0	Asia	0.0	80413.0	Central Korean deciduous forests	13.0	71.0	0	313	8115	0.0	0.0	0.0		0.0	1.0	24.186992645263672	37.5663490998	126.999730997	29.799999237060547	8.925000190734863	-0.8666666150093079	-0.8666666150093079	24.116666793823242	23.75	-7.099999904632568	Seoul	7682	49.022	0.0	0.0	0.0	9762.0	9740.0	9738.0	94.44914245605469	82.0	26.0	82.0	795.0	331.0	805.0		PA	10.5795723443
0000b6d0ad543373bdcd	104240.88584	10.545833587646484	1087.0	0.0	4.0	Asia	0.0	80413.0	Central Korean deciduous forests	13.0	71.0	0	311	8115	0.0	0.0	0.0		0.0	1.0	25.081899642944336	39.0194386994	125.754690714	29.700000762939453	10.208333015441895	-3.816666603088379	-3.816666603088379	23.58333396911621	22.866666793823242	-11.0	Pyongyang	7682	49.022	0.0	0.0	0.0	3346.0	3434.0	3630.0	96.6333999633789	61.0	19.0	61.0	641.0	282.0	658.0		PA	10.5795723443
000035982d7ee0e44b8b	104240.88584	10.420833587646484	1003.0	0.0	4.0	Asia	0.0	80413.0	Central Korean deciduous forests	13.0	71.0	0	302	8115	0.0	0.0	0.0		0.0	1.0	24.578060150146484	38.7669207818	125.452433845	29.100000381469727	9.708333015441895	-3.450000047683716	-3.450000047683716	22.933334350585938	22.46666717529297	-10.399999618530273	Nampo	7682	49.022	0.0	0.0	0.0	1148.0	1187.0	1274.0	98.1344985961914	53.0	16.0	53.0	597.0	264.0	611.0		PA	10.5795723443
00009cedd0f3c2a97099	224838.024854	11.583333015441895	644.0	0.0	4.0	Asia	0.0	80430.0	Northeast China Plain deciduous forests	30.0	73.0	0	146	7658	0.0	0.0	0.0		0.0	1.0	21.1824951171875	38.9228383932	121.629830838	28.5	7.5833330154418945	-1.633333444595337	-1.633333444595337	23.58333396911621	23.58333396911621	-7.300000190734863	Dalian	7248	86.833	0.0	0.0	0.0	3335.0	3662.0	4221.0	98.64900207519531	31.0	8.0	31.0	393.0	170.0	393.0		PA	25.1887170465
0000711b1031e619b0b0	434240.20584	12.966666221618652	683.0	0.0	4.0	Asia	0.0	80424.0	Huang He Plain mixed forests	24.0	65.0	0	147	8121	0.0	0.0	0.0		0.0	1.0	21.11111068725586	36.0899792674	120.33000891	29.299999237060547	6.966666221618652	1.0333333015441895	1.0333333015441895	24.149999618530273	23.866666793823242	-3.700000047683716	Qingdao	7688	69.594	0.0	0.0	0.0	2977.0	3246.0	3746.0	89.39835357666016	32.0	9.0	32.0	383.0	159.0	394.0		PA	43.2955545742
0000da07fdfae997ea59	436023.067073	16.5	1072.0	0.0	4.0	Asia	0.0	80415.0	Changjiang Plain evergreen forests	15.0	69.0	0	141	8723	0.0	0.0	0.0		0.0	1.0	22.607261657714844	31.2164524526	121.436504678	31.700000762939453	6.850000381469727	5.849999904632568	13.100000381469727	26.633333206176758	26.633333206176758	1.399999976158142	Shanghai	8184	60.382	0.0	0.0	0.0	15789.0	17214.0	19412.0	48.33500289916992	156.0	48.0	146.0	450.0	164.0	450.0		PA	41.0559772353
000031eb333a41188bff	436023.067073	16.024999618530273	1074.0	0.0	4.0	Asia	0.0	80415.0	Changjiang Plain evergreen forests	15.0	69.0	0	138	8723	0.0	0.0	0.0		0.0	1.0	23.873872756958008	32.0500191437	118.779974324	32.29999923706055	7.949999809265137	4.233333110809326	4.233333110809326	27.049999237060547	27.049999237060547	-1.0	Nanjing	8184	60.382	0.0	0.0	0.0	3813.0	4149.0	4771.0	58.858463287353516	118.0	30.0	118.0	495.0	212.0	495.0		PA	41.0559772353
00009d3ad80abd4ed2d7	434240.20584	13.920833587646484	749.0	0.0	4.0	Asia	0.0	80424.0	Huang He Plain mixed forests	24.0	65.0	0	151	8121	0.0	0.0	0.0		0.0	1.0	23.906387329101562	36.6749823192	116.995018676	31.700000762939453	9.108333587646484	0.13333332538604736	0.13333332538604736	26.41666603088379	26.41666603088379	-6.400000095367432	Jinan	7688	69.594	0.0	0.0	0.0	2914.0	3182.0	3674.0	112.0910415649414	30.0	9.0	30.0	488.0	237.0	488.0		PA	43.2955545742
000048fcde7a1aefe3cb	434240.20584	14.833333015441895	635.0	0.0	4.0	Asia	0.0	80424.0	Huang He Plain mixed forests	24.0	65.0	0	149	8121	0.0	0.0	0.0		0.0	1.0	28.735631942749023	34.7549961538	113.665092732	32.70000076293945	10.833333015441895	2.2833333015441895	2.2833333015441895	26.583332061767578	25.03333282470703	-5.0	Zhengzhou	7688	69.594	0.0	0.0	0.0	2738.0	2987.0	3452.0	85.20482635498047	31.0	9.0	31.0	342.0	159.0	350.0		PA	43.2955545742
000050689e3981ed0e08	355771.114545	13.637499809265137	532.0	0.0	4.0	Asia	0.0	80411.0	Central China loess plateau mixed forests	11.0	75.0	0	145	7305	0.0	0.0	0.0		0.0	1.0	27.70157814025879	38.0500146678	114.479978393	32.20000076293945	11.108333587646484	-0.383333295583725	-0.383333295583725	26.233333587646484	26.233333587646484	-7.900000095367432	Shijianzhuang	7523	76.315	0.0	0.0	0.0	2628.0	2941.0	3405.0	110.26336669921875	22.0	6.0	22.0	344.0	147.0	344.0		PA	36.6594747144
0000a904d867fd31c959	434240.20584	13.445833206176758	696.0	0.0	4.0	Asia	0.0	80424.0	Huang He Plain mixed forests	24.0	65.0	0	148	8121	0.0	0.0	0.0		0.0	1.0	26.04166603088379	36.7999876089	118.049993041	31.899999618530273	10.208333015441895	-0.4333333671092987	-0.4333333671092987	25.96666717529297	25.96666717529297	-7.300000190734863	Zibo	7688	69.594	0.0	0.0	0.0	3209.0	3515.0	4053.0	111.75696563720703	34.0	11.0	34.0	449.0	226.0	449.0		PA	43.2955545742
00007ba86c368a97ec81	434240.20584	12.75	574.0	0.0	4.0	Asia	0.0	80424.0	Huang He Plain mixed forests	24.0	65.0	0	152	8121	0.0	0.0	0.0		0.0	1.0	25.213674545288086	39.1300262645	117.200019083	31.0	9.833333015441895	-1.2666666507720947	-1.2666666507720947	25.33333396911621	25.33333396911621	-8.0	Tianjin	7688	69.594	0.0	0.0	0.0	7468.0	8113.0	9243.0	134.12530517578125	21.0	4.0	21.0	428.0	208.0	428.0		PA	43.2955545742
0000907f2bd719644f9a	434240.20584	12.416666984558105	569.0	0.0	4.0	Asia	0.0	80424.0	Huang He Plain mixed forests	24.0	65.0	0	155	8121	0.0	0.0	0.0		0.0	1.0	27.042484283447266	39.9288922313	116.388285684	31.299999237060547	11.033332824707031	-1.816666603088379	-1.816666603088379	25.25	25.25	-9.5	Beijing	7688	69.594	0.0	0.0	0.0	11741.0	12842.0	14545.0	134.4012908935547	14.0	4.0	14.0	430.0	201.0	430.0		PA	43.2955545742
0000312362fa6b5f4f77	355771.114545	10.258333206176758	449.0	0.0	4.0	Asia	0.0	80411.0	Central China loess plateau mixed forests	11.0	75.0	0	160	7305	0.0	0.0	0.0		0.0	1.0	29.72425079345703	37.8750124299	112.545057738	29.399999618530273	12.216666221618652	-3.433333396911621	-3.433333396911621	22.700000762939453	22.700000762939453	-11.699999809265137	Taiyuan	7523	76.315	0.0	0.0	0.0	3104.0	3432.0	3962.0	96.03668975830078	18.0	5.0	18.0	270.0	109.0	270.0		PA	36.6594747144
0000ef10884117e35d12	64141.0191066	9.441666603088379	348.0	0.0	10.0	Asia	0.0	81017.0	Southeast Tibet shrublands and meadows	17.0	151.0	0	158	8248	0.0	10.0	110.0	Tibetan Plateau steppe	2.0	1.0	30.325815200805664	36.0560278514	103.792000284	27.700000762939453	12.100000381469727	-3.6666665077209473	-3.6666665077209473	21.03333282470703	19.66666603088379	-12.199999809265137	Lanzhou	7856	24.758	0.0	0.0	0.0	2785.0	3115.0	3604.0	87.69783020019531	9.0	2.0	9.0	189.0	78.0	195.0		PA	6.44140644142
000080a7770c1389394a	434240.20584	13.975000381469727	612.0	0.0	4.0	Asia	0.0	80424.0	Huang He Plain mixed forests	24.0	65.0	0	159	8121	0.0	0.0	0.0		0.0	1.0	28.713768005371094	34.2750254507	108.894996296	31.200000762939453	10.566666603088379	1.8833333253860474	1.8833333253860474	25.633333206176758	24.049999237060547	-5.599999904632568	Xian	7688	69.594	0.0	0.0	0.0	4178.0	4556.0	5233.0	65.17345428466797	30.0	9.0	30.0	249.0	107.0	284.0		PA	43.2955545742
0000110d2549c592ed39	168169.59053	18.225000381469727	1132.0	0.0	4.0	Asia	0.0	80417.0	Daba Mountains evergreen forests	17.0	61.0	0	131	8818	0.0	4.0	70.0	Southwest China temperate forests	2.0	1.0	23.2716064453125	29.5649770294	106.594981648	30.899999618530273	6.2833333015441895	8.716667175292969	8.716667175292969	27.183332443237305	27.183332443237305	3.9000000953674316	Chongqing	8314	30.076	0.0	0.0	0.0	6690.0	7254.0	8275.0	67.31340789794922	60.0	18.0	60.0	510.0	185.0	510.0		PA	15.9993652528
0000780b083744854484	201949.02979	22.212499618530273	1419.0	0.0	1.0	Asia	0.0	40149.0	South China-Vietnam subtropical evergreen forests	49.0	272.0	0	129	3787	0.0	1.0	23.0	Southeast China-Hainan moist forests	1.0	1.0	34.650997161865234	22.8199882192	108.320044311	33.20000076293945	8.108333587646484	14.5	16.03333282470703	28.350000381469727	28.350000381469727	9.800000190734863	Nanning	9187	72.033	0.0	0.0	0.0	2357.0	2640.0	3061.0	67.85072326660156	123.0	31.0	116.0	683.0	229.0	683.0		IM	17.7249993451
00004bf2527bc741f11c	269131.894669	15.841666221618652	1124.0	0.0	1.0	Asia	0.0	80101.0	Guizhou Plateau broadleaf and mixed forests	1.0	67.0	0	130	8950	0.0	0.0	0.0		0.0	1.0	27.77777862548828	26.5800429474	106.720038614	27.899999618530273	7.25	6.900000095367432	6.900000095367432	23.683332443237305	22.366666793823242	1.7999999523162842	Guiyang	8493	39.03	0.0	0.0	0.0	3980.0	4443.0	5114.0	70.2536392211914	64.0	19.0	64.0	519.0	213.0	555.0		PA	24.7304690414
00009177afb60eedb08c	239854.469538	15.037500381469727	935.0	0.0	1.0	Asia	0.0	80102.0	Yunnan Plateau subtropical evergreen forests	2.0	74.0	0	143	9185	0.0	1.0	22.0	North Indochina subtropical moist forests	2.0	1.0	40.601219177246094	25.0699800812	102.679975137	25.100000381469727	8.891666412353516	8.816666603088379	8.816666603088379	19.983333587646484	19.983333587646484	3.200000047683716	Kunming	8804	29.713	0.132097848056	0.0	0.0	3095.0	3404.0	3928.0	83.47608947753906	44.0	13.0	44.0	520.0	190.0	520.0		PA	21.5293843922
000074efb37eb81d29ef	98008.8439211	16.712499618530273	964.0	0.0	4.0	Asia	0.0	80437.0	Sichuan Basin evergreen broadleaf forests	37.0	73.0	0	140	8872	0.0	4.0	70.0	Southwest China temperate forests	2.0	1.0	27.16852569580078	30.6700000193	104.07001949	29.0	7.308333396911621	7.5833330154418945	7.5833330154418945	25.116666793823242	24.316665649414062	2.0999999046325684	Chengdu	8396	15.92	0.0	0.0	0.0	4266.0	4634.0	5320.0	97.53330993652344	35.0	9.0	35.0	568.0	240.0	582.0		PA	9.18215195512
00002880f84fa31eb7c1	98008.8439211	17.53333282470703	1104.0	0.0	4.0	Asia	0.0	80437.0	Sichuan Basin evergreen broadleaf forests	37.0	73.0	0	127	8872	0.0	4.0	70.0	Southwest China temperate forests	2.0	1.0	24.372758865356445	30.7804325552	106.12999711	30.600000381469727	6.799999713897705	7.800000190734863	7.800000190734863	26.700000762939453	26.0	2.700000047683716	Nanchong	8396	15.92	0.0	0.0	0.0	2364.0	2647.0	3070.0	80.29183197021484	44.0	14.0	44.0	560.0	226.0	576.0		PA	9.18215195512
0000ea170b8fe50bacd6	253508.551148	25.837499618530273	2167.0	0.0	1.0	Asia	0.0	40120.0	Lower Gangetic Plains moist deciduous forests	20.0	67.0	0	425	9344	0.0	0.0	0.0		0.0	1.0	44.60784149169922	23.7230597117	90.4085794667	33.900001525878906	8.341667175292969	20.41666603088379	20.41666603088379	28.78333282470703	28.683334350585938	15.199999809265137	Dhaka	8989	47.61	4.35758011466	0.0	0.0	14796.0	17015.0	22015.0	85.03598022460938	38.0	6.0	38.0	1089.0	416.0	1102.0		IM	22.6148787681
000003a34e9b7aa88a5a	304937.766677	7.370833396911621	235.0	0.0	13.0	Asia	0.0	81317.0	Junggar Basin semi-desert	17.0	337.0	0	156	7629	0.0	0.0	0.0		0.0	1.0	20.98308563232422	43.8050122264	87.5750056549	28.600000381469727	9.925000190734863	-10.800000190734863	-10.800000190734863	23.41666603088379	21.46666717529297	-18.700000762939453	Urumqi	7200	52.949	0.0	0.0	0.0	2340.0	2620.0	3038.0	38.336002349853516	29.0	8.0	29.0	75.0	33.0	88.0		PA	35.2106263024
0000cd0a6918acc655cd	129231.191209	9.774999618530273	504.0	0.0	8.0	Asia	0.0	80818.0	Tian Shan foothill arid steppe	18.0	151.0	0	354	7751	0.0	10.0	111.0	Middle Asian montane woodlands and steppe	2.0	1.0	27.922590255737305	43.3249898469	76.9150361724	30.5	11.783333778381348	-4.383333206176758	21.83333396911621	23.16666603088379	10.449999809265137	-11.699999809265137	Almaty	7379	68.841	0.0	0.0	0.0	1240.0	1298.0	1404.0	44.402496337890625	91.0	22.0	76.0	96.0	81.0	202.0		PA	14.3346873359
00005c43959b5e40937a	362231.925038	11.291666984558105	434.0	0.0	13.0	Asia	0.0	81310.0	Central Asian northern desert	10.0	111.0	0	353	5837	0.0	13.0	134.0	Central Asian deserts	1.0	2.0	31.34328269958496	42.8730794465	74.5852042225	30.700000762939453	12.600000381469727	-1.3666666746139526	22.016666412353516	23.583332061767578	11.816666603088379	-9.5	Bishkek	7270	98.687	0.0	0.0	0.0	869.0	934.0	1096.0	48.073604583740234	97.0	11.0	45.0	63.0	72.0	179.0		PA	41.4689499217
0000ce0bfce9cf212f6f	127683.112293	14.387499809265137	480.0	0.0	8.0	Asia	0.0	80801.0	Alai-Western Tian Shan steppe	1.0	399.0	0	356	7955	0.0	10.0	111.0	Middle Asian montane woodlands and steppe	2.0	1.0	32.26816940307617	41.311701883	69.2949328195	33.29999923706055	12.875	2.200000047683716	24.766666412353516	26.483333587646484	8.733332633972168	-6.599999904632568	Tashkent	7474	33.999	0.0	0.0	0.0	2247.0	2416.0	2892.0	64.16914367675781	185.0	3.0	16.0	21.0	69.0	199.0		PA	13.672868233
0000d77b14829af80566	168155.756695	15.175000190734863	569.0	8.0	8.0	Asia	0.0	80808.0	Gissaro-Alai open woodlands	8.0	75.0	0	16	2075	10.0	10.0	111.0	Middle Asian montane woodlands and steppe	2.0	1.0	35.09450149536133	38.5600352163	68.7738793527	33.79999923706055	13.616666793823242	3.799999952316284	24.766666412353516	26.366666793823242	9.683333396911621	-5.0	Dushanbe	2243	68.124	0.0	0.0	0.0	0.0	0.0	0.0	82.47268676757812	209.0	1.0	7.0	13.0	118.0	294.0	PA	PA	17.7634116642
0000f4b2bd28fdb8ef05	137040.791991	12.587499618530273	325.0	0.0	13.0	Asia	0.0	81309.0	Central Afghan Mountains xeric woodlands	9.0	117.0	0	258	6499	0.0	0.0	0.0		0.0	1.0	34.009010314941406	34.5166902863	69.1832600493	32.29999923706055	13.841666221618652	0.366666704416275	24.41666603088379	24.41666603088379	7.016666412353516	-8.399999618530273	Kabul	5877	83.427	0.0	0.0	0.0	3768.0	4730.0	7175.0	93.35599517822266	124.0	3.0	15.0	15.0	74.0	199.0		PA	13.2573626013
00000fc8e3dcc5bb5ac5	288423.822469	22.912500381469727	540.0	0.0	13.0	Asia	0.0	81307.0	Baluchistan xeric woodlands	7.0	150.0	0	279	7458	0.0	0.0	0.0		0.0	1.0	40.41554641723633	34.0050160919	71.5350028065	40.900001525878906	15.074999809265137	12.399999618530273	18.066665649414062	32.233333587646484	18.183332443237305	3.5999999046325684	Peshawar	6942	112.213	0.0	0.0	0.0	1415.0	1636.0	2170.0	58.029449462890625	118.0	14.0	59.0	162.0	93.0	215.0		PA	27.0215269741
000099aa8a01ad86d6f1	10669.1369268	21.804166793823242	947.0	0.0	5.0	Asia	0.0	40502.0	Western Himalayan subalpine conifer forests	2.0	74.0	0	273	8812	0.0	4.0	68.0	Western Himalayan temperate forests	1.0	2.0	42.17451477050781	33.5999762156	73.0400272206	39.20000076293945	15.225000381469727	11.766666412353516	17.183334350585938	30.066665649414062	28.616666793823242	3.0999999046325684	Rawalpindi	8291	7.664	0.0	0.0	0.0	2015.0	2324.0	3067.0	95.05033874511719	149.0	13.0	64.0	301.0	254.0	556.0		IM	1.02769472044
00004ea01fc6a523c86c	10669.1369268	21.358333587646484	1039.0	0.0	5.0	Asia	0.0	40502.0	Western Himalayan subalpine conifer forests	2.0	74.0	0	278	8812	0.0	4.0	68.0	Western Himalayan temperate forests	1.0	2.0	43.08176040649414	33.6999959503	73.1666344797	39.400001525878906	15.983333587646484	11.25	16.649999618530273	29.96666717529297	28.383333206176758	2.299999952316284	Islamabad	8291	7.664	0.0	0.0	0.0	851.0	988.0	1320.0	93.44197845458984	164.0	15.0	72.0	569.0	268.0	601.0		IM	1.02769472044
00001f1333b4b68c3a8f	262642.652063	25.02916717529297	721.0	1.0	1.0	Asia	0.0	40166.0	Upper Gangetic Plains moist deciduous forests	66.0	268.0	0	70	9053	0.0	0.0	0.0		0.0	1.0	42.56613540649414	28.6000230092	77.1999800201	39.400001525878906	13.408333778381348	15.483333587646484	16.600000381469727	32.43333435058594	30.133333206176758	7.900000095367432	New Delhi	8612	24.678	0.0	0.0	0.0	0.0	0.0	0.0	134.6351318359375	40.0	5.0	32.0	270.0	234.0	565.0	IM	IM	23.8953596758
0000bdb44636e60cbfd6	262642.652063	25.045833587646484	729.0	0.0	1.0	Asia	0.0	40166.0	Upper Gangetic Plains moist deciduous forests	66.0	268.0	0	169	9053	0.0	0.0	0.0		0.0	1.0	42.7248649597168	28.6699928986	77.2300040272	39.400001525878906	13.458333015441895	15.5	16.633333206176758	32.45000076293945	30.149999618530273	7.900000095367432	Delhi	8612	24.678	0.0	0.0	0.0	17015.0	18669.0	22498.0	136.93397521972656	40.0	5.0	32.0	267.0	243.0	577.0		IM	23.8953596758
000078b2b7df92aecfe2	468012.718029	24.162500381469727	517.0	0.0	13.0	Asia	0.0	41303.0	Northwestern thorn scrub forests	3.0	104.0	0	525	4903	0.0	0.0	0.0		0.0	1.0	43.02267837524414	31.5599715363	74.3500247792	39.900001525878906	14.541666984558105	14.166666030883789	19.566667556762695	32.016666412353516	30.483333587646484	6.099999904632568	Lahore	8307	108.991	0.0	0.0	0.0	7092.0	8107.0	10512.0	114.0937271118164	54.0	5.0	23.0	216.0	156.0	344.0		IM	43.0146337318
0000d9e34e6cb8bd5265	468012.718029	23.34583282470703	592.0	0.0	13.0	Asia	0.0	41303.0	Northwestern thorn scrub forests	3.0	104.0	0	524	4903	0.0	0.0	0.0		0.0	1.0	42.648468017578125	32.1604258413	74.1850219308	39.79999923706055	14.841666221618652	13.183333396911621	18.683332443237305	31.53333282470703	29.78333282470703	5.0	Gujranwala	8307	108.991	0.0	0.0	0.0	1643.0	1898.0	2513.0	108.21833801269531	78.0	6.0	29.0	220.0	167.0	385.0		IM	43.0146337318
0000bb02151a9ba04aa0	468012.718029	24.204166412353516	364.0	0.0	13.0	Asia	0.0	41303.0	Northwestern thorn scrub forests	3.0	104.0	0	388	4903	0.0	0.0	0.0		0.0	1.0	42.366947174072266	31.4099806915	73.1099971099	40.79999923706055	15.125	13.583333015441895	19.399999618530273	32.650001525878906	31.28333282470703	5.099999904632568	Faisalabad	8307	108.991	0.0	0.0	0.0	2833.0	3260.0	4283.0	107.54491424560547	43.0	3.0	16.0	228.0	101.0	236.0		IM	43.0146337318
00005145afd36b61c243	468012.718029	25.52916717529297	155.0	0.0	13.0	Asia	0.0	41303.0	Northwestern thorn scrub forests	3.0	104.0	0	391	4903	0.0	0.0	0.0		0.0	1.0	42.096920013427734	30.1999770294	71.4550076893	42.79999923706055	15.491666793823242	14.566666603088379	20.399999618530273	34.31666564941406	32.81666564941406	6.0	Multan	8307	108.991	0.0	0.0	0.0	1650.0	1906.0	2523.0	107.12737274169922	23.0	1.0	9.0	98.0	50.0	99.0		IM	43.0146337318
0000eada84176b018407	468012.718029	27.391666412353516	159.0	0.0	13.0	Asia	0.0	41303.0	Northwestern thorn scrub forests	3.0	104.0	0	392	4903	0.0	0.0	0.0		0.0	1.0	47.4448356628418	25.3799869985	68.3749889718	40.29999923706055	13.616666793823242	19.149999618530273	24.05000114440918	33.43333435058594	31.566665649414062	11.600000381469727	Hyderabad	8307	108.991	0.0	0.0	0.0	1581.0	1827.0	2420.0	142.97781372070312	9.0	2.0	6.0	63.0	61.0	126.0		IM	43.0146337318
00005165492896af0d9b	261971.371844	27.399999618530273	772.0	0.0	2.0	Asia	0.0	40206.0	Khathiar-Gir dry deciduous forests	6.0	96.0	0	174	9237	0.0	0.0	0.0		0.0	1.0	51.35135269165039	23.0300529164	72.5800036203	39.5	13.300000190734863	21.21666717529297	23.25	32.63333511352539	28.933332443237305	13.600000381469727	Ahmedabad	8856	27.922	0.0	0.0	0.0	5726.0	6320.0	7735.0	151.46148681640625	6.0	1.0	4.0	113.0	269.0	632.0		IM	23.3501460918
00001e15aa067572d066	261971.371844	25.266666412353516	989.0	0.0	2.0	Asia	0.0	40206.0	Khathiar-Gir dry deciduous forests	6.0	96.0	0	168	9237	0.0	0.0	0.0		0.0	1.0	49.81412887573242	22.7150592234	75.8650227447	38.599998474121094	13.399999618530273	19.633333206176758	25.66666603088379	31.066665649414062	25.96666717529297	11.699999809265137	Indore	8856	27.922	0.0	0.0	0.0	2176.0	2421.0	3005.0	139.59304809570312	13.0	2.0	8.0	146.0	302.0	778.0		IM	23.3501460918
00005d0ee802c519f573	261971.371844	25.170833587646484	629.0	0.0	2.0	Asia	0.0	40206.0	Khathiar-Gir dry deciduous forests	6.0	96.0	0	172	9237	0.0	0.0	0.0		0.0	1.0	43.82821273803711	26.9211332387	75.8099873443	38.900001525878906	12.841667175292969	16.683334350585938	17.683334350585938	31.816667556762695	28.78333282470703	9.600000381469727	Jaipur	8856	27.922	0.0	0.0	0.0	3136.0	3482.0	4298.0	151.71359252929688	17.0	3.0	13.0	278.0	219.0	526.0		IM	23.3501460918
0000d23e724963947b63	262642.652063	25.691667556762695	999.0	0.0	1.0	Asia	0.0	40166.0	Upper Gangetic Plains moist deciduous forests	66.0	268.0	0	161	9053	0.0	0.0	0.0		0.0	1.0	43.20175552368164	26.8550390818	80.9149987375	39.599998474121094	13.133333206176758	16.950000762939453	24.299999237060547	32.516666412353516	29.58333396911621	9.199999809265137	Lucknow	8612	24.678	0.0	0.0	0.0	2877.0	3191.0	3944.0	131.26731872558594	44.0	2.0	25.0	401.0	306.0	755.0		IM	23.8953596758
0000d25e93554106a358	262642.652063	25.933334350585938	895.0	0.0	1.0	Asia	0.0	40166.0	Upper Gangetic Plains moist deciduous forests	66.0	268.0	0	173	9053	0.0	0.0	0.0		0.0	1.0	41.69398498535156	26.4599985952	80.3199962961	39.900001525878906	12.716667175292969	17.200000762939453	29.71666717529297	32.96666717529297	29.600000381469727	9.399999618530273	Kanpur	8612	24.678	0.0	0.0	0.0	3369.0	3731.0	4601.0	136.9420166015625	44.0	2.0	21.0	314.0	303.0	704.0		IM	23.8953596758
0000289644a1b37bd91f	30001.5711043	14.166666984558105	1001.0	4.0	4.0	Asia	0.0	40401.0	Eastern Himalayan broadleaf forests	1.0	73.0	0	22	4800	4.0	4.0	67.0	Eastern Himalayan broadleaf and conifer forests	2.0	3.0	44.14225769042969	27.4729858592	89.639014037	25.5	10.550000190734863	7.350000381469727	8.466666221618652	19.399999618530273	19.399999618530273	1.600000023841858	Thimphu	8870	81.016	1.10541054406	0.0	0.0	0.0	0.0	0.0	95.21717834472656	38.0	6.0	28.0	595.0	235.0	595.0	IM	IM	2.73708670496
0000cc7a6571870a8391	30001.5711043	18.424999237060547	1608.0	0.0	4.0	Asia	0.0	40401.0	Eastern Himalayan broadleaf forests	1.0	73.0	0	455	4800	0.0	4.0	67.0	Eastern Himalayan broadleaf and conifer forests	2.0	3.0	44.44444274902344	27.7166919139	85.3166422108	30.5	11.59999942779541	11.283332824707031	12.283332824707031	23.483333587646484	23.483333587646484	4.400000095367432	Kathmandu	8870	81.016	1.10541054406	0.0	0.0	1029.0	1284.0	1907.0	108.30162811279297	47.0	7.0	35.0	1051.0	401.0	1051.0		IM	2.73708670496
0000aeb87595003bb0f4	253508.551148	25.866666793823242	1049.0	0.0	1.0	Asia	0.0	40120.0	Lower Gangetic Plains moist deciduous forests	20.0	67.0	0	163	9344	0.0	0.0	0.0		0.0	1.0	44.92753982543945	25.6249591258	85.1300386138	36.599998474121094	11.366666793823242	18.016666412353516	18.866666793823242	31.383333206176758	29.399999618530273	11.300000190734863	Patna	8989	47.61	4.35758011466	0.0	0.0	2325.0	2587.0	3207.0	125.47148132324219	28.0	3.0	26.0	171.0	307.0	774.0		IM	22.6148787681
00000340f06f30a3e643	253508.551148	25.799999237060547	1499.0	0.0	1.0	Asia	0.0	40120.0	Lower Gangetic Plains moist deciduous forests	20.0	67.0	0	421	9344	0.0	0.0	0.0		0.0	1.0	45.01557540893555	24.3749837433	88.6050203033	34.79999923706055	9.633333206176758	19.25	20.08333396911621	29.566665649414062	29.149999618530273	13.399999618530273	Rajshahi	8989	47.61	4.35758011466	0.0	0.0	887.0	1037.0	1396.0	100.48442840576172	33.0	2.0	33.0	437.0	357.0	890.0		IM	22.6148787681
0000dc74ac14eb29d4d6	14524.7369974	26.245834350585938	1834.0	0.0	1.0	Asia	0.0	40162.0	Sundarbans freshwater swamp forests	62.0	54.0	0	420	9541	0.0	0.0	0.0		0.0	1.0	44.310035705566406	22.8399869985	89.5600007721	33.900001525878906	8.241666793823242	20.53333282470703	20.53333282470703	29.350000381469727	28.933334350585938	15.300000190734863	Khulna	9242	8.147	0.0	0.0	0.0	1699.0	1979.0	2640.0	88.87016296386719	54.0	10.0	54.0	618.0	373.0	1031.0		IM	1.27681673313
0000dfa69d16c7fc5901	253508.551148	26.65833282470703	1644.0	0.0	1.0	Asia	0.0	40120.0	Lower Gangetic Plains moist deciduous forests	20.0	67.0	0	167	9344	0.0	0.0	0.0		0.0	1.0	47.39057922363281	22.4949692983	88.3246756581	34.599998474121094	9.383333206176758	20.96666717529297	20.96666717529297	30.233333587646484	28.96666717529297	14.800000190734863	Kolkata	8989	47.61	4.35758011466	0.0	0.0	15577.0	17039.0	20560.0	99.16928100585938	40.0	5.0	40.0	433.0	350.0	986.0		IM	22.6148787681
00008cd94c8b625a54f3	2265.371387	29.120834350585938	1245.0	0.0	14.0	Asia	0.0	41401.0	Goadavari-Krishna mangroves	1.0	119.0	0	164	10067	0.0	0.0	0.0		0.0	1.0	48.35329055786133	13.0899878122	80.2799987375	37.400001525878906	8.074999809265137	25.96666717529297	28.58333396911621	32.099998474121094	27.116666793823242	20.700000762939453	Chennai	9817	4.064	0.0	0.0	0.0	7559.0	8309.0	10129.0	100.62525177001953	179.0	3.0	24.0	199.0	344.0	741.0		IM	0.189476146736
000002172f73ebdeba47	12500.1278564	27.40833282470703	2858.0	1.0	1.0	Asia	0.0	40154.0	Sri Lanka lowland rain forests	54.0	70.0	0	85	10862	1.0	1.0	21.0	Sri Lankan moist forest	1.0	1.0	77.46211242675781	6.90000388481	79.9499930409	31.600000381469727	6.816667079925537	26.616666793823242	27.200000762939453	28.25	27.133333206176758	22.799999237060547	Sri Jawewardenepura Kotte	10702	9.504	0.0	0.0	0.0	0.0	0.0	0.0	48.278350830078125	616.0	80.0	347.0	879.0	423.0	1031.0	IM	IM	1.02250223567
0000b73b9d65ffbc4c22	12500.1278564	27.64583396911621	2410.0	1.0	1.0	Asia	0.0	40154.0	Sri Lanka lowland rain forests	54.0	70.0	0	86	10862	1.0	1.0	21.0	Sri Lankan moist forest	1.0	1.0	78.89611053466797	6.93196575818	79.8577506093	31.299999237060547	6.074999809265137	27.0	27.399999618530273	28.366666793823242	27.366666793823242	23.600000381469727	Colombo	10702	9.504	0.0	0.0	0.0	0.0	0.0	0.0	54.42658996582031	560.0	67.0	283.0	823.0	382.0	912.0	IM	IM	1.02250223567
0000d9a00ff387509c77	2.77332560507			1.0	1.0	Asia	0.0	40125.0	Maldives-Lakshadweep-Chagos Archipelago tropical moist forests	25.0	70.0	0	93	11308	0.0	0.0	0.0		0.0	1.0		4.16670818981	73.499947468								Male	11095	0.055	0.0	0.0	0.0	0.0	0.0	0.0								IM	IM	2.25889473627E-4
0000bc8a0412e9012718	81925.442814	24.254167556762695	821.0	0.0	2.0	Asia	0.0	40209.0	South Deccan Plateau dry deciduous forests	9.0	384.0	0	175	3834	0.0	0.0	0.0		0.0	1.0	57.01476287841797	12.9699951365	77.5600097238	32.70000076293945	9.008333206176758	21.799999237060547	23.950000762939453	27.21666717529297	23.850000381469727	16.899999618530273	Bangalore	9830	18.075	0.0	0.0	0.0	7229.0	7967.0	9719.0	87.04674530029297	69.0	1.0	9.0	133.0	169.0	454.0		IM	6.79462131116
00000324fa006d1725db	169457.96539	24.787500381469727	821.0	0.0	2.0	Asia	0.0	40207.0	Narmada Valley dry deciduous forests	7.0	337.0	0	171	9454	0.0	0.0	0.0		0.0	1.0	55.30660629272461	18.530017516	73.8500036203	34.29999923706055	11.72499942779541	21.066665649414062	22.950000762939453	28.566667556762695	24.91666603088379	13.100000381469727	Pune	9127	37.996	0.0	0.0	0.0	5010.0	5543.0	6797.0	111.26902770996094	6.0	0.0	2.0	184.0	236.0	511.0		IM	14.9063863513
00007124c98c320d968c	239408.95004	26.95833396911621	771.0	0.0	2.0	Asia	0.0	40201.0	Central Deccan Plateau dry deciduous forests	1.0	78.0	0	170	9708	0.0	0.0	0.0		0.0	1.0	48.03459167480469	17.3999831329	78.4799535715	37.900001525878906	10.183333396911621	22.78333282470703	23.399999618530273	31.333332061767578	26.883333206176758	16.700000762939453	Hyderabad	9423	32.159	0.0	0.0	0.0	6761.0	7446.0	9092.0	108.20938873291016	22.0	2.0	11.0	148.0	179.0	509.0		IM	20.5287997042
000060ec8f5e9f251699	239408.95004	27.070833206176758	1097.0	0.0	2.0	Asia	0.0	40201.0	Central Deccan Plateau dry deciduous forests	1.0	78.0	0	162	9708	0.0	0.0	0.0		0.0	1.0	44.96794891357422	21.1699597361	79.0899938547	40.20000076293945	11.691666603088379	21.700000762939453	21.899999618530273	33.0	27.416667938232422	14.199999809265137	Nagpur	9423	32.159	0.0	0.0	0.0	2611.0	2895.0	3583.0	123.45740509033203	33.0	9.0	32.0	207.0	309.0	780.0		IM	20.5287997042
00001a2ff91ce723feb0	261971.371844	27.329166412353516	1201.0	0.0	2.0	Asia	0.0	40206.0	Khathiar-Gir dry deciduous forests	6.0	96.0	0	165	9237	0.0	0.0	0.0		0.0	1.0	54.97449493408203	21.1999837433	72.8400394276	35.79999923706055	10.774999618530273	23.100000381469727	24.66666603088379	30.366666793823242	28.899999618530273	16.200000762939453	Surat	8856	27.922	0.0	0.0	0.0	4174.0	4639.0	5703.0	150.86508178710938	3.0	0.0	3.0	221.0	451.0	967.0		IM	23.3501460918
0000d7d583f9db8c1ee1	4385.69934417	27.20833396911621	2063.0	0.0	1.0	Asia	0.0	40124.0	Malabar Coast moist forests	24.0	71.0	0	166	7862	0.0	0.0	0.0		0.0	1.0	58.78377914428711	19.0169903757	72.8569892974	34.20000076293945	8.699999809265137	24.58333396911621	25.116666793823242	29.233333587646484	28.133333206176758	19.399999618530273	Mumbai	9555	6.149	0.0	0.0	0.0	20072.0	21946.0	26385.0	142.9348602294922	5.0	1.0	3.0	488.0	718.0	1629.0		IM	0.376912386195
0000d8ab88150a62a1a1	25454.4598495	26.90833282470703	437.0	0.0	13.0	Africa	0.0	31307.0	Hobyo grasslands and shrublands	7.0	105.0	0	398	10984	0.0	0.0	0.0		0.0	2.0	72.7272720336914	2.06668133433	45.3666776111	31.899999618530273	7.199999809265137	25.933334350585938	27.299999237060547	28.0	27.53333282470703	22.0	Mogadishu	10824	13.968	0.0	0.0	0.0	1500.0	1794.0	2529.0	76.81513977050781	89.0	1.0	9.0	139.0	82.0	192.0		AT	2.07363686291
00001c9d628010a75cd5	1772219.71616	26.41666603088379	144.0	0.0	13.0	Asia	0.0	81303.0	Arabian Desert and East Sahero-Arabian xeric shrublands	3.0	24.0	0	397	8809	0.0	0.0	0.0		0.0	1.0	39.16929626464844	24.6408331492	46.7727416573	41.099998474121094	12.416666030883789	17.133333206176758	34.86666488647461	34.86666488647461	26.16666603088379	9.399999618530273	Riyadh	8288	170.519	0.0	0.0	0.0	4856.0	5405.0	6275.0	106.08186340332031	38.0	0.0	3.0	3.0	40.0	92.0		PA	158.541217521
0000d5fa9b30b1f54457	6280.1991399	27.08333396911621	85.0	0.0	13.0	Asia	0.0011694	81323.0	Persian Gulf desert and semi-desert	23.0	89.0	0	116	8355	0.0	0.0	0.0		0.0	1.0	37.356319427490234	25.2865560089	51.5329678943	40.20000076293945	10.833333015441895	18.53333282470703	34.68333435058594	34.68333435058594	19.133333206176758	11.199999809265137	Doha	9089	10.974	0.0	0.0	0.0	0.0	0.0	0.0	109.57149505615234	43.0	0.0	0.0	0.0	27.0	58.0		PA	0.563124220414
000004069ac2bd8d7007	569.003249076	26.491666793823242	86.0	13.0	13.0	Asia	0.0	81323.0	Persian Gulf desert and semi-desert	23.0	89.0	0	73	9424	0.0	0.0	0.0		0.0	1.0	35.17241287231445	26.2361362905	50.5830517159	39.5	10.199999809265137	17.5	34.483333587646484	34.483333587646484	18.16666603088379	10.5	Manama	9083	1.206	0.0	0.0	0.0	0.0	0.0	0.0	101.35577392578125	44.0	0.0	0.0	0.0	24.0	56.0	PA	PA	0.0513183673374
00004463f633f4affea6	60991.731294	26.866666793823242	85.0	0.0	13.0	Asia	0.0	81323.0	Persian Gulf desert and semi-desert	23.0	89.0	0	178	9067	0.0	0.0	0.0		0.0	1.0	35.6157112121582	26.4281917511	50.0996703683	40.900001525878906	11.183333396911621	17.41666603088379	33.91666793823242	35.483333587646484	18.28333282470703	9.5	Ad Damman	8626	28.348	0.0	0.0	0.0	903.0	1019.0	1212.0	102.3497085571289	44.0	0.0	0.0	0.0	21.0	57.0		PA	5.58004674124
00009b5ad8eef322e571	90.639450686	27.508333206176758	64.0	0.0	13.0	Asia	0.12489763	31306.0	Gulf of Oman desert and semi-desert	6.0	153.0	0	118	9496	0.0	0.0	0.0		0.0	1.0	39.527462005615234	24.4666835724	54.3665933826	39.599998474121094	10.316666603088379	19.933332443237305	29.066665649414062	33.96666717529297	20.66666603088379	13.5	Abu Dhabi	9182	0.487	0.0	0.0	0.0	0.0	0.0	0.0	114.32302856445312	36.0	0.0	1.0	2.0	22.0	47.0		AT	0.00806528489846
0000643c0d2e61a64452	61196.57791	27.45833396911621	107.0	0.0	13.0	Asia	0.0	31306.0	Gulf of Oman desert and semi-desert	6.0	153.0	0	396	9417	0.0	0.0	0.0		0.0	1.0	41.09090805053711	25.2299961538	55.2799743234	40.0	11.300000190734863	19.649999618530273	34.016666412353516	34.016666412353516	20.58333396911621	12.5	Dubai	9076	35.605	0.0	0.0	0.0	1516.0	1709.0	2077.0	116.76741790771484	63.0	0.0	2.0	2.0	36.0	74.0		AT	5.40215091407
0000f13ae35ccf26aa1d	61196.57791	27.262500762939453	95.0	13.0	13.0	Asia	0.0	31306.0	Gulf of Oman desert and semi-desert	6.0	153.0	0	72	9417	0.0	0.0	0.0		0.0	1.0	41.39004135131836	23.6133248077	58.5933121326	38.79999923706055	9.975000381469727	20.96666717529297	29.700000762939453	32.78333282470703	21.766666412353516	14.699999809265137	Muscat	9076	35.605	0.0	0.0	0.0	0.0	0.0	0.0	82.0593490600586	53.0	0.0	6.0	7.0	20.0	55.0	AT	AT	5.40215091407
0000ba4e46809047b59e	2312.33754766	26.087499618530273	125.0	0.0	14.0	Asia	0.0	41403.0	Indus River Delta-Arabian Sea mangroves	3.0	119.0	0	395	9465	0.0	0.0	0.0		0.0	1.0	42.883480072021484	24.8699922882	66.99000891	36.5	9.691666603088379	19.866666793823242	27.049999237060547	30.41666603088379	29.816667556762695	13.899999618530273	Karachi	9138	4.444	0.0	0.0	0.0	13052.0	14855.0	19095.0	128.81129455566406	27.0	0.0	7.0	64.0	54.0	81.0		IM	0.206106996677
00001d9d9f2c27d9dece	288423.822469	18.370832443237305	220.0	0.0	13.0	Asia	0.0	81307.0	Baluchistan xeric woodlands	7.0	150.0	0	251	7458	0.0	0.0	0.0		0.0	1.0	43.23770523071289	30.2200016469	67.0249938546	35.70000076293945	15.824999809265137	8.316666603088379	18.03333282470703	27.25	10.383333206176758	-0.8999999761581421	Quetta	6942	112.213	0.0	0.0	0.0	836.0	971.0	1298.0	70.17359161376953	99.0	3.0	16.0	47.0	38.0	111.0		PA	27.0215269741
00001cfc288959e1d824	577747.177383	14.083333015441895	274.0	0.0	13.0	Asia	0.0	81313.0	Central Persian desert basins	13.0	337.0	0	256	8281	0.0	0.0	0.0		0.0	2.0	35.02604293823242	36.2700199575	59.5699967029	32.5	13.449999809265137	2.8499999046325684	24.21666717529297	25.53333282470703	8.0	-5.900000095367432	Mashhad	7904	119.759	0.0	0.0	0.0	2654.0	2929.0	3315.0	81.1988525390625	106.0	1.0	5.0	8.0	58.0	144.0		PA	56.0634594552
000016b6e6fe356549de	26285.6181897	16.725000381469727	236.0	13.0	13.0	Asia	0.0	81319.0	Kopet Dag semi-desert	19.0	399.0	0	59	8160	0.0	0.0	0.0		0.0	2.0	29.67479705810547	37.9499949331	58.3832991118	36.599998474121094	12.166666030883789	3.8333332538604736	27.96666717529297	29.78333282470703	10.466666221618652	-4.400000095367432	Ashgabat	7727	16.65	0.0	0.0	0.0	0.0	0.0	0.0	63.70457458496094	81.0	2.0	9.0	12.0	39.0	104.0	PA	PA	2.70800592549
0000c621e8f2b01b3deb	577747.177383	14.262499809265137	280.0	0.0	13.0	Asia	0.0	81313.0	Central Persian desert basins	13.0	337.0	0	247	8281	0.0	0.0	0.0		0.0	2.0	30.795148849487305	35.8003587026	50.9700048409	31.799999237060547	11.425000190734863	2.5999999046325684	24.866666793823242	25.46666717529297	3.816666603088379	-5.300000190734863	Karaj	7904	119.759	0.0	0.0	0.0	1585.0	1802.0	2061.0	65.9244384765625	113.0	3.0	10.0	13.0	48.0	122.0		PA	56.0634594552
0000b711611388f452e3	577747.177383	17.125	261.0	0.0	13.0	Asia	0.0	81313.0	Central Persian desert basins	13.0	337.0	0	257	8281	0.0	0.0	0.0		0.0	2.0	27.576601028442383	35.6719427684	51.4243440336	34.400001525878906	9.90000057220459	5.333333492279053	27.83333396911621	28.75	6.75	-1.5	Tehran	7904	119.759	0.0	0.0	0.0	8221.0	8832.0	9814.0	68.9200668334961	115.0	2.0	8.0	11.0	43.0	121.0		PA	56.0634594552
000083473666c5fdb3d2	577747.177383	18.383333206176758	215.0	0.0	13.0	Asia	0.0	81313.0	Central Persian desert basins	13.0	337.0	0	276	8281	0.0	0.0	0.0		0.0	2.0	34.92267990112305	34.6500154816	50.9500060616	36.599998474121094	13.549999237060547	6.816666603088379	28.583332061767578	29.549999237060547	8.366666793823242	-2.200000047683716	Qom	7904	119.759	0.0	0.0	0.0	1035.0	1137.0	1302.0	75.14855194091797	101.0	1.0	3.0	5.0	39.0	106.0		PA	56.0634594552
00001d285531507b75cc	396137.009258	17.20833396911621	192.0	0.0	4.0	Asia	0.0	80446.0	Zagros Mountains forest steppe	46.0	73.0	0	281	8237	0.0	0.0	0.0		0.0	1.0	40.13961410522461	29.629960143	52.5700105375	36.0	15.333333015441895	7.566666603088379	27.316667556762695	27.600000381469727	8.0	-2.200000047683716	Shiraz	7845	65.559	0.0	0.0	0.0	1300.0	1410.0	1608.0	102.10123443603516	115.0	0.0	2.0	3.0	44.0	115.0		PA	38.3356842789
00002a38f117519a50d5	396137.009258	16.274999618530273	142.0	0.0	4.0	Asia	0.0	80446.0	Zagros Mountains forest steppe	46.0	73.0	0	280	8237	0.0	0.0	0.0		0.0	1.0	36.6838493347168	32.7000053091	51.7000377999	34.599998474121094	14.233332633972168	5.516666889190674	25.983333587646484	26.700000762939453	7.266666412353516	-4.199999809265137	Isfahan	7845	65.559	0.0	0.0	0.0	1743.0	1920.0	2185.0	78.96585083007812	65.0	0.0	2.0	3.0	28.0	71.0		PA	38.3356842789
00000b12fdb642bd5a90	344799.924004	25.575000762939453	248.0	0.0	13.0	Asia	0.0	81328.0	South Iran Nubo-Sindian desert and semi-desert	28.0	102.0	0	179	4905	0.0	0.0	0.0		0.0	1.0	37.92683029174805	31.2799886261	48.7200129789	44.29999923706055	15.550000190734863	13.433333396911621	36.58333206176758	36.58333206176758	15.083333015441895	3.299999952316284	Ahvaz	8309	94.571	0.0	0.0	0.0	1056.0	1158.0	1326.0	107.02289581298828	152.0	0.0	0.0	0.0	62.0	152.0		PA	31.5657774278
0000be98bc2a94b226b9	344799.924004	24.820833206176758	161.0	0.0	13.0	Asia	0.0	81328.0	South Iran Nubo-Sindian desert and semi-desert	28.0	102.0	0	180	4905	0.0	0.0	0.0		0.0	1.0	40.502906799316406	30.5135237824	47.8135566801	43.400001525878906	16.241666793823242	13.283332824707031	35.20000076293945	35.20000076293945	15.166666030883789	3.299999952316284	Basra	8309	94.571	0.0	0.0	0.0	923.0	1024.0	1270.0	95.31216430664062	91.0	0.0	0.0	0.0	35.0	94.0		PA	31.5657774278
00002a122ef614cf0916	60991.731294	25.754167556762695	113.0	0.0	13.0	Asia	0.0	81323.0	Persian Gulf desert and semi-desert	23.0	89.0	0	181	9067	0.0	0.0	0.0		0.0	1.0	35.6239128112793	29.36971763	47.9783011462	43.599998474121094	13.608333587646484	13.983333587646484	36.46666717529297	36.46666717529297	15.833333969116211	5.400000095367432	Kuwait	8626	28.348	0.0	0.0	0.0	2305.0	2592.0	2956.0	91.75714874267578	62.0	0.0	0.0	0.0	24.0	66.0		PA	5.58004674124
00002af2500cc3f2ef71	396137.009258	15.125	486.0	0.0	4.0	Asia	0.0	80446.0	Zagros Mountains forest steppe	46.0	73.0	0	248	8237	0.0	0.0	0.0		0.0	1.0	40.975608825683594	34.3800061229	47.0600109444	34.900001525878906	16.80000114440918	4.933333396911621	26.233333587646484	26.233333587646484	5.733333587646484	-6.099999904632568	Kermanshah	7845	65.559	0.0	0.0	0.0	837.0	907.0	1041.0	83.4565200805664	213.0	0.0	2.0	2.0	95.0	234.0		PA	38.3356842789
00001e3dd5ea59439827	132288.37756	20.191667556762695	556.0	0.0	8.0	Asia	0.0	80812.0	Middle East steppe	12.0	85.0	0	274	2749	0.0	0.0	0.0		0.0	2.0	31.287296295166016	36.1790435985	44.0086209704	39.400001525878906	12.233333587646484	8.833333015441895	32.650001525878906	32.650001525878906	9.983333587646484	0.30000001192092896	Irbil	2211	55.94	0.0	0.0	0.0	1009.0	1158.0	1450.0	94.60763549804688	297.0	0.0	0.0	0.0	113.0	311.0		PA	13.0959424361
0000923bd267bd2529cb	132288.37756	20.870834350585938	466.0	0.0	8.0	Asia	0.0	80812.0	Middle East steppe	12.0	85.0	0	277	2749	0.0	0.0	0.0		0.0	2.0	31.58914566040039	36.3450024608	43.145004434	39.900001525878906	12.225000381469727	9.449999809265137	33.25	33.25	10.666666984558105	1.2000000476837158	Mosul	2211	55.94	0.0	0.0	0.0	1447.0	1677.0	2097.0	90.74246215820312	230.0	0.0	0.0	0.0	87.0	248.0		PA	13.0959424361
0000745adcdba8c88a26	168299.068449	12.379166603088379	292.0	0.0	8.0	Asia	0.0	80805.0	Eastern Anatolian montane steppe	5.0	88.0	0	252	8052	0.0	0.0	0.0		0.0	1.0	28.562341690063477	38.0862915233	46.3012458891	30.799999237060547	11.225000381469727	-0.1666666716337204	24.433334350585938	24.633333206176758	10.966666221618652	-8.5	Tabriz	7619	45.735	0.0	0.0	0.0	1484.0	1611.0	1834.0	57.211055755615234	69.0	4.0	18.0	31.0	50.0	132.0		PA	17.4663267977
0000696c32c9ecdf1913	64089.4029043	14.179166793823242	249.0	0.0	13.0	Asia	0.0	81305.0	Azerbaijan shrub desert and steppe	5.0	108.0	0	355	8047	0.0	0.0	0.0		0.0	1.0	25.406503677368164	40.3952720327	49.8622171619	28.200000762939453	7.2916669845581055	4.816666603088379	23.899999618530273	24.0	10.983333587646484	-0.5	Baku	7614	19.02	0.0	0.0	0.0	1931.0	2006.0	2187.0	44.45225143432617	73.0	4.0	21.0	31.0	36.0	94.0		PA	6.79479662534
00000900710640956a2a	64089.4029043	12.862500190734863	530.0	0.0	13.0	Asia	0.0	81305.0	Azerbaijan shrub desert and steppe	5.0	108.0	0	310	8047	0.0	0.0	0.0		0.0	1.0	29.740060806274414	41.7250099885	44.7907954496	28.5	9.725000381469727	2.6000001430511475	2.6000001430511475	23.33333396911621	17.149999618530273	-4.199999809265137	Tbilisi	7614	19.02	0.0	0.0	0.0	1108.0	1113.0	1114.0	42.8778190612793	77.0	22.0	77.0	176.0	86.0	214.0		PA	6.79479662534
0000dedcf353333002d5	170538.22152	13.737500190734863	1516.0	4.0	4.0	Asia	0.0	80408.0	Caucasus mixed forests	8.0	70.0	0	56	7964	5.0	5.0	78.0	Caucasus-Anatolian-Hyrcanian temperate forests	1.0	1.0	31.418010711669922	43.0200213817	41.0200178617	26.5	7.791666507720947	6.366666793823242	21.58333396911621	21.58333396911621	11.083333015441895	1.7000000476837158	Sukhumi	7501	51.123	0.0	0.0	0.0	0.0	0.0	0.0	18.052995681762695	421.0	94.0	326.0	326.0	177.0	469.0	PA	PA	18.5165489729
0000e143001e7073512a	65234.669667	14.520833015441895	2219.0	4.0	4.0	Asia	0.0	80422.0	Euxine-Colchic broadleaf forests	22.0	65.0	0	58	8020	5.0	5.0	78.0	Caucasus-Anatolian-Hyrcanian temperate forests	1.0	1.0	32.94326400756836	41.6000046988	41.6300064685	26.799999237060547	7.741666316986084	7.733333587646484	12.350000381469727	21.799999237060547	12.5	3.299999952316284	Batumi	7571	44.918	0.0	0.0	0.0	0.0	0.0	0.0	33.83873748779297	655.0	88.0	334.0	474.0	269.0	785.0	PA	PA	7.00138817829
0000d02bf494f0cf84d6	168299.068449	11.016666412353516	333.0	0.0	8.0	Asia	0.0	80805.0	Eastern Anatolian montane steppe	5.0	88.0	0	254	8052	0.0	0.0	0.0		0.0	1.0	31.66666603088379	40.1811507355	44.5135513904	29.0	12.34999942779541	-1.100000023841858	22.100000381469727	22.350000381469727	15.483333587646484	-10.0	Yerevan	7619	45.735	0.0	0.0	0.0	1102.0	1102.0	1102.0	43.4719352722168	68.0	12.0	45.0	74.0	55.0	137.0		PA	17.4663267977
00006acb0772d5c873c6	29796.924853	10.233333587646484	623.0	0.0	4.0	Europe	0.0	80435.0	Rodope montane mixed forests	35.0	275.0	0	340	2077	0.0	5.0	77.0	European-Mediterranean montane forests	1.0	1.0	30.52858543395996	42.6833494253	23.3166540107	24.899999618530273	9.433333396911621	0.4000000059604645	0.4000000059604645	19.91666603088379	18.133333206176758	-6.0	Sofia	2245	19.691	0.0	0.0	0.0	1212.0	1233.0	1236.0	28.9242000579834	110.0	33.0	110.0	195.0	80.0	222.0		PA	3.2514571411
00006ce15fca61ab4b45	12629.384403	10.745833396911621	603.0	0.0	4.0	Europe	0.0	80412.0	Central European mixed forests	12.0	70.0	0	343	7801	0.0	0.0	0.0		0.0	1.0	30.062984466552734	44.4333718049	26.099946654	26.600000381469727	10.341667175292969	-0.33333349227905273	1.3833332061767578	21.316667556762695	19.66666603088379	-7.800000190734863	Bucharest	7429	8.889	0.0	0.0	0.0	1947.0	1949.0	1949.0	34.96516036987305	99.0	30.0	99.0	214.0	83.0	230.0		PA	1.43783949771
0000b8914bace602fc3e	699411.339777	10.170833587646484	542.0	4.0	4.0	Europe	0.0	80412.0	Central European mixed forests	12.0	70.0	0	37	7115	0.0	0.0	0.0		0.0	1.0	25.871793746948242	47.0050236197	28.8577111397	25.100000381469727	8.408333778381348	-1.0	0.13333337008953094	20.850000381469727	19.366666793823242	-7.400000095367432	Chisinau	6603	146.982	0.0	0.0	0.0	0.0	0.0	0.0	31.33259391784668	106.0	30.0	100.0	194.0	74.0	198.0	PA	PA	90.7351175607
0000924b631c13c93dc8	656913.138855	7.941666603088379	633.0	0.0	4.0	Europe	0.0	80419.0	East European forest steppe	19.0	71.0	0	347	7065	0.0	0.0	0.0		0.0	1.0	23.44900131225586	50.433367329	30.5166279691	22.899999618530273	7.433333396911621	-3.116666793823242	-2.0	18.799999237060547	18.799999237060547	-8.800000190734863	Kiev	6553	97.258	0.0	0.0	0.0	2748.0	2770.0	2772.0	32.08842849731445	124.0	36.0	114.0	231.0	89.0	231.0		PA	88.2972860297
00008478112a859b841b	996842.699973	8.800000190734863	530.0	0.0	8.0	Europe	0.0	80814.0	Pontic steppe	14.0	96.0	0	386	7233	0.0	0.0	0.0		0.0	1.0	24.19824981689453	48.4799723501	35.0000235583	25.0	8.300000190734863	-3.0833334922790527	-1.883333444595337	20.549999237060547	19.049999237060547	-9.300000190734863	Dnipro	6740	162.217	0.0	0.0	0.0	1045.0	1042.0	1042.0	18.056859970092773	122.0	36.0	113.0	163.0	63.0	165.0		PA	121.522140163
000072ef1100af1e8e67	996842.699973	9.729166984558105	599.0	0.0	8.0	Europe	0.0	80814.0	Pontic steppe	14.0	96.0	0	387	7233	0.0	0.0	0.0		0.0	1.0	22.422929763793945	47.2346478466	39.7126558012	26.100000381469727	7.758333683013916	-2.549999952316284	15.916666030883789	22.0	20.299999237060547	-8.5	Rostov	6740	162.217	0.0	0.0	0.0	1047.0	1044.0	1044.0	21.12728500366211	154.0	31.0	119.0	169.0	66.0	183.0		PA	121.522140163
0000b774f10795d6a843	656913.138855	7.483333587646484	584.0	0.0	4.0	Europe	0.0	80419.0	East European forest steppe	19.0	71.0	0	334	7065	0.0	0.0	0.0		0.0	1.0	22.753623962402344	49.9999829296	36.250024779	23.799999237060547	7.849999904632568	-4.7166666984558105	1.3333332538604736	19.46666717529297	18.116666793823242	-10.699999809265137	Kharkiv	6553	97.258	0.0	0.0	0.0	1457.0	1456.0	1455.0	22.261066436767578	123.0	35.0	112.0	188.0	74.0	191.0		PA	88.2972860297
00008824f675b8a38715	586069.735973	4.066666603088379	605.0	0.0	4.0	Europe	0.0	80436.0	Sarmatic mixed forests	36.0	76.0	0	335	6659	0.0	0.0	0.0		0.0	1.0	19.866666793823242	56.3330072216	44.0000943591	21.700000762939453	7.450000286102295	-9.366666793823242	-2.6000001430511475	17.116666793823242	17.116666793823242	-15.800000190734863	Nizhny Novgorod	6076	124.134	0.0	0.0	0.0	1269.0	1263.0	1262.0	29.4544677734375	117.0	27.0	93.0	206.0	75.0	206.0		PA	84.8694228237
0000090491b7c3f2b753	656913.138855	4.0958333015441895	524.0	0.0	4.0	Europe	0.0	80419.0	East European forest steppe	19.0	71.0	0	337	7065	0.0	0.0	0.0		0.0	1.0	20.21756935119629	55.749942036	49.126344766	23.299999237060547	8.208333015441895	-10.399999618530273	-8.966666221618652	18.183332443237305	18.183332443237305	-17.299999237060547	Kazan	6553	97.258	0.0	0.0	0.0	1119.0	1122.0	1122.0	31.478675842285156	98.0	24.0	86.0	189.0	66.0	189.0		PA	88.2972860297
0000b6fe3b3fd7c36a4f	656913.138855	5.199999809265137	532.0	0.0	4.0	Europe	0.0	80419.0	East European forest steppe	19.0	71.0	0	336	7065	0.0	0.0	0.0		0.0	1.0	20.31963539123535	53.1950075471	50.1512951241	26.0	8.899999618530273	-10.050000190734863	-9.283332824707031	20.08333396911621	20.08333396911621	-17.799999237060547	Samara	6553	97.258	0.0	0.0	0.0	1126.0	1120.0	1119.0	24.370817184448242	107.0	28.0	96.0	170.0	68.0	170.0		PA	88.2972860297
00008a6b8b636ef7eaca	807556.797517	2.9666666984558105	305.0	8.0	8.0	Asia	0.0	80810.0	Kazakh steppe	10.0	104.0	0	38	7172	0.0	0.0	0.0		0.0	1.0	21.9222469329834	51.1811253043	71.4277742095	25.399999618530273	10.149999618530273	-13.683333396911621	-12.59999942779541	19.233333587646484	17.66666603088379	-20.899999618530273	Astana	6660	101.343	0.0	0.0	0.0	0.0	0.0	0.0	36.85958480834961	49.0	14.0	48.0	112.0	47.0	118.0	PA	PA	105.189851573
000091e3da7567a4a08e	422308.205754	1.5791666507720947	459.0	0.0	8.0	Asia	0.0	80809.0	Kazakh forest steppe	9.0	267.0	0	309	7035	0.0	0.0	0.0		0.0	1.0	20.991090774536133	55.0299601431	82.960041869	23.200000762939453	9.425000190734863	-14.600000381469727	-12.666666984558105	17.633333206176758	17.633333206176758	-21.700000762939453	Novosibirsk	6523	90.163	0.0	0.0	0.0	1376.0	1367.0	1366.0	44.30384826660156	68.0	16.0	57.0	189.0	66.0	189.0		PA	58.027838188
0000440e95c292530375	807556.797517	1.8541667461395264	394.0	0.0	8.0	Asia	0.0	80810.0	Kazakh steppe	10.0	104.0	0	305	7172	0.0	0.0	0.0		0.0	1.0	20.70761489868164	54.9899884228	73.3999535715	24.0	9.608333587646484	-15.266666412353516	-13.466666221618652	18.28333282470703	18.28333282470703	-22.399999618530273	Omsk	6660	101.343	0.0	0.0	0.0	1129.0	1125.0	1125.0	43.72774124145508	62.0	15.0	53.0	164.0	60.0	164.0		PA	105.189851573
0000b7e677c990f7ed5a	1680244.73883	2.3916666507720947	520.0	0.0	6.0	Asia	0.0	80611.0	West Siberian taiga	11.0	77.0	0	308	5148	0.0	0.0	0.0		0.0	3.0	21.907014846801758	56.8500299267	60.5999596749	22.5	9.266666412353516	-12.25	-9.966666221618652	16.71666717529297	16.71666717529297	-19.799999237060547	Yekaterinburg	4591	96.674	0.0	0.0	0.0	1319.0	1323.0	1324.0	54.37688064575195	69.0	17.0	60.0	234.0	92.0	234.0		PA	281.934797655
00008372a191080b8fe9	422308.205754	3.258333206176758	443.0	0.0	8.0	Asia	0.0	80809.0	Kazakh forest steppe	9.0	267.0	0	304	7035	0.0	0.0	0.0		0.0	1.0	21.34703254699707	55.1549912711	61.438668171	24.399999618530273	9.34999942779541	-11.949999809265137	-10.233333587646484	18.200000762939453	18.200000762939453	-19.399999618530273	Chelyabinsk	6523	90.163	0.0	0.0	0.0	1088.0	1086.0	1085.0	55.281288146972656	56.0	15.0	50.0	200.0	86.0	200.0		PA	58.027838188
0000e8067b8d61635146	110375.830816	2.304166555404663	615.0	0.0	4.0	Europe	0.0	80436.0	Sarmatic mixed forests	36.0	76.0	0	338	6845	0.0	0.0	0.0		0.0	1.0	20.359161376953125	57.9999597363	56.2499926339	22.0	8.408332824707031	-12.116666793823242	-4.2833333015441895	16.516666412353516	16.516666412353516	-19.299999237060547	Perm	6297	36.394	0.0	0.0	0.0	1003.0	1007.0	1007.0	35.12105178833008	102.0	26.0	89.0	220.0	75.0	220.0		PA	16.1774183903
00002e03f175f169e5f0	38740.5727254			11.0	11.0	Europe	0.0	81101.0	Arctic desert	1.0	47.0	0	17	2480	0.0	0.0	0.0		0.0	3.0		78.2166843864	15.5499962958								Longyearbyen	3764	75.766	0.0	0.0	0.0	0.0	0.0	0.0								PA	PA	15.7264599817
00008000be958c2cd9ff	119465.255353	6.616666793823242	722.0	4.0	4.0	Europe	0.0	80436.0	Sarmatic mixed forests	36.0	76.0	0	27	6394	0.0	0.0	0.0		0.0	1.0	25.0	59.9166902864	10.749979206	19.5	6.599999904632568	-2.2833333015441895	1.3833333253860474	16.08333396911621	11.516666412353516	-6.900000095367432	Oslo	5753	60.956	0.0	0.0	0.0	858.0	885.0	936.0	26.84417152404785	133.0	34.0	129.0	216.0	80.0	235.0	PA	PA	18.2906736527
0000b6c6dbe1d615aaf7	7137.76825308	8.841667175292969	619.0	0.0	4.0	Europe	0.00661677	80405.0	Baltic mixed forests	5.0	75.0	0	375	7093	0.0	0.0	0.0		0.0	1.0	26.358295440673828	55.6785641904	12.5634857473	19.700000762939453	5.983333587646484	1.616666555404663	3.683333396911621	16.83333396911621	9.5	-3.0	Kobenhavn	6581	10.556	0.0	0.0	0.0	1087.0	1092.0	1096.0	19.299877166748047	140.0	32.0	116.0	168.0	67.0	185.0		PA	1.01631710697
000077a3876ee520dba9	119465.255353	6.650000095367432	550.0	0.0	4.0		0.0	80436.0	Sarmatic mixed forests	36.0	76.0	0	351	6394	0.0	0.0	0.0		0.0	1.0	25.763126373291016	59.3507599543	18.0973347328	19.799999237060547	7.0333333015441895	-1.8833333253860474	0.6833333969116211	16.149999618530273	15.083333015441895	-7.5	Stockholm	5753	60.956	0.0	0.0	0.0	1285.0	1308.0	1343.0	29.089818954467773	109.0	27.0	95.0	184.0	69.0	185.0		PA	18.2906736527
0000368f7bf70b23cc0b	703.987696115	5.916666507720947	585.0	4.0	4.0	Europe	0.0	80436.0	Sarmatic mixed forests	36.0	76.0	0	18	2742	0.0	0.0	0.0		0.0	1.0	21.556474685668945	60.0969961849	19.9490044719	17.5	5.2166666984558105	-2.049999952316284	3.383333206176758	14.766666412353516	7.233333110809326	-6.699999809265137	Mariehamn	2204	3.184	0.0	0.0	0.0	0.0	0.0	0.0	31.93301010131836	106.0	27.0	92.0	171.0	69.0	197.0	PA	PA	0.114032556718
000028642867044f0abd	2152940.202	5.4041666984558105	647.0	0.0	6.0	Europe	0.0	80608.0	Scandinavian and Russian taiga	8.0	65.0	0	346	4087	0.0	0.0	0.0		0.0	1.0	22.27061653137207	60.175563374	24.9341263415	19.299999237060547	6.391666412353516	-4.0	3.7666666507720947	15.84999942779541	10.783332824707031	-9.399999618530273	Helsinki	4329	462.333	0.0	0.0	0.0	1139.0	1169.0	1220.0	27.467723846435547	138.0	32.0	116.0	188.0	76.0	213.0		PA	380.334407593
0000be6efece129758e7	586069.735973	5.9041666984558105	673.0	4.0	4.0	Europe	0.0	80436.0	Sarmatic mixed forests	36.0	76.0	0	33	6659	0.0	0.0	0.0		0.0	1.0	23.591955184936523	59.4338773795	24.7280407295	19.600000381469727	6.8416666984558105	-3.4833333492279053	-0.5833332538604736	16.08333396911621	11.516666412353516	-9.399999618530273	Tallinn	6076	124.134	0.0	0.0	0.0	0.0	0.0	0.0	30.59392547607422	143.0	34.0	109.0	204.0	78.0	225.0	PA	PA	84.8694228237
000054d77057ff45ee14	2152940.202	5.366666793823242	683.0	0.0	6.0	Europe	0.0	80608.0	Scandinavian and Russian taiga	8.0	65.0	0	176	4087	0.0	0.0	0.0		0.0	1.0	19.913419723510742	59.9390145051	30.3160200589	20.200000762939453	6.133333206176758	-5.483333587646484	-4.633333206176758	16.83333396911621	15.25	-10.600000381469727	St. Petersburg	4329	462.333	0.0	0.0	0.0	4508.0	4479.0	4476.0	29.129690170288086	121.0	31.0	114.0	223.0	80.0	229.0		PA	380.334407593
0000aed01d6a2d398f30	586069.735973	5.379166603088379	716.0	0.0	4.0	Europe	0.0	80436.0	Sarmatic mixed forests	36.0	76.0	0	350	6659	0.0	0.0	0.0		0.0	1.0	20.893028259277344	55.7521641226	37.6155228259	22.200000762939453	7.2916669845581055	-6.599999904632568	-0.6333333253860474	17.366666793823242	17.366666793823242	-12.699999809265137	Moscow	6076	124.134	0.0	0.0	0.0	10495.0	10524.0	10526.0	31.584392547607422	133.0	35.0	115.0	257.0	93.0	257.0		PA	84.8694228237
0000ee1aece3bc2b671b	699411.339777	6.329166889190674	653.0	0.0	4.0	Europe	0.0	80412.0	Central European mixed forests	12.0	70.0	0	341	7115	0.0	0.0	0.0		0.0	1.0	23.162527084350586	53.8999774364	27.5666271553	21.600000381469727	7.458333492279053	-4.4666666984558105	-3.4833333492279053	17.08333396911621	17.08333396911621	-10.600000381469727	Minsk	6603	146.982	0.0	0.0	0.0	1846.0	1879.0	1883.0	30.19974136352539	120.0	33.0	113.0	233.0	89.0	233.0		PA	90.7351175607
0000ee45cf6e9c6f0991	586069.735973	6.391666412353516	648.0	4.0	4.0	Europe	0.0	80436.0	Sarmatic mixed forests	36.0	76.0	0	31	6659	0.0	0.0	0.0		0.0	1.0	24.708993911743164	54.6833663118	25.3166352933	21.200000762939453	7.7833333015441895	-3.799999952316284	-2.9666666984558105	16.600000381469727	16.600000381469727	-10.300000190734863	Vilnius	6076	124.134	0.0	0.0	0.0	0.0	0.0	0.0	27.15677833557129	125.0	32.0	112.0	222.0	82.0	222.0	PA	PA	84.8694228237
000067d7705ecbbf07d6	586069.735973	6.7791666984558105	658.0	4.0	4.0	Europe	0.0	80436.0	Sarmatic mixed forests	36.0	76.0	0	32	6659	0.0	0.0	0.0		0.0	1.0	23.527679443359375	56.9500238232	24.0999653714	20.299999237060547	6.6583333015441895	-2.683333396911621	-2.0833334922790527	16.71666717529297	15.566666603088379	-8.0	Riga	6076	124.134	0.0	0.0	0.0	0.0	0.0	0.0	31.63462257385254	116.0	29.0	101.0	218.0	80.0	234.0	PA	PA	84.8694228237
00003b8db02c1ef4efc6	13026.0614947	10.074999809265137	498.0	0.0	4.0	Europe	0.0	80412.0	Central European mixed forests	12.0	70.0	0	345	5822	0.0	0.0	0.0		0.0	1.0	26.80608367919922	50.0833370149	14.4659797757	22.200000762939453	7.050000190734863	1.3166667222976685	1.3166667222976685	18.933334350585938	17.383333206176758	-4.099999904632568	Prague	7089	13.497	0.0	0.0	0.0	1160.0	1159.0	1159.0	48.41365051269531	67.0	20.0	67.0	206.0	73.0	210.0		PA	1.64072069782
0000a3ff93ad0e70817d	699411.339777	8.316666603088379	506.0	0.0	4.0	Europe	0.0	80412.0	Central European mixed forests	12.0	70.0	0	344	7115	0.0	0.0	0.0		0.0	1.0	27.025463104248047	52.2500006298	20.9999995511	21.799999237060547	7.7833333015441895	-1.0166667699813843	-0.01666668988764286	17.66666603088379	17.66666603088379	-7.0	Warsaw	6603	146.982	0.0	0.0	0.0	1724.0	1735.0	1736.0	37.28654861450195	82.0	24.0	75.0	194.0	73.0	194.0		PA	90.7351175607
0000f5d04e3e06017c8c	307716.365463	11.233333587646484	545.0	0.0	4.0	Europe	0.0	80431.0	Pannonian mixed forests	31.0	245.0	0	342	7611	0.0	0.0	0.0		0.0	1.0	26.11502456665039	47.5000063264	19.0833206774	24.399999618530273	7.4166669845581055	1.7666665315628052	3.2333333492279053	20.71666717529297	19.116666793823242	-4.0	Budapest	7142	70.37	0.0	0.0	0.0	1664.0	1655.0	1655.0	24.674612045288086	104.0	29.0	95.0	170.0	65.0	180.0		PA	36.2436327135
0000f30f2c5399ede2f5	56845.1582303	10.345833778381348	1061.0	4.0	4.0	Europe	0.0	80418.0	Dinaric Mountains mixed forests	18.0	221.0	0	26	5616	5.0	5.0	77.0	European-Mediterranean montane forests	1.0	2.0	34.45355224609375	43.850022399	18.383001667	24.5	10.508333206176758	0.9166667461395264	2.616666793823242	19.33333396911621	5.75	-6.0	Sarajevo	7362	31.539	0.0	0.0	0.0	0.0	0.0	0.0	14.863198280334473	250.0	74.0	227.0	251.0	118.0	316.0	PA	PA	6.38739459408
0000e92de6407a489d90	307716.365463	11.883333206176758	668.0	0.0	4.0	Europe	0.0	80431.0	Pannonian mixed forests	31.0	245.0	0	339	7611	0.0	0.0	0.0		0.0	1.0	30.646930694580078	44.8186454458	20.4679906806	25.799999237060547	9.316666603088379	2.116666555404663	3.7333333492279053	21.233333587646484	19.75	-4.599999904632568	Belgrade	7142	70.37	0.0	0.0	0.0	1096.0	1108.0	1163.0	24.54877471923828	130.0	38.0	127.0	214.0	91.0	223.0		PA	36.2436327135
00003e871d37daeff025	307716.365463	11.395833015441895	611.0	4.0	4.0	Europe	0.0	80431.0	Pannonian mixed forests	31.0	245.0	0	43	7611	0.0	0.0	0.0		0.0	1.0	30.9955997467041	45.2503761994	19.8499405504	25.5	9.391666412353516	1.6333333253860474	3.133333206176758	20.866666793823242	19.366666793823242	-4.800000190734863	Novi Sad	7142	70.37	0.0	0.0	0.0	0.0	0.0	0.0	30.12638282775879	113.0	32.0	107.0	210.0	90.0	215.0	PA	PA	36.2436327135
00005c66dcd80b55da8e	307716.365463	11.300000190734863	1014.0	4.0	4.0	Europe	0.0	80431.0	Pannonian mixed forests	31.0	245.0	0	44	7611	0.0	0.0	0.0		0.0	1.0	33.27814483642578	44.7804048859	17.1799743232	25.200000762939453	10.050000190734863	1.8666666746139526	3.4833333492279053	20.316667556762695	18.633333206176758	-5.0	Banja Luka	7142	70.37	0.0	0.0	0.0	0.0	0.0	0.0	15.171927452087402	208.0	60.0	198.0	291.0	105.0	294.0	PA	PA	36.2436327135
0000771178702084a4e1	307716.365463	9.774999618530273	1409.0	4.0	4.0	Europe	0.0	80431.0	Pannonian mixed forests	31.0	245.0	0	45	7611	0.0	0.0	0.0		0.0	1.0	29.944442749023438	46.0552883088	14.5149690335	23.600000381469727	8.983333587646484	0.25	1.9499999284744263	19.183332443237305	9.850000381469727	-6.400000095367432	Ljubljana	7142	70.37	0.0	0.0	0.0	0.0	0.0	0.0	24.407482147216797	252.0	72.0	238.0	397.0	163.0	440.0	PA	PA	36.2436327135
00004d4fd185ba480dfa	307716.365463	11.545833587646484	871.0	4.0	4.0	Europe	0.0	80431.0	Pannonian mixed forests	31.0	245.0	0	47	7611	0.0	0.0	0.0		0.0	1.0	28.193960189819336	45.8000067333	15.9999946682	24.600000381469727	8.091666221618652	2.066666603088379	3.9000000953674316	20.78333282470703	20.78333282470703	-4.099999904632568	Zagreb	7142	70.37	0.0	0.0	0.0	0.0	0.0	0.0	22.40170669555664	156.0	46.0	153.0	268.0	95.0	268.0	PA	PA	36.2436327135
0000bcc11905e5175141	307716.365463	10.379166603088379	637.0	4.0	4.0	Europe	0.0	80431.0	Pannonian mixed forests	31.0	245.0	0	46	7611	0.0	0.0	0.0		0.0	1.0	26.219511032104492	48.15001833	17.1169807522	23.600000381469727	7.524999618530273	0.8666666150093079	2.316666603088379	19.883333206176758	19.883333206176758	-5.099999904632568	Bratislava	7142	70.37	0.0	0.0	0.0	0.0	0.0	0.0	24.56086540222168	122.0	37.0	115.0	214.0	74.0	214.0	PA	PA	36.2436327135
0000f42ec6e7247258c5	307716.365463	10.541666984558105	596.0	0.0	4.0	Europe	0.0	80431.0	Pannonian mixed forests	31.0	245.0	0	349	7611	0.0	0.0	0.0		0.0	1.0	26.594463348388672	48.2000152782	16.3666389554	23.399999618530273	7.366666316986084	1.3333333730697632	1.3333333730697632	19.883333206176758	18.299999237060547	-4.300000190734863	Vienna	7142	70.37	0.0	0.0	0.0	2385.0	2451.0	2496.0	27.96703338623047	103.0	31.0	103.0	204.0	73.0	208.0		PA	36.2436327135
0000953151de6d5af5da	42448.936577	13.383333206176758	994.0	0.0	4.0	Europe	0.0	80432.0	Po Basin mixed forests	32.0	67.0	0	372	5618	0.0	0.0	0.0		0.0	1.0	28.310503005981445	45.4699751984	9.20500890976	27.100000381469727	8.266666412353516	4.133333206176758	4.133333206176758	22.799999237060547	18.816667556762695	-2.0999999046325684	Milan	7364	23.769	0.0	0.0	0.0	2940.0	2938.0	2938.0	21.656129837036133	192.0	56.0	192.0	245.0	118.0	306.0		PA	4.86209349335
0000661552480636e08e	42448.936577	13.241666793823242	885.0	0.0	4.0	Europe	0.0	80432.0	Po Basin mixed forests	32.0	67.0	0	363	5618	0.0	0.0	0.0		0.0	1.0	30.21582794189453	45.0703871857	7.66996048853	26.600000381469727	8.40000057220459	4.733333110809326	4.733333110809326	22.066665649414062	16.266666412353516	-1.2000000476837158	Turin	7364	23.769	0.0	0.0	0.0	1647.0	1645.0	1645.0	37.57582473754883	128.0	39.0	128.0	246.0	131.0	331.0		PA	4.86209349335
0000214d40dd22ef6d12	493836.322937	9.0	1035.0	4.0	4.0	Europe	0.0	80445.0	Western European broadleaf forests	45.0	75.0	0	42	7520	0.0	0.0	0.0		0.0	1.0	32.246376037597656	46.9166827587	7.46697546248	22.299999237060547	8.899999618530273	0.666666567325592	2.0999999046325684	17.633333206176758	15.800000190734863	-5.300000190734863	Bern	7004	116.462	0.0	0.0	0.0	0.0	0.0	0.0	24.06690788269043	191.0	61.0	185.0	335.0	123.0	339.0	PA	PA	60.0242008165
0000c2f9807322dfc067	493836.322937	9.691666603088379	852.0	4.0	4.0	Europe	0.0	80445.0	Western European broadleaf forests	45.0	75.0	0	41	7520	0.0	0.0	0.0		0.0	1.0	31.722688674926758	49.6116603791	6.13000280623	21.0	7.549999713897705	2.4000000953674316	5.633333206176758	17.33333396911621	6.050000190734863	-2.799999952316284	Luxembourg	7004	116.462	0.0	0.0	0.0	0.0	0.0	0.0	12.96146011352539	230.0	56.0	187.0	202.0	90.0	247.0	PA	PA	60.0242008165
00009af948cf8cd91a8c	493836.322937	9.716666221618652	1102.0	0.0	4.0	Europe	0.0	80445.0	Western European broadleaf forests	45.0	75.0	0	370	7520	0.0	0.0	0.0		0.0	1.0	29.601028442382812	47.3799878124	8.55001013046	21.899999618530273	7.666666507720947	1.5499999523162842	2.8333332538604736	18.100000381469727	18.100000381469727	-4.0	Zurich	7004	116.462	0.0	0.0	0.0	1119.0	1134.0	1172.0	22.785356521606445	224.0	66.0	210.0	369.0	130.0	369.0		PA	60.0242008165
00008e3f27d89799023a	493836.322937	9.516666412353516	933.0	4.0	4.0	Europe	0.0	80445.0	Western European broadleaf forests	45.0	75.0	0	40	7520	0.0	0.0	0.0		0.0	1.0	31.379730224609375	47.1337237743	9.51666947291	22.200000762939453	8.566666603088379	1.0166667699813843	2.4000000953674316	17.933334350585938	17.933334350585938	-5.099999904632568	Vaduz	7004	116.462	0.0	0.0	0.0	0.0	0.0	0.0	22.233762741088867	185.0	53.0	184.0	311.0	109.0	311.0	PA	PA	60.0242008165
0000b954289e36861b98	493836.322937	9.604166984558105	961.0	0.0	4.0	Europe	0.0	80445.0	Western European broadleaf forests	45.0	75.0	0	374	7520	0.0	0.0	0.0		0.0	1.0	29.969135284423828	48.129942036	11.5749934475	22.5	8.091667175292969	0.9999999403953552	2.299999952316284	18.399999618530273	18.399999618530273	-4.5	Munich	7004	116.462	0.0	0.0	0.0	1300.0	1317.0	1318.0	33.74849319458008	158.0	49.0	158.0	359.0	127.0	359.0		PA	60.0242008165
0000e2ee1b2d56d15c84	699411.339777	9.858333587646484	583.0	0.0	4.0	Europe	0.0	80412.0	Central European mixed forests	12.0	70.0	0	348	7115	0.0	0.0	0.0		0.0	1.0	27.15572738647461	52.5218186636	13.4015486233	22.0	7.0333333015441895	1.5	5.166666507720947	18.58333396911621	17.066667556762695	-3.9000000953674316	Berlin	6603	146.982	0.0	0.0	0.0	3423.0	3434.0	3436.0	17.633739471435547	139.0	37.0	120.0	176.0	65.0	176.0		PA	90.7351175607
0000300ef887c273a3e1	397971.421057	9.604166984558105	764.0	0.0	4.0	Europe	0.0	80402.0	Atlantic mixed forests	2.0	69.0	0	373	7009	0.0	0.0	0.0		0.0	1.0	29.741981506347656	53.5500246369	9.99999914413	20.799999237060547	7.108333110809326	2.200000047683716	5.0833330154418945	17.41666603088379	17.41666603088379	-3.0999999046325684	Hamburg	6497	117.67	0.0	0.0	0.0	1777.0	1791.0	1792.0	14.601043701171875	185.0	46.0	158.0	215.0	75.0	215.0		PA	49.5419456229
00002e11fdb2b1020e9b	397971.421057	10.870833396911621	783.0	0.0	4.0	Europe	0.0	80402.0	Atlantic mixed forests	2.0	69.0	0	365	7009	0.0	0.0	0.0		0.0	1.0	30.639368057250977	50.9300036815	6.95000443383	21.799999237060547	7.108333110809326	3.7166666984558105	6.766666889190674	18.399999618530273	16.96666717529297	-1.399999976158142	Cologne	6497	117.67	0.0	0.0	0.0	1037.0	1059.0	1061.0	15.661720275878906	175.0	48.0	164.0	233.0	84.0	235.0		PA	49.5419456229
00005c925f429e17147a	397971.421057	10.683333396911621	733.0	0.0	4.0	Europe	0.0	80402.0	Atlantic mixed forests	2.0	69.0	0	364	7009	0.0	0.0	0.0		0.0	1.0	33.25617218017578	50.6499690949	3.08000809593	20.899999618530273	7.183333396911621	4.2166666984558105	6.733333587646484	17.399999618530273	11.350000381469727	-0.699999988079071	Lille	6497	117.67	0.0	0.0	0.0	1059.0	1081.0	1120.0	14.833719253540039	167.0	43.0	150.0	186.0	75.0	210.0		PA	49.5419456229
000008dce8f4c81822a2	397971.421057	10.774999618530273	802.0	0.0	4.0	Europe	0.0	80402.0	Atlantic mixed forests	2.0	69.0	0	376	7009	0.0	0.0	0.0		0.0	1.0	32.22222137451172	50.8333170767	4.3333166083	21.299999237060547	7.25	3.9666666984558105	6.7166666984558105	17.883333206176758	7.6666669845581055	-1.2000000476837158	Brussels	6497	117.67	0.0	0.0	0.0	1744.0	1744.0	1744.0	11.502436637878418	195.0	53.0	175.0	209.0	77.0	219.0		PA	49.5419456229
000063557f385a681e59	397971.421057	10.216666221618652	895.0	0.0	4.0	Europe	0.0	80402.0	Atlantic mixed forests	2.0	69.0	0	362	7009	0.0	0.0	0.0		0.0	1.0	32.78302001953125	51.919969095	4.47997432315	20.299999237060547	6.949999809265137	3.8333334922790527	9.233332633972168	16.899999618530273	10.899999618530273	-0.8999999761581421	Rotterdam	6497	117.67	0.0	0.0	0.0	1014.0	1033.0	1057.0	20.124004364013672	216.0	51.0	178.0	223.0	98.0	278.0		PA	49.5419456229
0000da0f4b40d03e8bfd	397971.421057	9.925000190734863	833.0	4.0	4.0	Europe	0.0	80402.0	Atlantic mixed forests	2.0	69.0	0	36	7009	0.0	0.0	0.0		0.0	1.0	31.094528198242188	52.080036844	4.26996130231	19.799999237060547	6.25	3.8499999046325684	8.716666221618652	16.316665649414062	10.816666603088379	-0.30000001192092896	The Hague	6497	117.67	0.0	0.0	0.0	0.0	0.0	0.0	25.50079345703125	200.0	45.0	157.0	193.0	98.0	283.0	PA	PA	49.5419456229
00008711a0521d47fe87	397971.421057	10.041666984558105	863.0	0.0	4.0	Europe	0.0	80402.0	Atlantic mixed forests	2.0	69.0	0	377	7009	0.0	0.0	0.0		0.0	1.0	32.54716873168945	52.3499686881	4.91664017601	20.100000381469727	6.900000095367432	3.633333206176758	5.900000095367432	16.66666603088379	10.800000190734863	-1.100000023841858	Amsterdam	6497	117.67	0.0	0.0	0.0	1044.0	1064.0	1089.0	21.201435089111328	212.0	48.0	170.0	208.0	96.0	273.0		PA	49.5419456229
0000431d38366423262b	397971.421057	12.1875	685.0	0.0	4.0	Europe	0.0	80402.0	Atlantic mixed forests	2.0	69.0	0	379	7009	0.0	0.0	0.0		0.0	1.0	31.576980590820312	48.8666929312	2.33333532574	22.700000762939453	7.0416669845581055	5.449999809265137	5.449999809265137	19.316667556762695	11.433333396911621	0.4000000059604645	Paris	6497	117.67	0.0	0.0	0.0	9958.0	10007.0	10036.0	10.624682426452637	160.0	44.0	160.0	163.0	66.0	186.0		PA	49.5419456229
00007161688c63696bef	493836.322937	12.03749942779541	833.0	0.0	4.0	Europe	0.0	80445.0	Western European broadleaf forests	45.0	75.0	0	369	7520	0.0	0.0	0.0		0.0	1.0	30.359477996826172	45.7700085643	4.83003047549	24.299999237060547	7.741666793823242	4.333333492279053	5.483333110809326	20.316665649414062	12.166666030883789	-1.2000000476837158	Lyon	7004	116.462	0.0	0.0	0.0	1443.0	1471.0	1516.0	20.133272171020508	160.0	51.0	160.0	210.0	91.0	250.0		PA	60.0242008165
000081a2b614f0a04ed9	63728.4752028	9.533333778381348	835.0	4.0	4.0	Europe	0.0	80409.0	Celtic broadleaf forests	9.0	399.0	0	23	5249	0.0	0.0	0.0		0.0	1.0	40.11975860595703	54.6000122265	-5.96003442527	17.600000381469727	6.699999809265137	5.416666507720947	10.516666412353516	14.383333206176758	7.883333206176758	0.8999999761581421	Belfast	6687	39.214	0.0	0.0	0.0	0.0	0.0	0.0	15.988496780395508	222.0	54.0	169.0	195.0	85.0	242.0	PA	PA	8.57587306827
00002eb163a6694b62a2	581.243791039	9.762499809265137	821.0	4.0	4.0	Europe	0.0	80409.0	Celtic broadleaf forests	9.0	399.0	0	30	6578	0.0	0.0	0.0		0.0	1.0	36.331302642822266	54.1504272655	-4.48002140443	17.799999237060547	5.9583330154418945	5.516666889190674	13.25	14.600000381469727	8.283333778381348	1.399999976158142	Douglas	5994	1.439	0.0	0.0	0.0	0.0	0.0	0.0	22.979198455810547	226.0	50.0	152.0	171.0	92.0	269.0	PA	PA	0.0800558846801
0000465ef1ff03104515	63728.4752028	10.204166412353516	716.0	0.0	4.0	Europe	0.0	80409.0	Celtic broadleaf forests	9.0	399.0	0	371	5249	0.0	0.0	0.0		0.0	1.0	39.814815521240234	53.333061136	-6.24890568178	18.700000762939453	6.808333873748779	5.9166669845581055	8.883333206176758	15.199999809265137	8.433333396911621	1.600000023841858	Dublin	6687	39.214	0.0	0.0	0.0	1098.0	1177.0	1332.0	13.939554214477539	190.0	50.0	154.0	173.0	71.0	209.0		PA	8.57587306827
000036e970ee634822a5	130351.40182	10.479166984558105	1036.0	4.0	4.0	Europe	0.0	80409.0	Celtic broadleaf forests	9.0	399.0	0	35	6918	0.0	0.0	0.0		0.0	1.0	36.58645248413086	51.4999947297	-3.22500756979	19.799999237060547	6.8416666984558105	5.516666889190674	11.883333206176758	16.116666793823242	6.449999809265137	1.100000023841858	Cardiff	6388	60.433	0.0	0.0	0.0	0.0	0.0	0.0	23.63500213623047	301.0	59.0	187.0	215.0	114.0	333.0	PA	PA	17.8959525636
0000b5def08c88fe91a4	130351.40182	9.762499809265137	901.0	0.0	4.0	Europe	0.0	80409.0	Celtic broadleaf forests	9.0	399.0	0	367	6918	0.0	0.0	0.0		0.0	1.0	36.33671951293945	52.4749739778	-1.9199967869	19.299999237060547	7.1583333015441895	4.483333587646484	8.5	15.800000190734863	5.366666793823242	-0.4000000059604645	Birmingham	6388	60.433	0.0	0.0	0.0	2291.0	2303.0	2323.0	15.424407958984375	245.0	59.0	191.0	216.0	92.0	272.0		PA	17.8959525636
00006e4ebc2c65e7349a	45397.4593269	11.129166603088379	638.0	0.0	4.0	Europe	0.0	80421.0	English Lowlands beech forests	21.0	399.0	0	378	6480	0.0	0.0	0.0		0.0	1.0	36.01762771606445	51.4999947297	-0.11672184386	21.0	7.491666316986084	5.483333587646484	7.333333492279053	17.53333282470703	6.516666889190674	0.20000000298023224	London	5858	19.527	0.0	0.0	0.0	8607.0	8618.0	8618.0	14.974103927612305	163.0	40.0	137.0	146.0	63.0	186.0		PA	5.87867920306
0000bc6d9b3cb474c217	130351.40182	9.300000190734863	752.0	0.0	4.0	Europe	0.0	80409.0	Celtic broadleaf forests	9.0	399.0	0	360	6918	0.0	0.0	0.0		0.0	1.0	37.19931411743164	53.8300075471	-1.58001753886	18.799999237060547	7.2166666984558105	4.183333396911621	13.483333587646484	15.100000381469727	5.066666603088379	-0.6000000238418579	Leeds	6388	60.433	0.0	0.0	0.0	1539.0	1552.0	1575.0	15.233222007751465	214.0	49.0	164.0	171.0	79.0	229.0		PA	17.8959525636
00000e58ae0d919fa9fd	130351.40182	9.512499809265137	887.0	0.0	4.0	Europe	0.0	80409.0	Celtic broadleaf forests	9.0	399.0	0	366	6918	0.0	0.0	0.0		0.0	1.0	37.061405181884766	53.5004152619	-2.24798710266	18.899999618530273	7.041666507720947	4.433333396911621	8.216667175292969	15.233333587646484	7.349999904632568	-0.10000000149011612	Manchester	6388	60.433	0.0	0.0	0.0	2235.0	2246.0	2267.0	19.908329010009766	233.0	54.0	178.0	211.0	95.0	280.0		PA	17.8959525636
0000a926fe0232076827	130351.40182	8.766666412353516	659.0	4.0	4.0	Europe	0.0	80409.0	Celtic broadleaf forests	9.0	399.0	0	34	6918	0.0	0.0	0.0		0.0	1.0	39.28571319580078	55.9483278596	-3.21909061829	17.700000762939453	7.150000095367432	4.066666603088379	5.616666793823242	14.083333969116211	9.266666412353516	-0.5	Edinburgh	6388	60.433	0.0	0.0	0.0	0.0	0.0	0.0	13.457901954650879	164.0	41.0	137.0	166.0	67.0	185.0	PA	PA	17.8959525636
0000541d5986bd2f2f97	130351.40182	8.758333206176758	1219.0	0.0	4.0	Europe	0.0	80409.0	Celtic broadleaf forests	9.0	399.0	0	368	6918	0.0	0.0	0.0		0.0	1.0	41.26559829711914	55.8744047232	-4.25070723613	18.0	7.7166666984558105	4.083333492279053	10.216666221618652	14.083333015441895	4.699999809265137	-0.699999988079071	Glasgow	6388	60.433	0.0	0.0	0.0	1164.0	1175.0	1197.0	30.42718505859375	373.0	62.0	191.0	220.0	143.0	408.0		PA	17.8959525636
00008427af0fade8e7ec	91980.3308499	4.641666889190674	901.0	6.0	6.0	Europe	0.0	80602.0	Iceland boreal birch forests and alpine tundra	2.0	59.0	0	24	5470	0.0	0.0	0.0		0.0	3.0	31.19658088684082	64.1500236197	-21.9500144872	13.100000381469727	4.866666793823242	0.36666667461395264	6.016666889190674	10.066666603088379	0.36666667461395264	-2.5	Reykjavik	4804	95.19	0.0	0.0	0.0	0.0	0.0	0.0	21.58573341369629	266.0	49.0	161.0	183.0	92.0	270.0	PA	PA	17.529104685
00001ced630f991d53b0	112678.392019	6.895833492279053	1019.0	0.0	4.0	North America	0.0	50407.0	Eastern Great Lakes lowland forests	7.0	71.0	0	332	7685	0.0	0.0	0.0		0.0	1.0	22.27011489868164	45.4999992056	-73.5832969581	25.299999237060547	9.041666984558105	-7.816666603088379	-6.416666507720947	20.41666603088379	19.233333587646484	-15.300000190734863	Montreal	7294	71.801	0.0	0.0	0.0	3781.0	3912.0	4108.0	12.372208595275879	224.0	63.0	211.0	279.0	98.0	287.0		NA	12.7864817104
00009db4f5fdb0f555c0	112678.392019	6.479166507720947	929.0	0.0	4.0	North America	0.0	50407.0	Eastern Great Lakes lowland forests	7.0	71.0	0	327	7685	0.0	0.0	0.0		0.0	1.0	22.47536849975586	45.4166967967	-75.7000153012	24.600000381469727	9.125	-8.383333206176758	-7.066666603088379	19.816665649414062	19.816665649414062	-16.0	Ottawa	7294	71.801	0.0	0.0	0.0	1182.0	1232.0	1315.0	14.4937105178833	194.0	56.0	184.0	266.0	89.0	266.0		NA	12.7864817104
0000973b55daa0e8db68	35886.3291665			11.0	11.0	North America	0.0	51113.0	Kalaallit Nunaat low arctic tundra	13.0	55.0	0	25	5544	0.0	0.0	0.0		0.0	3.0		64.1982814673	-51.7326587899								Nuuk	4898	75.751	0.0	0.0	0.0	0.0	0.0	0.0								NA	NA	6.59680427744
00008b58ee9dfbd0b533	157675.056064	7.5916666984558105	756.0	0.0	4.0	North America	0.0	50415.0	Upper Midwest forest-savanna transition	15.0	75.0	0	328	5839	0.0	0.0	0.0		0.0	1.0	23.204837799072266	44.9799792674	-93.2517863381	27.299999237060547	10.233333587646484	-8.166666984558105	-8.166666984558105	21.94999885559082	21.94999885559082	-16.799999237060547	Minneapolis	7272	34.062	0.0	0.0	0.0	2695.0	2809.0	2983.0	51.43536376953125	68.0	19.0	68.0	320.0	110.0	320.0		NA	17.8304363374
000086ad2a7cd23d646f	67038.2251943	4.133333206176758	422.0	0.0	8.0	North America	0.0	50808.0	Montana Valley and Foothill grasslands	8.0	150.0	0	382	7564	0.0	0.0	0.0		0.0	1.0	33.03342056274414	51.0829917593	-114.079998212	23.0	12.84999942779541	-7.75	-7.75	15.600000381469727	15.600000381469727	-15.899999618530273	Calgary	7048	52.833	0.0	0.0	0.0	1182.0	1258.0	1345.0	75.49066925048828	33.0	9.0	33.0	215.0	88.0	215.0		NA	8.00060177215
0000141d69058b4f63eb	289313.449287	3.5333333015441895	474.0	0.0	8.0	North America	0.0	50802.0	Canadian Aspen forests and parklands	2.0	73.0	0	383	7192	0.0	0.0	0.0		0.0	1.0	25.121950149536133	53.5500246369	-113.499981935	22.399999618530273	10.300000190734863	-10.616666793823242	-8.483333587646484	16.78333282470703	16.78333282470703	-18.600000381469727	Edmonton	6680	90.846	0.0	0.0	0.0	1112.0	1174.0	1256.0	70.9361572265625	57.0	14.0	54.0	248.0	95.0	248.0		NA	38.0610795355
0000de9d4d73d54f9c40	14504.7295802			0.0	5.0	North America	0.0	50524.0	Puget lowland forests	24.0	59.0	0	359	4855	0.0	0.0	0.0		0.0	1.0		49.2734165841	-123.121644218								Vancouver	7184	21.272	0.0	0.0	0.0	2219.0	2310.0	2444.0									NA	1.74387655826
00003a12ea2289431caa	14504.7295802	11.037500381469727	958.0	0.0	5.0	North America	0.0	50524.0	Puget lowland forests	24.0	59.0	0	533	4855	0.0	0.0	0.0		0.0	1.0	38.11162185668945	47.5700020539	-122.339984987	21.399999618530273	8.308333396911621	5.233333110809326	17.366666793823242	17.366666793823242	5.5	-0.4000000059604645	Seattle	7184	21.272	0.0	0.0	0.0	3174.0	3305.0	3503.0	57.17511749267578	390.0	23.0	90.0	90.0	155.0	429.0		NA	1.74387655826
0000572a97463d9b9949	14883.0226481	11.658333778381348	1020.0	0.0	4.0	North America	0.0	50417.0	Willamette Valley forests	17.0	67.0	0	358	7762	0.0	0.0	0.0		0.0	1.0	40.0	45.5200238231	-122.679990074	23.700000762939453	10.40000057220459	4.900000095367432	18.83333396911621	18.83333396911621	5.199999809265137	-2.299999952316284	Portland	7390	12.142	0.0	0.0	0.0	1946.0	2035.0	2172.0	59.15809631347656	428.0	18.0	83.0	83.0	163.0	463.0		NA	1.69506115021
0000369b442612120754	209634.252799	-1.241666555404663	282.0	0.0	8.0	Asia	0.0	80804.0	Daurian forest steppe	4.0	86.0	0	177	7418	0.0	8.0	96.0	Daurian/Mongolian steppe	2.0	2.0	26.32398796081543	47.9166733999	106.916615762	24.200000762939453	14.083333015441895	-20.03333282470703	-16.58333396911621	15.933333396911621	15.933333396911621	-29.299999237060547	Ulaanbaatar	6885	65.67	0.0	0.0	0.0	919.0	978.0	1112.0	114.66277313232422	7.0	2.0	7.0	200.0	76.0	200.0		PA	26.252795329
000071897cdefd170dbb	224838.024854	9.350000381469727	574.0	0.0	4.0	Asia	0.0	80430.0	Northeast China Plain deciduous forests	30.0	73.0	0	157	7658	0.0	0.0	0.0		0.0	1.0	22.840999603271484	40.750340799	120.829978393	29.200000762939453	9.433333396911621	-5.933333396911621	-5.933333396911621	22.96666717529297	22.96666717529297	-12.100000381469727	Jinxi	7248	86.833	0.0	0.0	0.0	2658.0	2986.0	3457.0	117.7651138305664	13.0	4.0	13.0	395.0	180.0	395.0		PA	25.1887170465
0000c04b5a9bd38700ed	224838.024854	8.620833396911621	709.0	0.0	4.0	Asia	0.0	80430.0	Northeast China Plain deciduous forests	30.0	73.0	0	150	7658	0.0	0.0	0.0		0.0	1.0	22.021198272705078	41.8049792674	123.44997351	29.700000762939453	10.041666984558105	-8.333333015441895	-8.333333015441895	23.616666793823242	23.616666793823242	-15.899999618530273	Shenyeng	7248	86.833	0.0	0.0	0.0	4952.0	5374.0	6156.0	95.109375	23.0	6.0	23.0	423.0	175.0	423.0		PA	25.1887170465
0000307cbecd8e6004fe	224838.024854	5.362500190734863	611.0	0.0	4.0	Asia	0.0	80430.0	Northeast China Plain deciduous forests	30.0	73.0	0	153	7658	0.0	0.0	0.0		0.0	1.0	20.74795150756836	43.8650085643	125.339987344	27.799999237060547	10.125	-13.083333015441895	-13.083333015441895	21.766666412353516	21.766666412353516	-21.0	Changchun	7248	86.833	0.0	0.0	0.0	3400.0	3763.0	4338.0	110.54129028320312	16.0	4.0	16.0	409.0	186.0	409.0		PA	25.1887170465
000025564ecc7d1a7bb7	224838.024854	4.504166603088379	560.0	0.0	4.0	Asia	0.0	80430.0	Northeast China Plain deciduous forests	30.0	73.0	0	154	7658	0.0	0.0	0.0		0.0	1.0	19.017093658447266	45.7499839468	126.649984903	27.399999618530273	9.641666412353516	-15.133333206176758	-15.133333206176758	21.71666717529297	21.71666717529297	-23.299999237060547	Harbin	7248	86.833	0.0	0.0	0.0	3753.0	4083.0	4696.0	104.70549011230469	16.0	4.0	16.0	360.0	160.0	360.0		PA	25.1887170465
000066a76260bdff3a10	259159.89301	4.416666507720947	691.0	0.0	4.0	Asia	0.0	80426.0	Manchurian mixed forests	26.0	70.0	0	144	7697	0.0	0.0	0.0		0.0	1.0	21.872953414916992	43.8499707225	126.550042683	27.200000762939453	11.133333206176758	-14.933333396911621	-14.933333396911621	21.016666412353516	21.016666412353516	-23.700000762939453	Jilin	7306	97.724	0.0	0.0	0.0	2606.0	2916.0	3376.0	100.97117614746094	21.0	6.0	21.0	435.0	191.0	435.0		PA	28.5775051158
000064347ab8c8da7742	20387.9324671	8.545833587646484	1217.0	0.0	4.0	Asia	0.0	80423.0	Hokkaido deciduous forests	23.0	344.0	0	312	7948	0.0	0.0	0.0		0.0	2.0	22.95279312133789	43.0749792674	141.340044311	25.899999618530273	7.941666603088379	-3.2333333492279053	6.316667079925537	20.33333396911621	17.183334350585938	-8.699999809265137	Sapporo	7467	21.358	0.0	0.0	0.0	2556.0	2564.0	2565.0	28.05419921875	300.0	66.0	209.0	393.0	151.0	411.0		PA	2.25463742264
0000c82b8fb1fd7631ad	83417.2863534	12.675000190734863	1180.0	0.0	4.0	Asia	0.0	80440.0	Taiheiyo evergreen forests	40.0	75.0	0	217	8168	0.0	0.0	0.0		0.0	1.0	24.11225700378418	38.2871061392	141.021717488	28.399999618530273	7.016666889190674	3.366666555404663	3.366666555404663	22.483333587646484	22.483333587646484	-0.699999988079071	Sendai	7751	63.014	0.0	0.0	0.0	2272.0	2287.0	2288.0	49.02691650390625	120.0	34.0	120.0	484.0	183.0	484.0		PA	8.2607887632
0000e4b68c94d7c7e789	83417.2863534	16.258333206176758	1360.0	0.0	4.0	Asia	0.0	80440.0	Taiheiyo evergreen forests	40.0	75.0	0	221	8168	0.0	0.0	0.0		0.0	1.0	28.369905471801758	34.7500352163	135.460144815	33.0	9.050000190734863	6.300000190734863	6.300000190734863	26.53333282470703	23.100000381469727	1.100000023841858	Osaka	7751	63.014	0.0	0.0	0.0	11337.0	11365.0	11368.0	48.81793212890625	143.0	38.0	143.0	454.0	214.0	521.0		PA	8.2607887632
0000cd5497f23fb3d703	83417.2863534	15.4375	1657.0	0.0	4.0	Asia	0.0	80440.0	Taiheiyo evergreen forests	40.0	75.0	0	216	8168	0.0	0.0	0.0		0.0	1.0	28.596757888793945	35.0299922882	135.749997924	32.599998474121094	9.408332824707031	5.116666793823242	5.116666793823242	26.049999237060547	25.75	-0.30000001192092896	Kyoto	7751	63.014	0.0	0.0	0.0	1804.0	1804.0	1804.0	45.3566780090332	207.0	57.0	207.0	592.0	244.0	633.0		PA	8.2607887632
0000c3ca0d80d50486db	83417.2863534	15.791666984558105	1997.0	0.0	4.0	Asia	0.0	80440.0	Taiheiyo evergreen forests	40.0	75.0	0	215	8168	0.0	0.0	0.0		0.0	1.0	26.107595443725586	35.154997578	136.914991414	32.29999923706055	8.25	5.483333110809326	5.483333110809326	26.083332061767578	25.66666603088379	0.699999988079071	Nagoya	7751	63.014	0.0	0.0	0.0	3267.0	3292.0	3295.0	46.41350173950195	222.0	63.0	222.0	728.0	280.0	753.0		PA	8.2607887632
0000c10fb5daee8d794a	83417.2863534	15.808333396911621	1434.0	0.0	4.0	Asia	0.0	80440.0	Taiheiyo evergreen forests	40.0	75.0	0	223	8168	0.0	0.0	0.0		0.0	1.0	23.76654624938965	35.6850169058	139.751407429	30.5	6.583333492279053	6.616666793823242	6.616666793823242	25.116666793823242	22.733333587646484	2.799999952316284	Tokyo	7751	63.014	0.0	0.0	0.0	36094.0	36371.0	36400.0	44.53368377685547	138.0	38.0	138.0	507.0	201.0	520.0		PA	8.2607887632
000027ef7a0a7aee5535	4.75726399033			0.0	1.0		2.1133E-4	70104.0	Eastern Micronesia tropical moist forests	4.0	70.0	0	123	10927	0.0	0.0	0.0		0.0	1.0		7.10300431122	171.380000176								Majuro	10767	0.297	0.0	0.0	0.0	0.0	0.0	0.0									OC	3.89375486738E-4
0000e6721fd1a1c79164	5.32685139464			0.0	1.0		0.00401579	70104.0	Eastern Micronesia tropical moist forests	4.0	70.0	0	124	10760	0.0	0.0	0.0		0.0	1.0		1.33818750562	173.017570829								Tarawa	10567	0.117	0.0	0.0	0.0	0.0	0.0	0.0									OC	4.32873576285E-4
00004eb3cb00368a1821	342.799376375	27.075000762939453	4592.0	1.0	1.0	Oceania	0.0	70101.0	Carolines tropical moist forests	1.0	70.0	0	87	10945	0.0	0.0	0.0		0.0	1.0	94.3089370727539	6.91664369601	158.149974324	31.100000381469727	7.733333587646484	26.950000762939453	27.149999618530273	27.25	27.100000381469727	22.899999618530273	Palikir	10785	1.155	0.0	0.0	0.0	0.0	0.0	0.0	15.860261917114258	1225.0	249.0	897.0	1211.0	474.0	1334.0	OC	OC	0.0280459511696
0000530e0a2bf3304f0e	557.943364409	27.65833282470703	2265.0	2.0	2.0	Oceania	0.0	70203.0	Marianas tropical dry forests	3.0	75.0	0	79	10129	0.0	0.0	0.0		0.0	1.0	73.91304779052734	13.4700162953	144.750017048	31.0	5.100000381469727	26.883333206176758	27.116666793823242	28.183334350585938	27.866666793823242	24.100000381469727	Agana	9870	1.349	0.0	0.0	0.0	0.0	0.0	0.0	52.330291748046875	286.0	75.0	249.0	540.0	360.0	982.0	OC	OC	0.046570347375
0000e8f505d77e7e915e	76998.8665395	26.987499237060547	1583.0	1.0	1.0	Asia	0.0	10120.0	Southeastern Papuan rain forests	20.0	70.0	0	89	11051	1.0	1.0	15.0	New Guinea montane forests	3.0	3.0	75.80906677246094	-9.46470782587	147.192503621	32.0	7.808333396911621	26.149999618530273	26.266666412353516	27.633333206176758	27.33333396911621	21.700000762939453	Port Moresby	10921	25.349	0.0	0.0	0.0	0.0	0.0	0.0	63.32638168334961	191.0	29.0	133.0	474.0	298.0	725.0	AA	AA	6.3294306445
0000e8d72a98f909c46a	19363.1341132	16.29166603088379	541.0	0.0	12.0	Australia	0.0	11206.0	Mount Lofty woodlands	6.0	99.0	0	298	11875	0.0	12.0	120.0	Southern Australia Mallee and Woodlands	1.0	1.0	45.71197509765625	-34.9349877739	138.600004841	25.899999618530273	9.416666984558105	11.266666412353516	21.066665649414062	21.200000762939453	11.266666412353516	5.300000190734863	Adelaide	13943	11.146	0.0	0.0	0.0	1167.0	1212.0	1300.0	43.97246551513672	210.0	18.0	66.0	68.0	76.0	210.0		AA	1.89026061581
0000fcb5ab70c74414cf	270715.071524	15.358333587646484	652.0	0.0	4.0	Australia	0.0	10409.0	Southeast Australia temperate forests	9.0	61.0	0	380	14018	0.0	4.0	64.0	Eastern Asutralia Temperate Forests	1.0	1.0	44.61805725097656	-37.8200313123	144.975016235	24.399999618530273	8.566666603088379	10.75	20.049999237060547	20.049999237060547	16.616666793823242	5.199999809265137	Melbourne	14156	77.655	0.0	0.0	0.0	3851.0	4013.0	4238.0	13.813690185546875	148.0	43.0	142.0	142.0	67.0	191.0		AA	27.0634211467
0000e51abd4e0b96642d	219536.260723	17.995834350585938	1210.0	0.0	4.0	Australia	0.0	10402.0	Eastern Australian temperate forests	2.0	70.0	0	245	13951	0.0	4.0	64.0	Eastern Asutralia Temperate Forests	1.0	1.0	48.274410247802734	-33.9200109672	151.185179809	27.5	9.558333396911621	13.133333206176758	13.733333587646484	22.483333587646484	22.299999237060547	7.699999809265137	Sydney	14080	54.762	0.0	0.0	0.0	4427.0	4582.0	4826.0	26.259199142456055	261.0	66.0	214.0	338.0	148.0	406.0		AA	20.4681664624
00002bbea1c7ce0e59a9	270715.071524	13.399999618530273	697.0	4.0	4.0	Australia	0.0	10409.0	Southeast Australia temperate forests	9.0	61.0	0	115	14018	4.0	4.0	64.0	Eastern Asutralia Temperate Forests	1.0	1.0	45.32051086425781	-35.2830285454	149.129026244	25.600000381469727	11.783333778381348	6.933333396911621	7.9666666984558105	19.75	12.766666412353516	-0.4000000059604645	Canberra	14156	77.655	0.0	0.0	0.0	0.0	0.0	0.0	16.273513793945312	150.0	43.0	146.0	179.0	75.0	209.0	AA	AA	27.0634211467
0000a41badbe03b3eda2	219536.260723	20.41666603088379	1284.0	0.0	4.0	Australia	0.0	10402.0	Eastern Australian temperate forests	2.0	70.0	0	244	13951	0.0	4.0	64.0	Eastern Asutralia Temperate Forests	1.0	1.0	49.758453369140625	-27.4550309054	153.035092732	30.399999618530273	10.300000190734863	15.350000381469727	16.08333396911621	24.683334350585938	24.566667556762695	9.699999809265137	Brisbane	14080	54.762	0.0	0.0	0.0	1970.0	2092.0	2233.0	65.67728424072266	146.0	34.0	136.0	559.0	286.0	583.0		AA	20.4681664624
000001a639c8c7c293f6	3985.36137366	23.14583396911621	1234.0	2.0	2.0	Oceania	0.0	10202.0	New Caledonia dry forests	2.0	78.0	0	50	7902	2.0	2.0	53.0	New Caledonia dry forests	1.0	1.0	52.4436149597168	-22.2625277637	166.444285203	29.399999618530273	6.975000381469727	20.233333587646484	21.05000114440918	26.0	26.0	16.100000381469727	Noumea	13748	11.508	0.0	0.0	0.0	0.0	0.0	0.0	41.155853271484375	195.0	48.0	167.0	498.0	173.0	498.0	AA	AA	0.347254247786
00002c2fa073876774c6	29391.095789	15.291666984558105	1319.0	0.0	4.0	Oceania	0.0	10406.0	Northland temperate kauri forests	6.0	70.0	0	243	14095	0.0	4.0	66.0	New Zealand Temperate Forests	2.0	1.0	44.97991943359375	-36.8480548949	174.763026987	23.799999237060547	7.4666666984558105	11.350000381469727	19.133333206176758	19.316667556762695	11.350000381469727	7.199999809265137	Auckland	14272	32.722	0.0	0.0	0.0	1321.0	1398.0	1475.0	20.495990753173828	428.0	84.0	268.0	280.0	153.0	428.0		AA	2.96108988172
00007caa823e4baee27b	84465.7395665	13.158333778381348	1324.0	4.0	4.0	Oceania	0.0	10405.0	North Island temperate forests	5.0	61.0	0	92	11248	4.0	4.0	66.0	New Zealand Temperate Forests	2.0	1.0	43.33333206176758	-41.2999878537	174.783265859	19.700000762939453	6.066666603088379	9.5	12.516666412353516	16.816667556762695	10.283332824707031	5.699999809265137	Wellington	14821	21.329	0.0	0.0	0.0	0.0	0.0	0.0	22.64319610595703	383.0	57.0	272.0	278.0	140.0	391.0	AA	AA	8.81546145567
000011bb20ae674e4572	5884.40823224	24.858333587646484	2635.0	1.0	1.0	Oceania	0.0	70105.0	Fiji tropical moist forests	5.0	70.0	0	97	12213	1.0	1.0	49.0	Southern Pacific Islands forests	1.0	1.0	59.122806549072266	-18.1330159314	178.441707315	29.5	5.616666793823242	23.016666412353516	23.016666412353516	26.616666793823242	26.333332061767578	20.0	Suva	13382	4.975	0.0	0.0	0.0	0.0	0.0	0.0	31.889360427856445	406.0	126.0	406.0	866.0	327.0	934.0	OC	OC	0.501757156379
0000c84be674db539614	908.874742058	24.691665649414062	2441.0	1.0	1.0	Oceania	0.0	10126.0	Vanuatu rain forests	26.0	344.0	0	108	13565	1.0	1.0	16.0	Solomons-Vanuatu-Bismarck moist forests	2.0	1.0	62.42424774169922	-17.733350404	168.316640584	29.899999618530273	6.8666672706604	22.71666717529297	22.71666717529297	26.583332061767578	26.583332061767578	18.899999618530273	Port Vila	13403	1.564	0.0	0.0	0.0	0.0	0.0	0.0	37.422447204589844	363.0	115.0	363.0	937.0	360.0	937.0	AA	AA	0.0774008749377
00004fe0bbfa67259887	5345.08111213	26.60416603088379	2602.0	1.0	1.0	Oceania	0.0	10119.0	Solomon Islands rain forests	19.0	74.0	0	103	13006	1.0	1.0	16.0	Solomons-Vanuatu-Bismarck moist forests	2.0	2.0	88.3152084350586	-9.43799429509	159.949765734	31.100000381469727	8.125	26.149999618530273	26.350000381469727	26.933332443237305	26.833332061767578	21.899999618530273	Honiara	12658	3.318	0.0	0.0	0.0	0.0	0.0	0.0	30.91175651550293	422.0	118.0	422.0	763.0	322.0	936.0	AA	AA	0.44027501174
00002b3fa2861094529d	4.62536393617			0.0	1.0	Oceania	0.02461806	70117.0	Western Polynesian tropical moist forests	17.0	70.0	0	121	10822	0.0	0.0	0.0		0.0	1.0		-8.51665199904	179.216647094								Funafuti	10645	0.178	0.0	0.0	0.0	0.0	0.0	0.0									OC	3.79832205952E-4
000048ae9b182151f5dd	1135.72960133			1.0	1.0	Oceania	0.0	70112.0	Samoan tropical moist forests	12.0	70.0	0	105	13207	1.0	1.0	49.0	Southern Pacific Islands forests	1.0	1.0		-13.8415450424	-171.738641609								Apia	12940	1.82	0.0	0.0	0.0	0.0	0.0	0.0								OC	OC	0.0949876840647
00006c3ecccf38badff7	145.234598226	26.47083282470703	3429.0	1.0	1.0	Oceania	0.0	70112.0	Samoan tropical moist forests	12.0	70.0	0	106	13238	1.0	1.0	49.0	Southern Pacific Islands forests	1.0	1.0	79.46009063720703	-14.2766104952	-170.706645144	29.899999618530273	5.641666889190674	25.78333282470703	25.866666793823242	27.03333282470703	26.96666717529297	22.799999237060547	Pago Pago	12971	0.909	0.0	0.0	0.0	0.0	0.0	0.0	34.216243743896484	563.0	144.0	498.0	1132.0	460.0	1182.0	OC	OC	0.0121665849468
00007c8dec610da78c39	250.135221256	23.945833206176758	1741.0	1.0	1.0		0.0	70114.0	Tongan tropical moist forests	14.0	70.0	0	110	13779	1.0	1.0	49.0	Southern Pacific Islands forests	1.0	1.0	56.159420013427734	-21.1385123567	-175.220564478	29.700000762939453	6.458333492279053	21.733333587646484	21.950000762939453	26.266666412353516	25.96666717529297	18.200000762939453	Nukualofa	13774	1.228	0.0	0.0	0.0	0.0	0.0	0.0	30.26858139038086	318.0	97.0	299.0	601.0	222.0	618.0	OC	OC	0.0217543751962
000017d0ee1b6dbb62db	1061.25219522	25.337499618530273	2002.0	1.0	1.0	Oceania	0.0	70113.0	Society Islands tropical moist forests	13.0	70.0	0	107	13564	1.0	1.0	49.0	Southern Pacific Islands forests	1.0	1.0	68.05554962158203	-17.5333626111	-149.566669354	30.600000381469727	6.941667079925537	23.816667556762695	23.816667556762695	26.799999237060547	25.96666717529297	20.399999618530273	Papeete	13402	1.609	0.0	0.0	0.0	0.0	0.0	0.0	47.62761306762695	270.0	73.0	270.0	676.0	317.0	847.0	OC	OC	0.0903775684303
00003e8d030660105d01	64621.3826528	16.241666793823242	424.0	0.0	12.0	North America	0.0	51202.0	California interior chaparral and woodlands	2.0	105.0	0	261	8081	0.0	12.0	121.0	California chaparral and woodlands	1.0	2.0	55.5555534362793	37.2999829295	-121.849989056	28.100000381469727	14.333333015441895	10.933333396911621	21.183334350585938	21.433334350585938	11.899999618530273	2.299999952316284	San Jose	7648	43.351	0.0	0.0	0.0	1720.0	1798.0	1921.0	90.48258209228516	218.0	1.0	5.0	8.0	87.0	223.0		NA	6.56930448421
00008fab672bcb5f6f8a	64621.3826528	13.916666984558105	877.0	0.0	12.0	North America	0.0	51202.0	California interior chaparral and woodlands	2.0	105.0	0	266	8081	0.0	12.0	121.0	California chaparral and woodlands	1.0	2.0	60.50347137451172	37.7400077505	-122.459977663	22.5	11.616666793823242	10.666666984558105	16.399999618530273	16.983333587646484	10.666666984558105	3.299999952316284	San Francisco	7648	43.351	0.0	0.0	0.0	3544.0	3684.0	3898.0	90.765869140625	469.0	3.0	13.0	18.0	179.0	469.0		NA	6.56930448421
0000dfca24647a289981	55084.2918292	16.59166717529297	472.0	0.0	8.0	North America	0.0	50801.0	California Central Valley grasslands	1.0	80.0	0	194	8092	0.0	0.0	0.0		0.0	1.0	43.86536407470703	38.5750213817	-121.470038088	30.899999618530273	13.466666221618652	9.233333587646484	23.733333587646484	23.733333587646484	10.850000381469727	0.20000000298023224	Sacramento	7659	17.392	0.0	0.0	0.0	1662.0	1739.0	1860.0	88.1368179321289	249.0	2.0	9.0	9.0	99.0	253.0		NA	5.61842428854
0000ba492b0ad3892610	34647.9668237	19.004165649414062	376.0	0.0	12.0	North America	0.0	51201.0	California coastal sage and chaparral	1.0	110.0	0	267	8686	0.0	12.0	121.0	California chaparral and woodlands	1.0	1.0	57.38795471191406	33.9899782502	-118.179980511	31.299999237060547	13.658332824707031	14.733333587646484	23.21666717529297	23.799999237060547	15.199999809265137	7.5	Los Angeles	8147	15.581	0.0	0.0	0.0	12773.0	13160.0	13672.0	100.89503479003906	214.0	1.0	6.0	11.0	85.0	238.0		NA	3.34537621823
00004bd8db6ae5fbcea9	34647.9668237	18.649999618530273	312.0	0.0	12.0	North America	0.0	51201.0	California coastal sage and chaparral	1.0	110.0	0	260	8686	0.0	12.0	121.0	California chaparral and woodlands	1.0	1.0	54.09836196899414	34.120383727	-117.300034222	34.0	16.5	12.633333206176758	25.133333206176758	25.549999237060547	13.333333969116211	3.5	San Bernardino	8147	15.581	0.0	0.0	0.0	1808.0	1892.0	2021.0	93.35043334960938	169.0	2.0	9.0	16.0	66.0	192.0		NA	3.34537621823
00002484f27c1105dac3	130647.069493	19.254167556762695	116.0	0.0	13.0	North America	0.0	51308.0	Mojave desert	8.0	121.0	0	187	8253	0.0	0.0	0.0		0.0	3.0	37.19458770751953	36.2099977814	-115.220006146	38.400001525878906	14.208333969116211	8.800000190734863	23.266666412353516	30.450000762939453	10.766666412353516	0.20000000298023224	Las Vegas	7861	26.122	0.0	0.0	0.0	1917.0	2011.0	2146.0	39.0312385559082	36.0	3.0	14.0	30.0	15.0	42.0		NA	13.0198536612
0000094b94a8feefcda5	221392.792195	23.1875	69.0	0.0	13.0	North America	0.0	51310.0	Sonoran desert	10.0	111.0	0	184	7321	0.0	13.0	130.0	Sonoran-Baja Deserts	3.0	3.0	44.90867614746094	32.6499825226	-115.480016115	41.400001525878906	16.391666412353516	14.300000190734863	25.733333587646484	32.56666564941406	14.300000190734863	4.900000095367432	Mexicali	8094	51.41	0.0	0.0	0.0	935.0	1002.0	1090.0	53.64852523803711	27.0	0.0	3.0	21.0	11.0	27.0		NA	21.1243360668
0000f31609b537d2fa20	34647.9668237	17.204166412353516	300.0	0.0	12.0	North America	0.0	51201.0	California coastal sage and chaparral	1.0	110.0	0	262	8686	0.0	12.0	121.0	California chaparral and woodlands	1.0	1.0	54.18699264526367	32.5000175161	-117.079995974	28.100000381469727	11.108333587646484	13.666666984558105	20.78333282470703	21.566667556762695	13.833333969116211	7.599999904632568	Tijuana	8147	15.581	0.0	0.0	0.0	1666.0	1799.0	1943.0	92.19107055664062	157.0	1.0	6.0	10.0	61.0	178.0		NA	3.34537621823
0000d24aab96ba824b3b	34647.9668237	17.808332443237305	317.0	0.0	12.0	North America	0.0	51201.0	California coastal sage and chaparral	1.0	110.0	0	263	8686	0.0	12.0	121.0	California chaparral and woodlands	1.0	1.0	52.98164749145508	32.8200238231	-117.17998987	29.200000762939453	11.549999237060547	14.033332824707031	21.41666603088379	22.200000762939453	14.383333206176758	7.400000095367432	San Diego	8147	15.581	0.0	0.0	0.0	3002.0	3126.0	3315.0	90.38555145263672	163.0	1.0	6.0	11.0	63.0	184.0		NA	3.34537621823
0000e38935d09556d053	37383.6936769	21.316667556762695	944.0	0.0	2.0	North America	0.0	60204.0	Baj�o dry forests	4.0	267.0	0	264	1217	0.0	2.0	56.0	Southern Mexican Dry Forests	1.0	1.0	69.5216064453125	20.6700160919	-103.330034222	31.299999237060547	15.016666412353516	17.75	20.483333587646484	23.96666717529297	23.53333282470703	9.699999809265137	Guadalajara	631	28.683	0.0	0.0	0.0	4408.0	4673.0	4973.0	118.3750228881836	32.0	4.0	14.0	453.0	248.0	646.0		NT	3.23638130578
0000b4fe259e980e62bb	57085.7622447	17.695833206176758	487.0	0.0	13.0	North America	0.0	51302.0	Central Mexican matorral	2.0	337.0	0	285	9554	0.0	0.0	0.0		0.0	1.0	65.92514038085938	21.8794599241	-102.290413469	28.799999237060547	15.558333396911621	13.566666603088379	16.616666793823242	21.049999237060547	19.983333587646484	5.199999809265137	Aguascalientes	9255	51.857	0.0	0.0	0.0	927.0	1000.0	1089.0	104.76531982421875	33.0	1.0	14.0	209.0	119.0	313.0		NA	4.97585228592
00003985317fa853fdde	57085.7622447	17.883333206176758	374.0	0.0	13.0	North America	0.0	51302.0	Central Mexican matorral	2.0	337.0	0	186	9554	0.0	0.0	0.0		0.0	1.0	64.96913146972656	22.1699762156	-100.999995567	28.200000762939453	14.033333778381348	14.066666603088379	15.266666412353516	20.83333396911621	20.350000381469727	6.599999904632568	San Luis Potosi	9255	51.857	0.0	0.0	0.0	1050.0	1126.0	1223.0	74.24347686767578	32.0	7.0	29.0	166.0	66.0	185.0		NA	4.97585228592
00009a4a5f5be221700d	57085.7622447	19.04166603088379	614.0	0.0	13.0	North America	0.0	51302.0	Central Mexican matorral	2.0	337.0	0	288	9554	0.0	0.0	0.0		0.0	1.0	68.04979705810547	21.149986795	-101.700030357	30.5	16.399999618530273	15.283332824707031	18.616666793823242	22.116666793823242	21.383333206176758	6.400000095367432	Leon	9255	51.857	0.0	0.0	0.0	1573.0	1682.0	1817.0	103.40728759765625	34.0	4.0	21.0	140.0	148.0	383.0		NA	4.97585228592
0000dc08528c46e929d3	94292.5548753	20.02083396911621	1254.0	0.0	3.0	North America	0.0	60303.0	Central American pine-oak forests	3.0	77.0	0	432	1669	0.0	3.0	63.0	Mesoamerican Pine-Oak Forests	0.0	1.0	79.3128662109375	14.6211346628	-90.5269655779	25.5	9.041666984558105	18.96666717529297	19.383333206176758	20.983333587646484	20.483333587646484	14.100000381469727	Guatemala	940	98.74	0.0	0.0	0.0	1104.0	1281.0	1690.0	97.32113647460938	18.0	4.0	16.0	420.0	266.0	653.0		NT	7.91191427663
000086967b97be833f99	60502.0466639	17.179166793823242	856.0	0.0	3.0	North America	0.0	60310.0	Trans-Mexican Volcanic Belt pine-oak forests	10.0	272.0	0	265	1270	0.0	3.0	63.0	Mesoamerican Pine-Oak Forests	0.0	1.0	75.12376403808594	19.0499599395	-98.2000372739	26.600000381469727	15.175000190734863	14.550000190734863	14.550000190734863	19.183334350585938	18.549999237060547	6.400000095367432	Puebla	701	46.993	0.0	0.0	0.0	2318.0	2474.0	2657.0	93.8785171508789	22.0	5.0	22.0	283.0	175.0	460.0		NT	5.20596920321
0000fdc51b0ebc5f011e	57085.7622447	17.02083396911621	684.0	0.0	13.0	North America	0.0	51302.0	Central Mexican matorral	2.0	337.0	0	268	9554	0.0	0.0	0.0		0.0	1.0	73.55262756347656	19.4424424428	-99.1309882017	26.0	13.97499942779541	14.533332824707031	14.533332824707031	19.016666412353516	18.25	7.0	Mexico City	9255	51.857	0.0	0.0	0.0	19485.0	20189.0	21009.0	93.95005798339844	25.0	7.0	25.0	201.0	143.0	398.0		NA	4.97585228592
0000d3c7dfb9e56e03e1	2109.14089649	13.375	871.0	0.0	13.0	North America	0.0	51302.0	Central Mexican matorral	2.0	337.0	0	259	9831	0.0	0.0	0.0		0.0	1.0	71.9047622680664	19.3303820994	-99.6699992287	23.200000762939453	15.100000381469727	10.883333206176758	10.883333206176758	15.15000057220459	14.783333778381348	2.200000047683716	Toluca	9566	2.854	0.0	0.0	0.0	1584.0	1671.0	1802.0	93.4698715209961	32.0	8.0	32.0	265.0	182.0	503.0		NA	0.181437346141
000004111026a7ba532e	37383.6936769	18.024999618530273	553.0	0.0	2.0	North America	0.0	60204.0	Baj�o dry forests	4.0	267.0	0	286	1217	0.0	2.0	56.0	Southern Mexican Dry Forests	1.0	1.0	69.10029602050781	20.6300185333	-100.379981732	28.799999237060547	15.616666793823242	14.550000190734863	15.616666793823242	20.78333282470703	20.166667938232422	6.199999809265137	Queretaro	631	28.683	0.0	0.0	0.0	1032.0	1118.0	1215.0	95.54071044921875	25.0	5.0	23.0	160.0	126.0	334.0		NT	3.23638130578
0000d89c975063df29e7	2323.91272567	20.850000381469727	1581.0	0.0	7.0	North America	0.0	50701.0	Western Gulf coastal grasslands	1.0	79.0	0	231	9071	0.0	0.0	0.0		0.0	1.0	36.95380783081055	29.9950024607	-90.03996688	33.70000076293945	9.866666793823242	12.666666984558105	17.41666603088379	27.933334350585938	27.71666717529297	7.0	New Orleans	8630	2.782	0.0	0.0	0.0	982.0	977.0	1037.0	16.30616569519043	404.0	79.0	328.0	460.0	167.0	462.0		NA	0.21761058074
0000226b691c52bd3c9e	69930.2230445	20.816665649414062	1215.0	0.0	7.0	North America	0.0	50701.0	Western Gulf coastal grasslands	1.0	79.0	0	291	9037	0.0	0.0	0.0		0.0	1.0	37.48495864868164	29.8199743846	-95.3399792905	34.29999923706055	10.383333206176758	12.550000190734863	17.100000381469727	28.266666412353516	26.933334350585938	6.599999904632568	Houston	8596	54.599	0.0	0.0	0.0	4609.0	4790.0	5049.0	21.717517852783203	259.0	70.0	227.0	345.0	143.0	370.0		NA	6.4693368411
000040a7b3e90f491215	41512.5284688	20.070833206176758	828.0	0.0	8.0	North America	0.0	50814.0	Texas blackland prairies	14.0	84.0	0	287	8808	0.0	0.0	0.0		0.0	1.0	37.009803771972656	30.2669496857	-97.7427783628	35.0	11.324999809265137	11.0	12.716667175292969	28.41666603088379	23.69999885559082	4.400000095367432	Austin	8287	13.807	0.0	0.0	0.0	1216.0	1277.0	1372.0	34.571319580078125	151.0	46.0	150.0	196.0	122.0	287.0		NA	3.96241298999
0000b2f5e9af6da6f498	41512.5284688	18.862499237060547	932.0	0.0	8.0	North America	0.0	50814.0	Texas blackland prairies	14.0	84.0	0	290	8808	0.0	0.0	0.0		0.0	1.0	33.062129974365234	32.8200238231	-96.8400169289	35.400001525878906	11.175000190734863	8.566666603088379	9.649999618530273	28.799999237060547	23.0	1.600000023841858	Dallas	8287	13.807	0.0	0.0	0.0	4955.0	5146.0	5419.0	30.538955688476562	169.0	49.0	167.0	206.0	129.0	316.0		NA	3.96241298999
0000223a65b3db9462cb	41512.5284688	20.587499618530273	798.0	0.0	8.0	North America	0.0	50814.0	Texas blackland prairies	14.0	84.0	0	289	8808	0.0	0.0	0.0		0.0	1.0	37.5988655090332	29.4873331899	-98.5073053404	34.900001525878906	11.091666221618652	11.883333206176758	13.583333015441895	28.516666412353516	24.183332443237305	5.400000095367432	San Antonio	8287	13.807	0.0	0.0	0.0	1522.0	1593.0	1706.0	35.20874786376953	133.0	42.0	132.0	212.0	113.0	277.0		NA	3.96241298999
0000b56a81edc5e77266	8576.61346168	22.637500762939453	652.0	0.0	13.0	North America	0.0	51311.0	Tamaulipan matorral	11.0	106.0	0	292	9426	0.0	0.0	0.0		0.0	1.0	48.92578125	25.6699951365	-100.329984784	34.29999923706055	12.524999618530273	16.133333206176758	17.683334350585938	28.083332061767578	25.71666717529297	8.699999809265137	Monterrey	9085	12.662	0.0	0.0	0.0	3901.0	4140.0	4413.0	80.90740966796875	55.0	17.0	55.0	229.0	169.0	328.0		NA	0.766884657293
00002e7e0e81f679d933	505881.732878	21.679166793823242	228.0	0.0	13.0	North America	0.0	51303.0	Chihuahuan desert	3.0	113.0	0	185	8696	0.0	13.0	131.0	Chihuahuan-Tehuac�n Deserts	2.0	2.0	53.215885162353516	25.5700529165	-103.420002891	35.599998474121094	15.858333587646484	14.649999618530273	19.683332443237305	27.33333396911621	26.450000762939453	5.800000190734863	Torreon	8157	168.68	0.0	0.0	0.0	1201.0	1280.0	1387.0	74.80277252197266	25.0	2.0	12.0	110.0	41.0	119.0		NA	47.1948336149
0000f470e261a67c62d4	505881.732878	17.295833587646484	228.0	0.0	13.0	North America	0.0	51303.0	Chihuahuan desert	3.0	113.0	0	183	8696	0.0	13.0	131.0	Chihuahuan-Tehuac�n Deserts	2.0	2.0	42.61463928222656	31.6903770132	-106.490048057	35.5	16.108333587646484	7.349999904632568	17.116666793823242	26.96666717529297	26.066665649414062	-2.299999952316284	Ciudad Juarez	8157	168.68	0.0	0.0	0.0	1396.0	1478.0	1597.0	71.76350402832031	37.0	4.0	19.0	106.0	45.0	124.0		NA	47.1948336149
000091d418cd4c4067ca	221392.792195	22.3125	214.0	0.0	13.0	North America	0.0	51310.0	Sonoran desert	10.0	111.0	0	188	7321	0.0	13.0	130.0	Sonoran-Baja Deserts	3.0	3.0	44.613014221191406	33.5399798778	-112.069991701	41.20000076293945	16.90833282470703	13.083333015441895	25.66666603088379	32.16666793823242	31.733333587646484	3.299999952316284	Phoenix	8094	51.41	0.0	0.0	0.0	3687.0	3841.0	4062.0	47.590545654296875	69.0	2.0	13.0	52.0	30.0	71.0		NA	21.1243360668
0000f0dc3bf392bc9616	336212.305609	11.408332824707031	437.0	0.0	13.0	North America	0.0	51305.0	Great Basin shrub steppe	5.0	113.0	0	357	7986	0.0	0.0	0.0		0.0	3.0	34.032920837402344	40.7750162954	-111.930051922	31.299999237060547	13.783332824707031	-0.1833333969116211	23.600000381469727	23.600000381469727	10.399999618530273	-9.199999809265137	Salt Lake City	7537	56.85	0.0	0.0	0.0	998.0	1047.0	1128.0	31.28118324279785	104.0	18.0	61.0	61.0	53.0	153.0		NA	35.3573399059
00004b758cf82a47fd79	435312.905724	10.774999618530273	431.0	0.0	8.0	North America	0.0	50815.0	Western short grasslands	15.0	220.0	0	384	8000	0.0	0.0	0.0		0.0	1.0	37.30158615112305	39.7391880484	-104.984015952	30.200000762939453	14.100000381469727	0.7166666388511658	0.7166666388511658	22.05000114440918	14.583333015441895	-7.599999904632568	Denver	7551	52.481	0.0	0.0	0.0	2396.0	2502.0	2661.0	44.24651336669922	45.0	14.0	45.0	137.0	66.0	163.0		NA	44.1146008957
000022667b5a4e1895ef	407135.779188	12.745833396911621	1016.0	0.0	8.0	North America	0.0	50804.0	Central forest-grasslands transition	4.0	245.0	0	381	8030	0.0	0.0	0.0		0.0	1.0	28.395832061767578	39.1070885098	-94.6040942189	31.700000762939453	11.358333587646484	-0.36666664481163025	-0.36666664481163025	24.96666717529297	22.733333587646484	-8.300000190734863	Kansas City	7581	65.524	0.0	0.0	0.0	1514.0	1584.0	1696.0	42.673702239990234	107.0	30.0	107.0	332.0	134.0	371.0		NA	41.8328918498
0000b8acccacb679c11a	296135.233917	16.20833396911621	1347.0	0.0	4.0	North America	0.0	50404.0	Central U.S. hardwood forests	4.0	69.0	0	230	8126	0.0	0.0	0.0		0.0	1.0	31.75287437438965	35.1199867951	-89.9999951597	33.099998474121094	11.049999237060547	5.333333492279053	21.983333587646484	26.450000762939453	16.266666412353516	-1.7000000476837158	Memphis	7693	59.165	0.0	0.0	0.0	1118.0	1173.0	1262.0	21.292573928833008	349.0	76.0	245.0	281.0	145.0	414.0		NA	30.0026895676
000055303118b8f2fb43	407135.779188	12.770833015441895	978.0	0.0	8.0	North America	0.0	50804.0	Central forest-grasslands transition	4.0	245.0	0	329	8030	0.0	0.0	0.0		0.0	1.0	29.123489379882812	38.6350177196	-90.2399805112	31.0	11.241666793823242	0.13333328068256378	0.13333328068256378	24.450000762939453	22.399999618530273	-7.599999904632568	St. Louis	7581	65.524	0.0	0.0	0.0	2260.0	2357.0	2510.0	19.2661075592041	183.0	51.0	183.0	269.0	103.0	291.0		NA	41.8328918498
000074ab49da9fd9c01f	157675.056064	8.774999618530273	824.0	0.0	4.0	North America	0.0	50415.0	Upper Midwest forest-savanna transition	15.0	75.0	0	324	5839	0.0	0.0	0.0		0.0	1.0	25.719120025634766	43.0526550487	-87.9199670835	27.0	10.133333206176758	-4.549999713897705	-4.549999713897705	21.433332443237305	21.433332443237305	-12.399999618530273	Milwaukee	7272	34.062	0.0	0.0	0.0	1429.0	1495.0	1602.0	32.82564163208008	119.0	31.0	119.0	281.0	99.0	281.0		NA	17.8304363374
0000e97488185bed6441	407135.779188	10.191666603088379	949.0	0.0	8.0	North America	0.0	50804.0	Central forest-grasslands transition	4.0	245.0	0	385	8030	0.0	0.0	0.0		0.0	1.0	26.625	41.8299906607	-87.7500549741	28.5	10.649999618530273	-3.316666603088379	-3.316666603088379	22.850000381469727	22.850000381469727	-11.5	Chicago	7581	65.524	0.0	0.0	0.0	9211.0	9516.0	9932.0	26.03801727294922	153.0	41.0	153.0	298.0	102.0	298.0		NA	41.8328918498
0000671ef53aa7554a5a	244784.48174	8.408333778381348	837.0	0.0	4.0	North America	0.0	50414.0	Southern Great Lakes forests	14.0	77.0	0	333	4863	0.0	0.0	0.0		0.0	1.0	24.515235900878906	43.6999798778	-79.4200207944	24.899999618530273	8.850000381469727	-3.9833333492279053	-3.2666666507720947	20.266666412353516	19.516666412353516	-11.199999809265137	Toronto	7482	79.607	0.0	0.0	0.0	5447.0	5687.0	5946.0	16.96246910095215	169.0	49.0	158.0	235.0	86.0	246.0		NA	26.4725969332
0000a8d570dadde431d6	244784.48174	10.433333396911621	948.0	0.0	4.0	North America	0.0	50414.0	Southern Great Lakes forests	14.0	77.0	0	321	4863	0.0	0.0	0.0		0.0	1.0	26.966291427612305	41.4699867951	-81.6949982114	27.0	9.600000381469727	-1.5166667699813843	-0.4833334684371948	21.83333396911621	21.83333396911621	-8.600000381469727	Cleveland	7482	79.607	0.0	0.0	0.0	1944.0	2029.0	2165.0	17.765838623046875	185.0	53.0	182.0	277.0	95.0	277.0		NA	26.4725969332
0000bce67a83e84a90be	191572.171213	10.879166603088379	961.0	0.0	4.0	North America	0.0	50402.0	Appalachian mixed mesophytic forests	2.0	74.0	0	326	4830	0.0	4.0	69.0	Appalachian and Mixed Mesophytic forests	2.0	1.0	32.02838897705078	40.4299985952	-79.999985394	28.0	11.658333778381348	-0.5333333015441895	-0.5333333015441895	21.766666412353516	19.75	-8.399999618530273	Pittsburgh	6911	52.388	0.0	0.0	0.0	1889.0	1972.0	2105.0	18.22051239013672	190.0	57.0	190.0	287.0	100.0	297.0		NA	19.6378783434
0000c8e60eb89f43313e	244784.48174	10.987500190734863	964.0	0.0	4.0	North America	0.0	50414.0	Southern Great Lakes forests	14.0	77.0	0	318	4863	0.0	0.0	0.0		0.0	1.0	30.272563934326172	39.9799743846	-82.9900096046	28.399999618530273	11.291666030883789	-1.0833332538604736	-1.0833332538604736	22.233333587646484	20.25	-8.899999618530273	Columbus	7482	79.607	0.0	0.0	0.0	1314.0	1377.0	1477.0	22.374059677124023	184.0	54.0	184.0	302.0	108.0	312.0		NA	26.4725969332
00003e5063398836726f	244784.48174	9.925000190734863	872.0	0.0	4.0	North America	0.0	50414.0	Southern Great Lakes forests	14.0	77.0	0	331	4863	0.0	0.0	0.0		0.0	1.0	25.840145111083984	42.3299601431	-83.0800557879	26.899999618530273	9.483333587646484	-2.616666793823242	-1.399999976158142	21.899999618530273	21.049999237060547	-9.800000190734863	Detroit	7482	79.607	0.0	0.0	0.0	4203.0	4364.0	4606.0	19.033884048461914	166.0	48.0	165.0	254.0	90.0	256.0		NA	26.4725969332
000020e1f7bdacfd78bc	244784.48174	11.820833206176758	1075.0	0.0	4.0	North America	0.0	50414.0	Southern Great Lakes forests	14.0	77.0	0	322	4863	0.0	0.0	0.0		0.0	1.0	30.94919776916504	39.161884785	-84.4569226499	29.5	11.574999809265137	-0.06666668504476547	-0.06666668504476547	22.96666717529297	11.449999809265137	-7.900000095367432	Cincinnati	7482	79.607	0.0	0.0	0.0	1687.0	1764.0	1886.0	16.679058074951172	218.0	67.0	218.0	295.0	116.0	318.0		NA	26.4725969332
0000d87726e52baaeb82	347716.615079	15.566666603088379	1156.0	0.0	4.0	North America	0.0	50413.0	Southeastern mixed forests	13.0	70.0	0	225	8143	0.0	5.0	75.0	Southeastern conifer and broadleaf forests	1.0	1.0	36.35014724731445	35.2049945262	-80.8300380877	32.29999923706055	12.25	5.800000190734863	10.899999618530273	25.016666412353516	7.316666603088379	-1.399999976158142	Charlotte	7710	69.103	0.0	0.0	0.0	1044.0	1098.0	1183.0	10.972516059875488	284.0	76.0	266.0	307.0	116.0	314.0		NA	34.1029334962
0000ffb6ea1bc38847e2	296135.233917	14.587499618530273	1253.0	0.0	4.0	North America	0.0	50404.0	Central U.S. hardwood forests	4.0	69.0	0	323	8126	0.0	0.0	0.0		0.0	1.0	34.143516540527344	36.1699743846	-86.7799849871	32.20000076293945	12.291666984558105	3.7666666507720947	20.649999618530273	24.883333206176758	14.300000190734863	-3.799999952316284	Nashville	7693	59.165	0.0	0.0	0.0	912.0	959.0	1034.0	15.431539535522461	319.0	75.0	254.0	292.0	132.0	363.0		NA	30.0026895676
00007be71a1568e5b341	296135.233917	13.291666984558105	1146.0	0.0	4.0	North America	0.0	50404.0	Central U.S. hardwood forests	4.0	69.0	0	317	8126	0.0	0.0	0.0		0.0	1.0	31.974637985229492	38.2250169058	-85.7487042661	30.799999237060547	11.766666412353516	1.7666667699813843	19.58333396911621	24.133333206176758	13.083333015441895	-6.0	Louisville	7693	59.165	0.0	0.0	0.0	980.0	1028.0	1108.0	15.587942123413086	261.0	72.0	243.0	303.0	119.0	337.0		NA	30.0026895676
00007d3f900f08d93795	244784.48174	11.091666221618652	1016.0	0.0	4.0	North America	0.0	50414.0	Southern Great Lakes forests	14.0	77.0	0	320	4863	0.0	0.0	0.0		0.0	1.0	28.459531784057617	39.7499884227	-86.1700480568	28.899999618530273	10.90000057220459	-1.5999999046325684	-1.5999999046325684	22.78333282470703	20.75	-9.399999618530273	Indianapolis	7482	79.607	0.0	0.0	0.0	1491.0	1562.0	1673.0	21.072505950927734	192.0	58.0	192.0	302.0	113.0	317.0		NA	26.4725969332
000005a18ebe9d6f1584	234626.575669	22.745832443237305	1265.0	0.0	5.0	North America	0.0	50529.0	Southeastern conifer forests	29.0	71.0	0	232	8825	0.0	5.0	75.0	Southeastern conifer and broadleaf forests	1.0	1.0	45.888885498046875	27.9469879344	-82.4586208514	33.70000076293945	10.324999809265137	16.700000762939453	20.649999618530273	27.883333206176758	27.883333206176758	11.199999809265137	Tampa	8321	71.413	0.0	0.0	0.0	2389.0	2493.0	2652.0	52.325721740722656	213.0	46.0	180.0	547.0	199.0	547.0		NA	21.998634252
0000a14e71ba1c5bc629	17.7025830799	25.77083396911621	1266.0	0.0	14.0	North America	0.0	61402.0	Bahamian-Antillean mangroves	2.0	119.0	0	433	1032	0.0	0.0	0.0		0.0	3.0	52.19297790527344	23.1319588409	-82.3641821713	32.400001525878906	6.941666603088379	22.799999237060547	23.91666603088379	28.600000381469727	28.416667938232422	19.100000381469727	Havana	429	0.221	0.0	0.0	0.0	2159.0	2151.0	2150.0	44.220359802246094	193.0	51.0	178.0	409.0	197.0	440.0		NT	0.00156054289237
0000017f10cea6e0937c	1074.72104758	24.683334350585938	1502.0	0.0	1.0	North America	0.0	60164.0	South Florida rocklands	64.0	68.0	0	434	42	0.0	0.0	0.0		0.0	1.0	47.16980743408203	25.7876106964	-80.2241060808	32.400001525878906	7.5	20.649999618530273	20.649999618530273	28.28333282470703	28.150001525878906	16.5	Miami	43	1.702	0.0	0.0	0.0	5755.0	5969.0	6272.0	52.40864944458008	176.0	51.0	176.0	553.0	242.0	590.0		NT	0.0966065349203
00009051505bdd85bfff	234626.575669	20.90416717529297	1303.0	0.0	5.0	North America	0.0	50529.0	Southeastern conifer forests	29.0	71.0	0	227	8825	0.0	5.0	75.0	Southeastern conifer and broadleaf forests	1.0	1.0	43.58736038208008	30.3300207713	-81.6699868181	33.70000076293945	11.725000381469727	13.566666603088379	17.950000762939453	27.350000381469727	27.200000762939453	6.800000190734863	Jacksonville	8321	71.413	0.0	0.0	0.0	1023.0	1074.0	1157.0	36.26774215698242	256.0	61.0	224.0	461.0	176.0	491.0		NA	21.998634252
00004e5d040be3085f53	234626.575669	22.233333587646484	1226.0	0.0	5.0	North America	0.0	50529.0	Southeastern conifer forests	29.0	71.0	0	226	8825	0.0	5.0	75.0	Southeastern conifer and broadleaf forests	1.0	1.0	48.12409591674805	28.509976826	-81.3800303566	33.20000076293945	11.116666793823242	16.316667556762695	17.5	27.299999237060547	27.299999237060547	10.100000381469727	Orlando	8321	71.413	0.0	0.0	0.0	1401.0	1468.0	1574.0	51.76297378540039	190.0	49.0	168.0	511.0	180.0	533.0		NA	21.998634252
00002d8f49f7ad3e2d2e	347716.615079	16.325000762939453	1293.0	0.0	4.0	North America	0.0	50413.0	Southeastern mixed forests	13.0	70.0	0	234	8143	0.0	5.0	75.0	Southeastern conifer and broadleaf forests	1.0	1.0	35.90534973144531	33.830013854	-84.3999493833	32.29999923706055	11.633333206176758	6.800000190734863	16.816665649414062	25.383333206176758	8.449999809265137	-0.10000000149011612	Atlanta	7710	69.103	0.0	0.0	0.0	4695.0	4888.0	5151.0	16.223970413208008	356.0	82.0	268.0	315.0	142.0	387.0		NA	34.1029334962
0000c1a43dc1dde58f6d	42.9271151613			0.0	14.0		0.00731977	61402.0	Bahamian-Antillean mangroves	2.0	119.0	0	125	79	0.0	0.0	0.0		0.0	3.0		25.0833901154	-77.3500437843								Nassau	80	0.453	0.0	0.0	0.0	0.0	0.0	0.0									NT	0.00384052636825
0000abc177cc28c9e518	347716.615079	14.25	1100.0	0.0	4.0	North America	0.0	50413.0	Southeastern mixed forests	13.0	70.0	0	228	8143	0.0	5.0	75.0	Southeastern conifer and broadleaf forests	1.0	1.0	34.89140701293945	37.5500193472	-77.4499860043	31.600000381469727	12.316666603088379	3.799999952316284	3.799999952316284	24.350000381469727	23.683334350585938	-3.700000047683716	Richmond	7710	69.103	0.0	0.0	0.0	944.0	992.0	1069.0	10.394942283630371	253.0	79.0	253.0	298.0	106.0	308.0		NA	34.1029334962
0000c5fec6002a66abe7	347716.615079	13.370833396911621	1051.0	0.0	4.0	North America	0.0	50413.0	Southeastern mixed forests	13.0	70.0	0	235	8143	0.0	5.0	75.0	Southeastern conifer and broadleaf forests	1.0	1.0	30.80736541748047	38.8995493765	-77.0094185808	30.600000381469727	10.875	2.3499999046325684	2.3499999046325684	24.100000381469727	21.933334350585938	-4.699999809265137	Washington, D.C.	7710	69.103	0.0	0.0	0.0	4464.0	4636.0	4889.0	11.716436386108398	230.0	69.0	230.0	285.0	104.0	293.0		NA	34.1029334962
00009e0dc003bb199f64	115893.061266	15.4375	1143.0	0.0	5.0	North America	0.0	50517.0	Middle Atlantic coastal forests	17.0	59.0	0	224	8545	0.0	0.0	0.0		0.0	1.0	32.281551361083984	36.8532143341	-75.9783187273	30.899999618530273	9.97499942779541	5.9666666984558105	12.033332824707031	24.799999237060547	24.516666412353516	0.0	Virginia Beach	7960	60.933	0.0	0.0	0.0	1535.0	1606.0	1719.0	16.392284393310547	271.0	76.0	241.0	338.0	125.0	348.0		NA	11.3762391221
000048e3c0aade0e66f6	85675.3082161	12.020833015441895	1210.0	0.0	4.0		0.0	50411.0	Northeastern coastal forests	11.0	60.0	0	352	7812	0.0	0.0	0.0		0.0	1.0	27.85087776184082	40.749979064	-73.9800169288	28.5	9.52500057220459	0.98333340883255	0.98333340883255	23.0	22.316665649414062	-5.699999809265137	New York	7440	60.584	0.0	0.0	0.0	19441.0	19974.0	20628.0	10.365730285644531	268.0	77.0	268.0	318.0	115.0	328.0		NA	9.27772568695
00003d90f108b4452f57	85675.3082161	12.1875	1135.0	0.0	4.0	North America	0.0	50411.0	Northeastern coastal forests	11.0	60.0	0	233	7812	0.0	0.0	0.0		0.0	1.0	29.285037994384766	39.9999731639	-75.1699959734	29.299999237060547	10.308333396911621	0.9333333373069763	0.9333333373069763	23.233333587646484	22.5	-5.900000095367432	Philadelphia	7440	60.584	0.0	0.0	0.0	5630.0	5835.0	6133.0	12.692107200622559	250.0	72.0	250.0	314.0	113.0	322.0		NA	9.27772568695
00007bea1a7c57ba3019	347716.615079	13.083333015441895	1119.0	0.0	4.0	North America	0.0	50413.0	Southeastern mixed forests	13.0	70.0	0	229	8143	0.0	5.0	75.0	Southeastern conifer and broadleaf forests	1.0	1.0	30.563379287719727	39.2999900503	-76.6199849871	30.299999237060547	10.84999942779541	1.8833332061767578	1.8833332061767578	24.016666412353516	23.299999237060547	-5.199999809265137	Baltimore	7710	69.103	0.0	0.0	0.0	2322.0	2422.0	2578.0	10.406781196594238	254.0	76.0	254.0	297.0	109.0	305.0		NA	34.1029334962
0000a163eb8414cebe80	244784.48174	8.795833587646484	972.0	0.0	4.0	North America	0.0	50414.0	Southern Great Lakes forests	14.0	77.0	0	325	4863	0.0	0.0	0.0		0.0	1.0	23.590866088867188	42.8799782502	-78.8800020769	25.299999237060547	8.091667175292969	-2.8499999046325684	-2.5166666507720947	20.483333587646484	11.033333778381348	-9.0	Buffalo	7482	79.607	0.0	0.0	0.0	1046.0	1096.0	1180.0	14.64338207244873	214.0	57.0	194.0	259.0	97.0	274.0		NA	26.4725969332
00002b854de33134af03	85675.3082161	10.266666412353516	1141.0	0.0	4.0	North America	0.0	50411.0	Northeastern coastal forests	11.0	60.0	0	330	7812	0.0	0.0	0.0		0.0	1.0	30.434782028198242	42.3299601431	-71.0700136736	28.0	11.199999809265137	-1.149999976158142	19.049999237060547	21.616666793823242	1.383333444595337	-8.800000190734863	Boston	7440	60.584	0.0	0.0	0.0	4597.0	4774.0	5032.0	7.257694244384766	289.0	85.0	261.0	268.0	105.0	307.0		NA	9.27772568695
00001371508308d5be78	85675.3082161	10.729166984558105	1199.0	0.0	4.0	North America	0.0	50411.0	Northeastern coastal forests	11.0	60.0	0	316	7812	0.0	0.0	0.0		0.0	1.0	30.17711067199707	41.8211023143	-71.4149796973	28.399999618530273	11.074999809265137	-0.7833333611488342	19.433334350585938	21.950000762939453	1.7999999523162842	-8.300000190734863	Providence	7440	60.584	0.0	0.0	0.0	1318.0	1380.0	1481.0	8.591551780700684	302.0	86.0	272.0	281.0	115.0	326.0		NA	9.27772568695
0000f508011fc08b6a4c	85675.3082161	10.366666793823242	1135.0	0.0	4.0	North America	0.0	50411.0	Northeastern coastal forests	11.0	60.0	0	315	7812	0.0	0.0	0.0		0.0	1.0	30.428955078125	41.770020161	-72.6799670834	28.100000381469727	11.350000381469727	-1.5	-0.5000000596046448	21.71666717529297	14.733333587646484	-9.199999809265137	Hartford	7440	60.584	0.0	0.0	0.0	942.0	989.0	1066.0	6.487074375152588	267.0	81.0	262.0	284.0	103.0	301.0		NA	9.27772568695
0000fc6fcd303162bb2c	85675.3082161	10.970833778381348	1192.0	0.0	4.0	North America	0.0	50411.0	Northeastern coastal forests	11.0	60.0	0	319	7812	0.0	0.0	0.0		0.0	1.0	30.446008682250977	41.1799786571	-73.1999611833	28.200000762939453	10.808333396911621	-0.1666666716337204	-0.1666666716337204	21.933334350585938	9.416666984558105	-7.300000190734863	Bridgeport	7440	60.584	0.0	0.0	0.0	1056.0	1108.0	1193.0	8.033599853515625	279.0	82.0	279.0	288.0	110.0	326.0		NA	9.27772568695
00002bf7e0935a1cf8e6	29.4335218313	22.25	1517.0	3.0	3.0		0.0	50301.0	Bermuda subtropical conifer forests	1.0	61.0	0	69	8868	0.0	0.0	0.0		0.0	1.0	36.05200958251953	32.2941902863	-64.7839374203	29.600000381469727	5.083333492279053	18.41666603088379	20.200000762939453	26.666667938232422	25.733333587646484	15.5	Hamilton	8364	0.508	0.0	0.0	0.0	0.0	0.0	0.0	21.955921173095703	382.0	77.0	273.0	423.0	178.0	446.0	NA	NA	0.0028184009299
00008111eec5125744ee	7464.06813687	26.64583396911621	1651.0	0.0	1.0	North America	0.0	60155.0	Puerto Rican moist forests	55.0	76.0	0	489	330	0.0	1.0	37.0	Greater Antillean Moist Forests	0.0	2.0	73.57550048828125	18.4400230092	-66.1299792904	32.29999923706055	8.608332633972168	25.100000381469727	25.100000381469727	27.983333587646484	27.983333587646484	20.600000381469727	San Juan	261	4.752	0.0	0.0	0.0	2758.0	2795.0	2803.0	28.433008193969727	254.0	70.0	254.0	497.0	185.0	497.0		NT	0.637690419185
00001fc42157e0430b57	113.466997853	26.670833587646484	1254.0	14.0	14.0	North America	0.0	61402.0	Bahamian-Antillean mangroves	2.0	119.0	0	9	1659	0.0	0.0	0.0		0.0	3.0	66.57303619384766	17.3020304555	-62.7170093197	31.100000381469727	5.925000190734863	25.233333587646484	25.600000381469727	27.91666603088379	27.28333282470703	22.200000762939453	Basseterre	920	0.894	0.0	0.0	0.0	0.0	0.0	0.0	34.42705535888672	192.0	51.0	180.0	410.0	157.0	446.0	NT	NT	0.00964598186039
000083361d0185c3c681	233.159552967	26.712499618530273	1121.0	0.0	13.0	North America	8.2063E-4	61305.0	Caribbean shrublands	5.0	84.0	0	119	1671	0.0	0.0	0.0		0.0	2.0	68.67815399169922	17.1180365183	-61.8500338151	31.100000381469727	5.974999904632568	25.33333396911621	25.633333206176758	27.883333206176758	27.766666412353516	22.399999618530273	Saint John's	942	1.333	0.0	0.0	0.0	0.0	0.0	0.0	35.96938705444336	168.0	42.0	148.0	367.0	149.0	400.0		NT	0.0197937755085
00006303e735ac345415	192.158476782	26.97083282470703	1904.0	13.0	13.0	North America	0.0	61305.0	Caribbean shrublands	5.0	84.0	0	10	1763	0.0	0.0	0.0		0.0	2.0	70.15306854248047	15.3010156443	-61.3870129818	31.799999237060547	6.875	25.53333282470703	26.03333282470703	28.116666793823242	27.883333206176758	22.0	Roseau	1066	1.089	0.0	0.0	0.0	0.0	0.0	0.0	38.94674301147461	297.0	74.0	241.0	579.0	240.0	688.0	NT	NT	0.0161802563612
000058b64ec3dd45d19c	68163.5081845	21.537500381469727	874.0	0.0	13.0	South America	0.0	61309.0	La Costa xeric shrublands	9.0	111.0	0	468	1946	0.0	0.0	0.0		0.0	1.0	79.79166412353516	10.5009985544	-66.9170371924	27.399999618530273	9.574999809265137	20.28333282470703	20.433332443237305	22.25	21.433334350585938	15.399999618530273	Caracas	1311	26.602	0.0	0.0	0.0	3098.0	3306.0	3619.0	42.0354118347168	171.0	23.0	92.0	215.0	110.0	313.0		NT	5.61640098971
00000ee99fb87df384ad	213.656312728	26.799999237060547	1042.0	2.0	2.0	North America	0.0	60220.0	Lesser Antillean dry forests	20.0	87.0	0	15	1947	0.0	0.0	0.0		0.0	1.0	82.4176025390625	10.6519970896	-61.5170308854	31.299999237060547	7.500000476837158	25.96666717529297	27.066667556762695	27.266666412353516	26.266666412353516	22.200000762939453	Port-of-Spain	1312	1.037	0.0	0.0	0.0	0.0	0.0	0.0	51.24106216430664	333.0	27.0	119.0	189.0	170.0	438.0	NT	NT	0.0176528651391
0000e8064bd6ac4d7899	222.052680238	26.837499618530273	1772.0	1.0	1.0	North America	0.0	60179.0	Windward Islands moist forests	79.0	70.0	0	14	1883	0.0	0.0	0.0		0.0	1.0	77.0599136352539	12.0526334017	-61.7416432261	31.200000762939453	6.858333587646484	25.799999237060547	26.266666412353516	27.53333282470703	27.299999237060547	22.299999237060547	Saint George's	1238	0.529	0.0	0.0	0.0	0.0	0.0	0.0	45.03515625	364.0	56.0	187.0	593.0	234.0	627.0	NT	NT	0.0184404430019
00008d4cf57b5a7b5141	271.314364055	26.620834350585938	1914.0	2.0	2.0	North America	0.0	60220.0	Lesser Antillean dry forests	20.0	87.0	0	5	1295	0.0	0.0	0.0		0.0	1.0	72.79115295410156	14.0019734893	-61.0000081804	30.700000762939453	6.041666507720947	25.433334350585938	26.566667556762695	27.450000762939453	27.03333282470703	22.399999618530273	Castries	1143	1.692	0.0	0.0	0.0	0.0	0.0	0.0	41.93685531616211	369.0	75.0	251.0	561.0	280.0	733.0	NT	NT	0.0226884400643
000039be9a8af0753f37	439.320440109	27.045833587646484	1276.0	13.0	13.0	North America	0.0	61305.0	Caribbean shrublands	5.0	84.0	0	11	1851	0.0	0.0	0.0		0.0	2.0	77.24359130859375	13.1020025828	-59.6165267351	30.899999618530273	6.024999618530273	26.08333396911621	26.933334350585938	27.66666603088379	27.100000381469727	23.100000381469727	Bridgetown	1189	0.825	0.0	0.0	0.0	0.0	0.0	0.0	53.274471282958984	253.0	39.0	144.0	295.0	238.0	555.0	NT	NT	0.0366288957464
0000001da9c7e9fd0423	23.5015404215	27.366666793823242	1994.0	2.0	2.0	North America	0.0	60220.0	Lesser Antillean dry forests	20.0	87.0	0	12	1860	0.0	0.0	0.0		0.0	1.0	72.22221374511719	13.1482788279	-61.2120624203	31.200000762939453	5.633333206176758	26.266666412353516	26.649999618530273	28.116666793823242	27.883333206176758	23.399999618530273	Kingstown	1198	0.378	0.0	0.0	0.0	0.0	0.0	0.0	41.60066604614258	272.0	72.0	232.0	654.0	264.0	723.0	NT	NT	0.00195961015718
000086258d9cfd8fb2ff	2872.35032236	27.15416717529297	2158.0	14.0	14.0	South America	0.0	61401.0	Amazon-Orinoco-Southern Caribbean mangroves	1.0	119.0	0	3	889	14.0	14.0	141.0	Amazon-Orinoco-Southern Caribbean mangroves	0.0	2.0	79.46736145019531	5.83503012992	-55.1670308854	32.29999923706055	7.7083330154418945	26.516666412353516	28.016666412353516	28.016666412353516	26.950000762939453	22.600000381469727	Paramaribo	1656	4.419	0.0	0.0	0.0	0.0	0.0	0.0	46.27522659301758	513.0	74.0	271.0	271.0	316.0	841.0	NT	NT	0.234546105569
0000f1b1eaf078ac3d7e	475923.595491	27.004167556762695	2005.0	1.0	1.0	South America	0.0	60125.0	Guianan moist forests	25.0	70.0	0	7	1525	1.0	1.0	42.0	Guianan Moist Forests	0.0	3.0	80.1948013305664	6.80197369275	-58.1670286475	31.100000381469727	6.175000190734863	26.516666412353516	27.683334350585938	27.683334350585938	26.75	23.399999618530273	Georgetown	1501	75.484	0.0	0.0	0.0	0.0	0.0	0.0	44.0706787109375	506.0	71.0	272.0	272.0	285.0	767.0	NT	NT	38.7885612956
0000c09826aeb978b167	7312.79571749	23.912500381469727	1753.0	0.0	2.0	South America	0.0	60207.0	Cauca Valley dry forests	7.0	91.0	0	452	2242	0.0	2.0	57.0	Tumbesian-Andean Valleys Dry Forests	0.0	1.0	94.13043212890625	3.39995912568	-76.4999664731	29.700000762939453	10.824999809265137	23.549999237060547	24.08333396911621	24.149999618530273	23.96666717529297	18.200000762939453	Cali	1576	19.571	0.0	0.0	0.0	2378.0	2544.0	2786.0	42.46826934814453	555.0	65.0	294.0	347.0	270.0	565.0		NT	0.596234038015
000035837fb7fafe00fe	104598.325631	13.991666793823242	1866.0	0.0	1.0	South America	0.0	60136.0	Magdalena Valley montane forests	36.0	69.0	0	469	934	0.0	1.0	40.0	Northern Andean Montane Forests	0.0	1.0	89.45578002929688	4.59642356253	-74.0833439552	18.600000381469727	8.766666412353516	13.649999618530273	13.883333206176758	14.433333396911621	13.883333206176758	8.800000190734863	Bogota	290	86.466	0.0	0.0	0.0	8320.0	8916.0	9600.0	46.79472732543945	583.0	56.0	265.0	631.0	284.0	710.0		NT	8.54041336643
0000078ab6ae8ba59c7f	104598.325631	21.637500762939453	2657.0	0.0	1.0	South America	0.0	60136.0	Magdalena Valley montane forests	36.0	69.0	0	466	934	0.0	1.0	40.0	Northern Andean Montane Forests	0.0	1.0	90.70247650146484	6.27500327446	-75.5750100115	27.700000762939453	10.97499942779541	21.0	21.799999237060547	22.0	21.899999618530273	15.600000381469727	Medellin	290	86.466	0.0	0.0	0.0	3524.0	3789.0	4129.0	43.74057388305664	804.0	99.0	394.0	552.0	387.0	930.0		NT	8.54041336643
0000671d394b45840b79	104598.325631	22.891666412353516	1990.0	0.0	1.0	South America	0.0	60136.0	Magdalena Valley montane forests	36.0	69.0	0	444	934	0.0	1.0	40.0	Northern Andean Montane Forests	0.0	1.0	91.8300552368164	7.13009319959	-73.1258830177	28.200000762939453	9.366666793823242	22.566667556762695	22.799999237060547	23.16666603088379	22.683334350585938	18.0	Bucaramanga	290	86.466	0.0	0.0	0.0	1073.0	1157.0	1282.0	47.26588821411133	662.0	38.0	205.0	540.0	282.0	746.0		NT	8.54041336643
0000e423d9a1d2c12367	68163.5081845	24.883333206176758	968.0	0.0	13.0	South America	0.0	61309.0	La Costa xeric shrublands	9.0	111.0	0	445	1946	0.0	0.0	0.0		0.0	1.0	84.57301330566406	10.2468796986	-67.5958071306	30.799999237060547	10.233332633972168	24.166667938232422	24.549999237060547	25.75	24.866666793823242	18.700000762939453	Maracay	1311	26.602	0.0	0.0	0.0	1060.0	1144.0	1271.0	35.57093048095703	175.0	33.0	118.0	187.0	118.0	325.0		NT	5.61640098971
0000dcf72ac2de40a8e2	68163.5081845	24.10416603088379	1029.0	0.0	13.0	South America	0.0	61309.0	La Costa xeric shrublands	9.0	111.0	0	450	1946	0.0	0.0	0.0		0.0	1.0	86.838623046875	10.2299815053	-67.9800214047	30.399999618530273	10.941666603088379	23.549999237060547	23.91666603088379	24.866666793823242	24.233333587646484	17.799999237060547	Valencia	1311	26.602	0.0	0.0	0.0	1900.0	2055.0	2266.0	63.188011169433594	99.0	7.0	55.0	173.0	184.0	437.0		NT	5.61640098971
000094c0dbb9d83203ba	273.780173901	27.34583282470703	549.0	13.0	13.0	North America	0.0	61305.0	Caribbean shrublands	5.0	84.0	0	1	501	0.0	0.0	0.0		0.0	2.0	70.44573211669922	12.2004297068	-69.0199837663	31.600000381469727	6.058333396911621	26.16666603088379	27.066667556762695	28.299999237060547	27.33333396911621	23.0	Willemstad	1228	2.141	0.0	0.0	0.0	0.0	0.0	0.0	60.78319549560547	91.0	13.0	55.0	147.0	98.0	265.0	NT	NT	0.0227427290732
00009cc9616f68bd784a	158.202806957	27.887500762939453	419.0	14.0	14.0	North America	0.0	61401.0	Amazon-Orinoco-Southern Caribbean mangroves	1.0	119.0	0	13	1879	14.0	14.0	141.0	Amazon-Orinoco-Southern Caribbean mangroves	0.0	2.0	70.30142211914062	12.530383727	-70.0289919451	32.5	6.608333110809326	26.566667556762695	27.566667556762695	28.983333587646484	27.83333396911621	23.100000381469727	Oranjestad	1217	0.931	0.0	0.0	0.0	0.0	0.0	0.0	76.55768585205078	63.0	8.0	30.0	139.0	87.0	228.0	NT	NT	0.0131568285924
000031c2c35d0efbdb47	15909.1799981	25.399999618530273	1088.0	0.0	13.0	South America	0.0	61313.0	Paraguana xeric scrub	13.0	117.0	0	411	1884	0.0	0.0	0.0		0.0	1.0	81.59420776367188	10.0499924916	-69.2999666765	31.100000381469727	9.383333206176758	24.649999618530273	24.866666793823242	25.83333396911621	25.733333587646484	19.600000381469727	Barquisimeto	1239	16.371	0.0	0.0	0.0	1184.0	1279.0	1420.0	68.96900939941406	53.0	6.0	34.0	398.0	184.0	463.0		NT	1.31540395917
00002dfed8f431781924	22628.124801	28.012500762939453	749.0	0.0	13.0	South America	0.0	61308.0	Guajira-Barranquilla xeric scrub	8.0	112.0	0	416	499	0.0	0.0	0.0		0.0	1.0	78.85221099853516	10.7299768259	-71.6599776628	33.099998474121094	8.358333587646484	27.03333282470703	27.049999237060547	28.80000114440918	28.183332443237305	22.5	Maracaibo	1226	12.681	0.0	0.0	0.0	2200.0	2369.0	2606.0	66.31207275390625	52.0	7.0	32.0	207.0	148.0	340.0		NT	1.87413122738
0000f29bb61a5e589191	37404.2499985	26.933332443237305	1632.0	0.0	1.0	North America	0.0	60127.0	Hispaniolan moist forests	27.0	115.0	0	490	219	0.0	1.0	37.0	Greater Antillean Moist Forests	0.0	1.0	75.74525451660156	18.4700728546	-69.9000850847	33.0	9.316665649414062	25.450000762939453	25.75	28.08333396911621	27.91666603088379	20.700000762939453	Santo Domingo	150	26.76	0.0	0.0	0.0	2298.0	2525.0	2885.0	42.24184799194336	219.0	67.0	205.0	575.0	204.0	598.0		NT	3.21061690504
00003e5aad700d5555fa	7.3643511233	26.566665649414062	717.0	14.0	14.0	North America	0.0	61402.0	Bahamian-Antillean mangroves	2.0	119.0	0	4	1209	0.0	0.0	0.0		0.0	3.0	61.21794891357422	21.4664274282	-71.1359786394	31.799999237060547	6.366666793823242	24.683334350585938	25.25	28.350000381469727	26.28333282470703	21.399999618530273	Grand Turk	623	0.142	0.0	0.0	0.0	0.0	0.0	0.0	43.7778205871582	173.0	30.0	109.0	164.0	118.0	293.0	NT	NT	6.41660140217E-4
000033f132df1574af1c	207.640654519	26.587499618530273	997.0	0.0	14.0	North America	0.0	61402.0	Bahamian-Antillean mangroves	2.0	119.0	0	428	306	0.0	0.0	0.0		0.0	3.0	74.10713958740234	18.5410245961	-72.3360345883	33.5	10.375	24.899999618530273	24.899999618530273	28.100000381469727	27.816665649414062	19.5	Port-au-Prince	237	1.369	0.0	0.0	0.0	2209.0	2621.0	3346.0	53.088844299316406	77.0	21.0	77.0	311.0	157.0	368.0		NT	0.0177738896987
0000dda76b7f8dadecad	305.625935902	27.03333282470703	1078.0	2.0	2.0	North America	0.0	60218.0	Jamaican dry forests	18.0	105.0	0	8	1620	0.0	0.0	0.0		0.0	1.0	72.55892181396484	17.9770766238	-76.7674337137	32.0	7.183333396911621	25.78333282470703	26.200000762939453	28.183334350585938	27.433334350585938	22.100000381469727	Kingston	866	1.457	0.0	0.0	0.0	0.0	0.0	0.0	46.709938049316406	175.0	44.0	141.0	255.0	159.0	451.0	NT	NT	0.0260633147266
0000bfa17b244d891a04	7981.23602409	28.162500381469727	855.0	0.0	13.0	South America	0.0	61308.0	Guajira-Barranquilla xeric scrub	8.0	112.0	0	412	1926	0.0	0.0	0.0		0.0	1.0	85.19502258300781	10.959988626	-74.79996688	32.70000076293945	8.008333206176758	27.566665649414062	27.583332061767578	28.666667938232422	28.149999618530273	23.299999237060547	Barranquilla	1291	5.448	0.0	0.0	0.0	1907.0	2048.0	2251.0	66.21575164794922	86.0	14.0	50.0	250.0	136.0	392.0		NT	0.658624596027
0000df92315af5136cb3	749.398448682	27.804166793823242	1025.0	0.0	14.0	South America	0.0	61401.0	Amazon-Orinoco-Southern Caribbean mangroves	1.0	119.0	0	414	924	0.0	14.0	141.0	Amazon-Orinoco-Southern Caribbean mangroves	0.0	2.0	88.08015441894531	10.3997385853	-75.5143935564	31.700000762939453	6.958333492279053	27.350000381469727	27.433334350585938	28.200000762939453	27.733333587646484	23.799999237060547	Cartagena	280	2.074	0.0	0.0	0.0	948.0	1026.0	1139.0	63.61635208129883	105.0	18.0	69.0	306.0	175.0	459.0		NT	0.0618427521805
00006e263017f873d6c3	111.193996829	26.920833587646484	1470.0	14.0	14.0	North America	0.0	61402.0	Bahamian-Antillean mangroves	2.0	119.0	0	0	229	0.0	0.0	0.0		0.0	3.0	63.381412506103516	19.2804368276	-81.3299817319	31.899999618530273	6.5916666984558105	25.08333396911621	25.799999237060547	28.46666717529297	28.100000381469727	21.5	George Town	160	0.806	0.0	0.0	0.0	0.0	0.0	0.0	58.31952667236328	165.0	31.0	122.0	532.0	235.0	616.0	NT	NT	0.00955771625227
000050260236f206b222	48711.5526536	26.674999237060547	970.0	0.0	2.0	North America	0.0	60235.0	Yucat�n dry forests	35.0	96.0	0	404	1183	0.0	0.0	0.0		0.0	1.0	70.47325134277344	20.9666388133	-89.6166335467	34.400001525878906	11.416666984558105	24.133333206176758	26.183334350585938	28.433334350585938	28.116666793823242	18.200000762939453	Merida	597	14.162	0.0	0.0	0.0	1017.0	1087.0	1180.0	68.44731140136719	102.0	23.0	73.0	359.0	163.0	460.0		NT	4.21645496083
0000745e0083ec391c1f	148508.119724	25.84166717529297	1841.0	1.0	1.0	North America	0.0	60154.0	Pet�n-Veracruz moist forests	54.0	74.0	0	6	1419	0.0	0.0	0.0		0.0	1.0	67.229736328125	17.2520335072	-88.7670729998	32.79999923706055	9.949999809265137	23.366666793823242	25.41666603088379	27.566665649414062	27.350000381469727	18.0	Belmopan	752	56.801	0.0	0.0	0.0	0.0	0.0	0.0	52.59916305541992	324.0	44.0	159.0	616.0	278.0	726.0	NT	NT	12.6178932596
00008f6d0c22bd356a15	94292.5548753	23.304166793823242	1831.0	0.0	3.0	North America	0.0	60303.0	Central American pine-oak forests	3.0	77.0	0	431	1669	0.0	3.0	63.0	Mesoamerican Pine-Oak Forests	0.0	1.0	79.82804107666016	13.7100016469	-89.2030412208	29.600000381469727	10.058333396911621	22.5	22.83333396911621	24.566667556762695	23.100000381469727	17.0	San Salvador	940	98.74	0.0	0.0	0.0	1520.0	1649.0	1902.0	95.21287536621094	285.0	4.0	18.0	237.0	359.0	975.0		NT	7.91191427663
0000155f7e65b6254795	44224.1807014	21.495832443237305	1040.0	0.0	2.0	North America	0.0	60209.0	Central American dry forests	9.0	105.0	0	427	1819	0.0	0.0	0.0		0.0	1.0	71.15384674072266	14.1020449005	-87.2175293393	28.5	10.175000190734863	19.583332061767578	20.5	23.066665649414062	21.866666793823242	14.199999809265137	Tegucigalpa	1132	45.817	0.0	0.0	0.0	1022.0	1165.0	1472.0	82.07788848876953	34.0	8.0	31.0	366.0	200.0	465.0		NT	3.67812636197
0000b100b048ecbf9d52	44224.1807014	27.079166412353516	1567.0	0.0	2.0	North America	0.0	60209.0	Central American dry forests	9.0	105.0	0	532	1819	0.0	0.0	0.0		0.0	1.0	75.93457794189453	12.1530165801	-86.2684916603	32.70000076293945	8.125	26.200000762939453	26.91666603088379	28.350000381469727	26.816665649414062	22.0	Managua	1132	45.817	0.0	0.0	0.0	944.0	1015.0	1193.0	90.7505111694336	116.0	2.0	11.0	167.0	286.0	788.0		NT	3.67812636197
000087e660cb720384c2	5870.88801893	20.962499618530273	3287.0	0.0	1.0	North America	0.0	60119.0	Costa Rican seasonal moist forests	19.0	75.0	0	430	159	0.0	0.0	0.0		0.0	1.0	85.5874252319336	9.93501242974	-84.0840513527	27.200000762939453	10.441666603088379	20.316667556762695	20.883333206176758	21.766666412353516	20.78333282470703	15.0	San Jose	1281	7.138	0.0	0.0	0.0	1374.0	1506.0	1737.0	47.86286544799805	650.0	67.0	298.0	569.0	473.0	1293.0		NT	0.484379701755
0000ef6fdd3589bede40	259.532029547	27.10416603088379	2101.0	0.0	2.0	North America	0.0	60224.0	Panamanian dry forests	24.0	96.0	0	429	2047	0.0	0.0	0.0		0.0	1.0	77.81007385253906	8.96801719048	-79.5330371518	31.600000381469727	6.691666603088379	26.450000762939453	27.383333206176758	28.0	26.450000762939453	23.0	Panama City	1471	1.16	0.0	0.0	0.0	1379.0	1527.0	1759.0	82.6317138671875	1149.0	5.0	77.0	150.0	441.0	1149.0		NT	0.0213429391261
0000ab757ad95807edd1	33954.3091953	25.391666412353516	1016.0	0.0	1.0	South America	0.0	60178.0	Western Ecuador moist forests	78.0	71.0	0	417	2399	0.0	1.0	39.0	Choc�-Dari�n Moist Forests	0.0	1.0	75.59524536132812	-2.22003375357	-79.9200419532	30.799999237060547	8.466667175292969	24.183334350585938	24.183334350585938	26.683332443237305	26.433332443237305	19.600000381469727	Guayaquil	1877	32.322	0.0	0.0	0.0	2690.0	2941.0	3328.0	122.49715423583984	5.0	0.0	5.0	687.0	262.0	713.0		NT	2.75908705311
00001120caf7631821df	184157.628884	19.337499618530273	35.0	0.0	13.0	South America	0.0	61315.0	Sechura desert	15.0	117.0	0	400	2993	0.0	13.0	133.0	Atacama-Sechura Deserts	0.0	2.0	48.04292678833008	-12.0480126761	-77.0500620948	25.899999618530273	6.341666221618652	16.46666717529297	19.049999237060547	22.700000762939453	17.649999618530273	12.699999809265137	Lima	2425	63.492	0.0	0.0	0.0	8375.0	8857.0	9600.0	35.20734405517578	12.0	1.0	3.0	9.0	5.0	13.0		NT	15.3886228652
000072e9790f9049ef49	184157.628884	15.399999618530273	58.0	0.0	13.0	South America	0.0	61315.0	Sechura desert	15.0	117.0	0	462	2993	0.0	13.0	133.0	Atacama-Sechura Deserts	0.0	2.0	87.70325469970703	-16.4199938773	-71.5300114356	23.399999618530273	14.383333206176758	14.550000190734863	15.033332824707031	15.933333396911621	15.933333396911621	7.0	Arequipa	2425	63.492	0.0	0.0	0.0	862.0	927.0	1038.0	134.75189208984375	1.0	0.0	0.0	53.0	20.0	53.0		NT	15.3886228652
00000bad87096bbd434d	67605.2485689	9.883333206176758	675.0	0.0	10.0	South America	0.0	61003.0	Central Andean wet puna	3.0	49.0	0	465	3311	0.0	0.0	0.0		0.0	2.0	76.31578826904297	-16.4979736137	-68.1499851905	18.799999237060547	14.5	7.4666666984558105	7.700000286102295	11.533332824707031	11.433333396911621	-0.20000000298023224	La Paz	2839	37.094	0.0	0.0	0.0	1692.0	1864.0	2178.0	72.71734619140625	49.0	12.0	43.0	295.0	140.0	344.0		NT	5.6799348516
0000d144ce003fed09fc	80806.0719828	13.616666793823242	1116.0	0.0	1.0	South America	0.0	60145.0	Northwestern Andean montane forests	45.0	75.0	0	464	2202	0.0	1.0	40.0	Northern Andean Montane Forests	0.0	2.0	93.47222137451172	-0.21498818065	-78.5000511085	19.600000381469727	11.216666221618652	13.433333396911621	13.699999809265137	13.766666412353516	13.600000381469727	7.599999904632568	Quito	1521	93.172	0.0	0.0	0.0	1846.0	2035.0	2316.0	45.67828369140625	319.0	22.0	98.0	132.0	162.0	422.0		NT	6.57810275278
00007f0722957b39274f	267835.688228	26.995832443237305	2441.0	0.0	1.0	South America	0.0	60132.0	Japur�-Solimoes-Negro moist forests	32.0	61.0	0	514	4256	0.0	1.0	44.0	Rio Negro-Juru� Moist Forests	0.0	3.0	85.25	-3.10003171907	-60.0000175391	32.29999923706055	8.524999618530273	26.46666717529297	27.333332061767578	27.733333587646484	26.483333587646484	22.299999237060547	Manaus	3646	76.757	0.0	0.0	0.0	1898.0	2060.0	2223.0	42.997474670410156	894.0	87.0	305.0	402.0	315.0	916.0		NT	21.7710249074
00009917848288ab031a	192752.00757	26.616666793823242	2975.0	0.0	1.0	South America	0.0	60170.0	Tocantins/Pindare moist forests	70.0	70.0	0	515	2551	0.0	0.0	0.0		0.0	1.0	86.3984603881836	-1.45000323599	-48.4800230322	31.100000381469727	7.516666889190674	26.116666793823242	27.116666793823242	27.16666603088379	26.116666793823242	22.399999618530273	Belem	1989	25.155	0.0	0.0	0.0	2335.0	2525.0	2717.0	53.781864166259766	1271.0	98.0	326.0	420.0	442.0	1271.0		NT	15.6831649265
000098e17db262a5dc05	1853805.5073	20.691665649414062	1519.0	0.0	7.0	South America	0.0	60704.0	Cerrado	4.0	92.0	0	467	2867	0.0	7.0	93.0	Cerrado Woodlands and Savannas	0.0	2.0	71.53208923339844	-15.7833402315	-47.9160522884	28.100000381469727	11.516667366027832	19.016666412353516	19.16666603088379	21.566665649414062	21.233333587646484	12.0	Brasilia	2406	284.37	0.0	0.0	0.0	3938.0	4284.0	4578.0	76.08525085449219	54.0	8.0	33.0	434.0	247.0	715.0		NT	156.238379173
0000310b31f8ed197c89	1853805.5073	23.183334350585938	1693.0	0.0	7.0	South America	0.0	60704.0	Cerrado	4.0	92.0	0	453	2867	0.0	7.0	93.0	Cerrado Woodlands and Savannas	0.0	2.0	70.3373031616211	-16.7200272432	-49.3000246598	30.799999237060547	11.816666603088379	21.41666603088379	21.733333587646484	24.25	23.633333206176758	14.0	Goiania	2406	284.37	0.0	0.0	0.0	2189.0	2373.0	2556.0	78.72205352783203	63.0	11.0	38.0	456.0	297.0	830.0		NT	156.238379173
0000ccce9abb6f047f1a	1853805.5073	25.299999237060547	1408.0	0.0	7.0	South America	0.0	60704.0	Cerrado	4.0	92.0	0	447	2867	0.0	7.0	93.0	Cerrado Woodlands and Savannas	0.0	2.0	72.32906341552734	-15.5696065075	-56.0849851904	32.599998474121094	11.283332824707031	23.233333587646484	23.25	26.483333587646484	26.399999618530273	17.0	Cuiaba	2406	284.37	0.0	0.0	0.0	857.0	924.0	1008.0	67.20238494873047	100.0	16.0	55.0	619.0	213.0	619.0		NT	156.238379173
0000943aa66ed2030241	227702.870171	24.10416603088379	1253.0	0.0	2.0	South America	0.0	60212.0	Chiquitano dry forests	12.0	105.0	0	415	3300	0.0	2.0	58.0	Chiquitano Dry Forests	0.0	1.0	60.9918212890625	-17.7539176241	-63.2259963396	31.5	9.941666603088379	20.883333206176758	22.266666412353516	26.233333587646484	26.233333587646484	15.199999809265137	Santa Cruz	2828	83.412	0.0	0.0	0.0	1551.0	1724.0	2016.0	47.08888626098633	196.0	46.0	152.0	516.0	193.0	516.0		NT	19.2453883924
0000d8ec4524ecd92335	26086.7175441	15.925000190734863	683.0	2.0	2.0	South America	0.0	60206.0	Bolivian montane dry forests	6.0	90.0	0	2	725	0.0	0.0	0.0		0.0	1.0	72.53401947021484	-19.0409708467	-65.2595156267	25.299999237060547	14.216667175292969	13.783333778381348	13.866666793823242	17.566665649414062	17.299999237060547	5.699999809265137	Sucre	2932	23.124	0.0	0.0	0.0	0.0	0.0	0.0	90.51309204101562	17.0	3.0	12.0	326.0	147.0	382.0	NT	NT	2.25856665256
00009a2448fdaff42a34	244802.907142	17.20833396911621	859.0	0.0	8.0	South America	0.0	60801.0	Espinal	1.0	83.0	0	239	3473	0.0	0.0	0.0		0.0	1.0	47.93333435058594	-31.3999580701	-64.1822945573	29.299999237060547	11.983333587646484	11.199999809265137	11.199999809265137	22.83333396911621	22.83333396911621	4.300000190734863	Cordoba	3036	43.259	0.0	0.0	0.0	1494.0	1556.0	1645.0	73.23886108398438	37.0	11.0	37.0	412.0	158.0	412.0		NT	24.2146071321
00004b39a48c0e1396ae	289240.691945	22.662500381469727	1451.0	0.0	7.0	South America	0.0	60708.0	Humid Chaco	8.0	60.0	0	451	3390	0.0	0.0	0.0		0.0	2.0	50.7838249206543	-25.2964029757	-57.6415051693	32.20000076293945	10.258333206176758	18.066667556762695	18.066667556762695	27.016666412353516	26.316667556762695	12.0	Asuncion	2953	54.429	0.0	0.0	0.0	2030.0	2277.0	2715.0	34.57462692260742	190.0	42.0	190.0	468.0	166.0	482.0		NT	26.1558655378
0000b36aeff1dd21265f	20362.3737806	20.295833587646484	1304.0	0.0	1.0	South America	0.0	60150.0	Alto Paran� Atlantic forests	50.0	67.0	0	449	3385	0.0	1.0	48.0	Atlantic Forests	0.0	1.0	64.2921142578125	-22.900011781	-47.1000297461	29.299999237060547	11.958333015441895	17.28333282470703	17.28333282470703	22.816665649414062	22.700000762939453	10.699999809265137	Campinas	2948	18.957	0.0	0.0	0.0	3003.0	3241.0	3474.0	67.19469451904297	103.0	28.0	103.0	574.0	232.0	631.0		NT	1.7957760201
0000a051ccdb8b2ef989	206.668035283	22.72916603088379	2576.0	0.0	1.0	South America	0.0	60160.0	Serra do Mar coastal forests	60.0	59.0	0	512	3432	0.0	1.0	48.0	Atlantic Forests	0.0	1.0	55.909088134765625	-23.9537239335	-46.3329426565	31.200000762939453	9.225000381469727	19.766666412353516	19.766666412353516	25.733333587646484	25.733333587646484	14.699999809265137	Santos	2995	0.847	0.0	0.0	0.0	1810.0	1941.0	2095.0	38.568939208984375	341.0	107.0	341.0	968.0	324.0	968.0		NT	0.0183331392863
00007f98151217298afc	101715.834154	19.024999618530273	1487.0	0.0	1.0	South America	0.0	60160.0	Serra do Mar coastal forests	60.0	59.0	0	519	3395	0.0	1.0	48.0	Atlantic Forests	0.0	1.0	61.86440658569336	-23.558679587	-46.6250199804	28.0	10.949999809265137	16.183332443237305	16.183332443237305	21.850000381469727	21.799999237060547	10.300000190734863	Sao Paulo	2958	57.986	0.0	0.0	0.0	19582.0	20544.0	21428.0	60.095272064208984	137.0	41.0	137.0	652.0	248.0	679.0		NT	9.07579730504
000088b3e8abe1f475eb	210871.838706	17.316667556762695	1542.0	0.0	1.0	South America	0.0	60101.0	Araucaria moist forests	1.0	68.0	0	241	3427	0.0	1.0	48.0	Atlantic Forests	0.0	1.0	58.203800201416016	-25.4200130017	-49.3199976009	26.899999618530273	11.233333587646484	13.699999809265137	13.699999809265137	20.766666412353516	20.766666412353516	7.599999904632568	Curitiba	2990	61.43	0.0	0.0	0.0	3320.0	3582.0	3836.0	29.276123046875	272.0	80.0	272.0	537.0	207.0	537.0		NT	19.0809270837
0000ed6697a5780f5250	101715.834154	20.91666603088379	1758.0	0.0	1.0	South America	0.0	60160.0	Serra do Mar coastal forests	60.0	59.0	0	509	3395	0.0	1.0	48.0	Atlantic Forests	0.0	1.0	49.797977447509766	-26.3199580701	-48.8399493831	29.0	8.216666221618652	17.266666412353516	17.266666412353516	24.75	24.75	12.5	Joinville	2958	57.986	0.0	0.0	0.0	1059.0	1146.0	1247.0	37.73814392089844	264.0	80.0	264.0	687.0	256.0	687.0		NT	9.07579730504
00001c5c1749dc7b149d	352139.142481	19.97083282470703	1505.0	0.0	7.0	South America	0.0	60710.0	Uruguayan savanna	10.0	218.0	0	240	3464	0.0	0.0	0.0		0.0	1.0	50.3070182800293	-30.0500146293	-51.2000120459	28.799999237060547	9.558333396911621	15.533333778381348	21.549999237060547	24.21666717529297	24.21666717529297	9.800000190734863	Porto Alegre	3027	57.84	0.0	0.0	0.0	4096.0	4344.0	4633.0	10.249979019165039	375.0	99.0	348.0	416.0	150.0	416.0		NT	33.4660329187
0000f908ce703db0849a	115.21604951	20.054166793823242	1574.0	0.0	14.0		0.0	61406.0	Southern Atlantic mangroves	6.0	119.0	0	522	3463	0.0	0.0	0.0		0.0	2.0	52.71638870239258	-27.5799845186	-48.5200205908	29.200000762939453	9.541666030883789	16.233333587646484	18.71666717529297	24.016666412353516	24.016666412353516	11.100000381469727	Florianopolis	3026	0.753	0.0	0.0	0.0	1142.0	1263.0	1374.0	18.586149215698242	334.0	108.0	327.0	506.0	175.0	506.0		NT	0.0105271278678
000041bbb6b561ad1608	352139.142481	16.233333587646484	966.0	0.0	7.0	South America	0.0	60710.0	Uruguayan savanna	10.0	218.0	0	238	3464	0.0	0.0	0.0		0.0	1.0	42.99848175048828	-34.8580415662	-56.1710522884	26.799999237060547	9.416666984558105	10.616666793823242	10.616666793823242	21.850000381469727	21.66666603088379	4.900000095367432	Montevideo	3027	57.84	0.0	0.0	0.0	1504.0	1506.0	1520.0	9.024112701416016	223.0	69.0	223.0	238.0	93.0	257.0		NT	33.4660329187
0000bcac0de8cbccce96	368726.583143	17.424999237060547	1019.0	0.0	8.0	South America	0.0	60803.0	Humid Pampas	3.0	84.0	0	237	3477	0.0	0.0	0.0		0.0	1.0	42.52400588989258	-32.9511295382	-60.6663076188	29.100000381469727	10.333333015441895	11.116666793823242	11.116666793823242	23.71666717529297	23.016666412353516	4.800000190734863	Rosario	3040	27.2	0.0	0.0	0.0	1233.0	1283.0	1360.0	44.17724609375	107.0	34.0	107.0	356.0	139.0	382.0		NT	36.7456022419
000004b65688d3b2ad84	368726.583143	17.295833587646484	1242.0	0.0	8.0	South America	0.0	60803.0	Humid Pampas	3.0	84.0	0	242	3477	0.0	0.0	0.0		0.0	1.0	39.94768524169922	-34.6025016085	-58.3975313737	27.899999618530273	8.908333778381348	11.366666793823242	12.300000190734863	23.200000762939453	22.766666412353516	5.599999904632568	Buenos Aires	3040	27.2	0.0	0.0	0.0	13089.0	13432.0	13768.0	12.16273021697998	283.0	77.0	260.0	332.0	118.0	348.0		NT	36.7456022419
0000def958a5b9b64d1b	148375.876932	15.399999618530273	389.0	0.0	12.0	South America	0.0	61201.0	Chilean matorral	1.0	110.0	0	208	3420	0.0	12.0	122.0	Chilean Matorral	0.0	1.0	52.619049072265625	-33.4500138155	-70.6670408546	28.799999237060547	14.733333587646484	9.533332824707031	21.266666412353516	21.266666412353516	10.100000381469727	0.800000011920929	Santiago	2983	49.658	0.0	0.0	0.0	5879.0	6084.0	6310.0	104.51996612548828	243.0	1.0	7.0	7.0	94.0	249.0		NT	14.1059329805
00008815c2838b89e9b6	353639.665308	16.54166603088379	241.0	0.0	8.0	South America	0.0	60802.0	Low Monte	2.0	85.0	0	297	3476	0.0	0.0	0.0		0.0	2.0	45.72368621826172	-32.883330059	-68.8166111671	31.200000762939453	13.90000057220459	8.916666984558105	9.416666984558105	23.71666717529297	22.600000381469727	0.800000011920929	Mendoza	3039	52.862	0.0	0.0	0.0	918.0	959.0	1020.0	68.56871032714844	22.0	6.0	22.0	117.0	50.0	123.0		NT	36.4787003156
0000340e17bb90d30c62	148375.876932	15.137499809265137	383.0	12.0	12.0	South America	0.0	61201.0	Chilean matorral	1.0	110.0	0	20	3420	12.0	12.0	122.0	Chilean Matorral	0.0	1.0	56.22549057006836	-33.0477644666	-71.6210136329	23.399999618530273	9.558333396911621	12.066666603088379	18.450000762939453	18.450000762939453	12.066666603088379	6.400000095367432	Valparaiso	2983	49.658	0.0	0.0	0.0	880.0	922.0	982.0	116.25749969482422	261.0	0.0	3.0	3.0	112.0	261.0	NT	NT	14.1059329805
0000d91d391133525919	6478.64629266	5.9666666984558105	600.0	8.0	8.0	South America	0.0	60805.0	Patagonian steppe	5.0	87.0	0	21	3658	8.0	8.0	95.0	Patagonian Steppe	0.0	1.0	41.975311279296875	-51.7000109673	-57.8499678972	12.199999809265137	5.666666507720947	2.549999952316284	4.066666603088379	9.399999618530273	9.399999618530273	-1.2999999523162842	Stanley	3319	21.057	0.0	0.0	0.0	0.0	0.0	0.0	19.138774871826172	132.0	37.0	121.0	181.0	71.0	181.0	NT	NT	0.843046407859
[truncated: 7 more columns]
